# Supplementary material for: Avian H6 Influenza Viruses in Vietnamese Live Bird Markets during 2018–2021
Source: Viruses. 2024 Feb 27;16(3):367. doi: 10.3390/v16030367 (PMC10975462; doi:10.3390/v16030367)
Supplement: Supplementary file 1 [file viruses-16-00367-s001.zip]

Archive with 11 entries (11 files):
- Supplementary files/Figure S1 - PB2 tree - 01-05-24.pdf
- Supplementary files/Figure S2 - PB1 tree - 01-05-24.pdf
- Supplementary files/Figure S3 - PA tree - 01-05-24.pdf
- Supplementary files/Figure S4 - NP tree - 01-05-24.pdf
- Supplementary files/Figure S5 - M tree - 01-05-24.pdf
- Supplementary files/Figure S6 - NS tree - 01-05-24.pdf
- Supplementary files/Suppl Table 1 (Accession numbers) - 01-05-24.xlsx
- Supplementary files/Suppl Table 2 (GISAID acknowledgement) - 01-05-24.xlsx
- Supplementary files/Suppl Table 3 (Identical sequences not shown in trees) - 01-05-24.xlsx
- Supplementary files/Suppl. Table 4 (Consensus sequences) - 01-05-24.xlsx
- Supplementary files/Suppl. Table 5 (Subpopulations) - 01-05-24.xlsx
