# Supplementary material for: Avian H6 Influenza Viruses in Vietnamese Live Bird Markets during 2018–2021
Source: Viruses. 2024 Feb 27;16(3):367. doi: 10.3390/v16030367 (PMC10975462; doi:10.3390/v16030367)
Supplement: Supplementary file 1 [file viruses-16-00367-s001.zip › Supplementary files/Suppl Table 1 (Accession numbers) - 01-05-24.xlsx]

## Sheet: Supplemental Table 1
Supplemental Table 1: Accession numbers of viruses collected from surveillance activities in Vietnam between 2018 and 2021 reported in this study
Isolate	Subtype	Location	Province	Collection Date	Accession Number	Reference
A/muscovyduck/Vietnam/HN4691/2018	H6N6	Gia Lam	Ha Noi	2018-05-28	EPI_ISL_18437438	This study
A/muscovyduck/Vietnam/HN4692/2018	H6N6	Gia Lam	Ha Noi	2018-05-28	EPI_ISL_18437439	This study
A/muscovyduck/Vietnam/HN4693/2018	H6N6	Gia Lam	Ha Noi	2018-05-28	EPI_ISL_18437440	This study
A/muscovyduck/Vietnam/HN4694/2018	H6N6	Gia Lam	Ha Noi	2018-05-28	EPI_ISL_18437441	This study
A/duck/Vietnam/HN4723/2018	H6N6	Thuong Tin	Ha Noi	2018-06-09	EPI_ISL_18434005	This study
A/duck/Vietnam/HN4726/2018	H6N6	Thuong Tin	Ha Noi	2018-06-09	EPI_ISL_18434006	This study
A/duck/Vietnam/HN4771/2018	H6N6	Gia Lam	Ha Noi	2018-06-29	EPI_ISL_18434007	This study
A/duck/Vietnam/HN4776/2018	H6N6	Gia Lam	Ha Noi	2018-06-29	EPI_ISL_18434008	This study
A/duck/Vietnam/HN4780/2018	H6N6	Gia Lam	Ha Noi	2018-06-29	EPI_ISL_18434009	This study
A/duck/Vietnam/HN4794/2018	H6N6	Thuong Tin	Ha Noi	2018-07-08	EPI_ISL_18434010	This study
A/duck/Vietnam/HN4800/2018	H6N6	Thuong Tin	Ha Noi	2018-07-08	EPI_ISL_18434011	This study
A/duck/Vietnam/HN4919/2018	H6N6	Gia Lam	Ha Noi	2018-08-29	EPI_ISL_18434012	This study
A/muscovyduck/Vietnam/HN4928/2018	H6N6	Thuong Tin	Ha Noi	2018-09-05	EPI_ISL_18437442	This study
A/duck/Vietnam/HN5009/2018	H6N6	Thuong Tin	Ha Noi	2018-10-08	EPI_ISL_18434013	This study
A/muscovyduck/Vietnam/HN5182/2018	H6N6	Gia Lam	Ha Noi	2018-12-26	EPI_ISL_18437443	This study
A/muscovyduck/Vietnam/HN5184/2018	H6N6	Gia Lam	Ha Noi	2018-12-26	EPI_ISL_18437444	This study
A/muscovyduck/Vietnam/HN5185/2018	H6N6	Gia Lam	Ha Noi	2018-12-26	EPI_ISL_18437445	This study
A/muscovyduck/Vietnam/HN5187/2018	H6N6	Gia Lam	Ha Noi	2018-12-26	EPI_ISL_18437446	This study
A/muscovyduck/Vietnam/HN5201/2019	H6N6	Gia Lam	Ha Noi	2019-01-07	EPI_ISL_18437565	This study
A/muscovyduck/Vietnam/HN5203/2019	H6N6	Thuong Tin	Ha Noi	2019-01-07	EPI_ISL_18437566	This study
A/muscovyduck/Vietnam/HN5204/2019	H6N6	Thuong Tin	Ha Noi	2019-01-07	EPI_ISL_18437567	This study
A/muscovyduck/Vietnam/HN5206/2019	H6N6	Thuong Tin	Ha Noi	2019-01-07	EPI_ISL_18437568	This study
A/muscovyduck/Vietnam/HN5209/2019	H6N6	Thuong Tin	Ha Noi	2019-01-07	EPI_ISL_18437569	This study
A/muscovyduck/Vietnam/HN5210/2019	H6N6	Thuong Tin	Ha Noi	2019-01-07	EPI_ISL_18437570	This study
A/muscovyduck/Vietnam/HN5342/2019	H6N6	Thuong Tin	Ha Noi	2019-03-09	EPI_ISL_18437571	This study
A/muscovyduck/Vietnam/HN5343/2019	H6N6	Thuong Tin	Ha Noi	2019-03-09	EPI_ISL_18437572	This study
A/muscovyduck/Vietnam/HN5345/2019	H6N6	Thuong Tin	Ha Noi	2019-03-09	EPI_ISL_18437573	This study
A/muscovyduck/Vietnam/HN5348/2019	H6N6	Thuong Tin	Ha Noi	2019-03-09	EPI_ISL_18437574	This study
A/muscovyduck/Vietnam/HN5349/2019	H6N6	Thuong Tin	Ha Noi	2019-03-09	EPI_ISL_18437575	This study
A/duck/Vietnam/HN5473/2019	H6N6	Gia Lam	Ha Noi	2019-04-26	EPI_ISL_18434014	This study
A/duck/Vietnam/HN5480/2019	H6N6	Gia Lam	Ha Noi	2019-04-26	EPI_ISL_18434015	This study
A/muscovyduck/Vietnam/HN5483/2019	H6N6	Thuong Tin	Ha Noi	2019-05-07	EPI_ISL_18437576	This study
A/duck/Vietnam/HN5564/2019	H6N6	Thuong Tin	Ha Noi	2019-06-05	EPI_ISL_18434016	This study
A/duck/Vietnam/HN5568/2019	H6N6	Thuong Tin	Ha Noi	2019-06-05	EPI_ISL_18434040	This study
A/duck/Vietnam/HN5570/2019	H6N6	Thuong Tin	Ha Noi	2019-06-05	EPI_ISL_18434041	This study
A/muscovyduck/Vietnam/HN5602/2019	H6N6	Gia Lam	Ha Noi	2019-06-28	EPI_ISL_18437577	This study
A/muscovyduck/Vietnam/HN5606/2019	H6N6	Gia Lam	Ha Noi	2019-06-28	EPI_ISL_18437578	This study
A/muscovyduck/Vietnam/HN5607/2019	H6N6	Gia Lam	Ha Noi	2019-06-28	EPI_ISL_18437579	This study
A/muscovyduck/Vietnam/HN5622/2019	H6N6	Thuong Tin	Ha Noi	2019-07-05	EPI_ISL_18437580	This study
A/muscovyduck/Vietnam/HN5627/2019	H6N6	Thuong Tin	Ha Noi	2019-07-05	EPI_ISL_18437581	This study
A/muscovyduck/Vietnam/HN5630/2019	H6N6	Thuong Tin	Ha Noi	2019-07-05	EPI_ISL_18437582	This study
A/duck/Vietnam/HN5705/2019	H6N6	Thuong Tin	Ha Noi	2019-08-05	EPI_ISL_18434042	This study
A/duck/Vietnam/HN5773/2019	H6N6	Thuong Tin	Ha Noi	2019-09-03	EPI_ISL_18434043	This study
A/duck/Vietnam/HN5775/2019	H6N6	Thuong Tin	Ha Noi	2019-09-03	EPI_ISL_18434044	This study
A/duck/Vietnam/HN5779/2019	H6N6	Thuong Tin	Ha Noi	2019-09-03	EPI_ISL_18434045	This study
A/duck/Vietnam/HN5780/2019	H6N6	Thuong Tin	Ha Noi	2019-09-03	EPI_ISL_18434046	This study
A/duck/Vietnam/HN5912/2019	H6N6	Thuong Tin	Ha Noi	2019-11-05	EPI_ISL_18434047	This study
A/duck/Vietnam/HN5917/2019	H6N6	Thuong Tin	Ha Noi	2019-11-05	EPI_ISL_18434048	This study
A/duck/Vietnam/HN5919/2019	H6N6	Thuong Tin	Ha Noi	2019-11-05	EPI_ISL_18434049	This study
A/muscovyduck/Vietnam/HN6973/2021	H6N6	Thuong Tin	Ha Noi	2021-03-03	EPI_ISL_18437583	This study
A/duck/Vietnam/HN6986/2021	H6N6	Thuong Tin	Ha Noi	2021-03-03	EPI_ISL_18437267	This study
A/duck/Vietnam/HN7034/2021	H6N6	Gia Lam	Ha Noi	2021-03-29	EPI_ISL_18437268	This study
A/duck/Vietnam/HN7056/2021	H6N6	Thuong Tin	Ha Noi	2021-04-05	EPI_ISL_18437269	This study
A/duck/Vietnam/HN7059/2021	H6N6	Thuong Tin	Ha Noi	2021-04-05	EPI_ISL_18437270	This study
A/duck/Vietnam/HN7124/2021	H6N6	Thuong Tin	Ha Noi	2021-05-03	EPI_ISL_18437271	This study
A/duck/Vietnam/HN7194/2021	H6N6	Thuong Tin	Ha Noi	2021-06-04	EPI_ISL_18437275	This study
A/duck/Vietnam/HN7199/2021	H6N6	Thuong Tin	Ha Noi	2021-06-04	EPI_ISL_18437276	This study
A/muscovyduck/Vietnam/HN7231/2021	H6N6	Gia Lam	Ha Noi	2021-06-29	EPI_ISL_18437584	This study
A/muscovyduck/Vietnam/HN7237/2021	H6N6	Gia Lam	Ha Noi	2021-06-29	EPI_ISL_18437585	This study
A/muscovyduck/Vietnam/HN7238/2021	H6N6	Gia Lam	Ha Noi	2021-06-29	EPI_ISL_18437586	This study
A/muscovyduck/Vietnam/HN7239/2021	H6N6	Gia Lam	Ha Noi	2021-06-29	EPI_ISL_18437587	This study
A/muscovyduck/Vietnam/HN7240/2021	H6N6	Gia Lam	Ha Noi	2021-06-29	EPI_ISL_18437588	This study
A/duck/Vietnam/HN7261/2021	H6N6	Thuong Tin	Ha Noi	2021-07-05	EPI_ISL_18437277	This study
A/duck/Vietnam/HN7262/2021	H6N6	Thuong Tin	Ha Noi	2021-07-05	EPI_ISL_18437278	This study
A/duck/Vietnam/HN7263/2021	H6N6	Thuong Tin	Ha Noi	2021-07-05	EPI_ISL_18437279	This study
A/muscovyduck/Vietnam/HN7464/2021	H6N6	Thuong Tin	Ha Noi	2021-10-04	EPI_ISL_18437589	This study
A/muscovyduck/Vietnam/HN7465/2021	H6N6	Thuong Tin	Ha Noi	2021-10-04	EPI_ISL_18437590	This study
A/muscovyduck/Vietnam/HN7467/2021	H6N6	Thuong Tin	Ha Noi	2021-10-04	EPI_ISL_18437591	This study
A/muscovyduck/Vietnam/HN7468/2021	H6N6	Thuong Tin	Ha Noi	2021-10-04	EPI_ISL_18437592	This study
A/muscovyduck/Vietnam/HN7469/2021	H6N6	Thuong Tin	Ha Noi	2021-10-04	EPI_ISL_18437593	This study
A/duck/Vietnam/HN7471/2021	H6N6	Thuong Tin	Ha Noi	2021-10-04	EPI_ISL_18437594	This study
A/duck/Vietnam/HN7473/2021	H6N6	Thuong Tin	Ha Noi	2021-10-04	EPI_ISL_18437595	This study
A/duck/Vietnam/HN7474/2021	H6N6	Thuong Tin	Ha Noi	2021-10-04	EPI_ISL_18437596	This study
A/duck/Vietnam/HN7477/2021	H6N6	Thuong Tin	Ha Noi	2021-10-04	EPI_ISL_18437597	This study
A/duck/Vietnam/HN7663/2021	H6N6	Gia Lam	Ha Noi	2021-12-28	EPI_ISL_18437598	This study
A/duck/Vietnam/HN7669/2021	H6N6	Gia Lam	Ha Noi	2021-12-28	EPI_ISL_18437602	This study
A/duck/Vietnam/QN5098/2018	H6N6	Ha Long	Quang Ninh	2018-11-20	EPI_ISL_18437603	This study
A/muscovyduck/Vietnam/QN5711/2019	H6N6	Ha Long	Quang Ninh	2019-08-22	EPI_ISL_18437604	This study
A/duck/Vietnam/QN5726/2019	H6N6	Ha Long	Quang Ninh	2019-08-22	EPI_ISL_18437605	This study
A/duck/Vietnam/QN5727/2019	H6N6	Ha Long	Quang Ninh	2019-08-22	EPI_ISL_18437711	This study
A/duck/Vietnam/QN5728/2019	H6N6	Ha Long	Quang Ninh	2019-08-22	EPI_ISL_18437712	This study
A/duck/Vietnam/QN5729/2019	H6N6	Ha Long	Quang Ninh	2019-08-22	EPI_ISL_18437713	This study
A/duck/Vietnam/QN5731/2019	H6N6	Ha Long	Quang Ninh	2019-08-22	EPI_ISL_18437714	This study
A/duck/Vietnam/QN5732/2019	H6N6	Ha Long	Quang Ninh	2019-08-22	EPI_ISL_18437715	This study
A/duck/Vietnam/QN5734/2019	H6N6	Ha Long	Quang Ninh	2019-08-22	EPI_ISL_18437716	This study
A/duck/Vietnam/QN5735/2019	H6N6	Ha Long	Quang Ninh	2019-08-22	EPI_ISL_18437717	This study
A/duck/Vietnam/QN5736/2019	H6N6	Ha Long	Quang Ninh	2019-08-22	EPI_ISL_18437718	This study
A/duck/Vietnam/QN5737/2019	H6N6	Ha Long	Quang Ninh	2019-08-22	EPI_ISL_18437719	This study
A/duck/Vietnam/QN5739/2019	H6N6	Ha Long	Quang Ninh	2019-08-22	EPI_ISL_18437720	This study
A/duck/Vietnam/QN5740/2019	H6N6	Ha Long	Quang Ninh	2019-08-22	EPI_ISL_18437721	This study
A/muscovyduck/Vietnam/QN5933/2019	H6N6	Ha Long	Quang Ninh	2019-11-22	EPI_ISL_18437722	This study
A/muscovyduck/Vietnam/QN5934/2019	H6N6	Ha Long	Quang Ninh	2019-11-22	EPI_ISL_18437723	This study
A/muscovyduck/Vietnam/QN5935/2019	H6N6	Ha Long	Quang Ninh	2019-11-22	EPI_ISL_18437724	This study
A/duck/Vietnam/QN5936/2019	H6N6	Ha Long	Quang Ninh	2019-11-22	EPI_ISL_18437725	This study
A/duck/Vietnam/QN5938/2019	H6N6	Ha Long	Quang Ninh	2019-11-22	EPI_ISL_18437726	This study
A/duck/Vietnam/QN5939/2019	H6N6	Ha Long	Quang Ninh	2019-11-22	EPI_ISL_18437727	This study
A/duck/Vietnam/QN5944/2019	H6N6	Ha Long	Quang Ninh	2019-11-22	EPI_ISL_18437728	This study
A/duck/Vietnam/QN6869/2021	H6N6	Ha Long	Quang Ninh	2021-01-25	EPI_ISL_18437729	This study
A/muscovyduck/Vietnam/QN6928/2021	H6N6	Ha Long	Quang Ninh	2021-02-22	EPI_ISL_18437730	This study
A/muscovyduck/Vietnam/QN6931/2021	H6N6	Ha Long	Quang Ninh	2021-02-22	EPI_ISL_18437731	This study
A/muscovyduck/Vietnam/QN6932/2021	H6N6	Ha Long	Quang Ninh	2021-02-22	EPI_ISL_18437732	This study
A/muscovyduck/Vietnam/QN6935/2021	H6N6	Ha Long	Quang Ninh	2021-02-22	EPI_ISL_18437733	This study
A/duck/Vietnam/QN7076/2021	H6N6	Ha Long	Quang Ninh	2021-04-24	EPI_ISL_18437734	This study
A/duck/Vietnam/QN7085/2021	H6N6	Ha Long	Quang Ninh	2021-04-24	EPI_ISL_18437735	This study
A/muscovyduck/Vietnam/QN7206/2021	H6N6	Ha Long	Quang Ninh	2021-06-25	EPI_ISL_18437738	This study
A/muscovyduck/Vietnam/QN7214/2021	H6N6	Ha Long	Quang Ninh	2021-06-25	EPI_ISL_18437739	This study
A/muscovyduck/Vietnam/QN7215/2021	H6N6	Ha Long	Quang Ninh	2021-06-25	EPI_ISL_18437740	This study
A/duck/Vietnam/QN7643/2021	H6N6	Ha Long	Quang Ninh	2021-12-20	EPI_ISL_18437741	This study
A/duck/Vietnam/HN7666/2021	H5N1	Gia Lam	Ha Noi	2021-12-28	EPI_ISL_18437601	This study
A/duck/Vietnam/HN7665/2021	H5N1	Gia Lam	Ha Noi	2021-12-28	EPI_ISL_18437600	This study
A/duck/Vietnam/HN7664/2021	H5N1	Gia Lam	Ha Noi	2021-12-28	EPI_ISL_18437599	This study
A/duck/Vietnam/QN7151/2021	H5N6	Ha Long	Quang Ninh	2021-05-24	EPI_ISL_18437736	This study
A/duck/Vietnam/QN7154/2021	H5N6	Ha Long	Quang Ninh	2021-05-24	EPI_ISL_18437737	This study
