# Supplementary material for: Avian H6 Influenza Viruses in Vietnamese Live Bird Markets during 2018–2021
Source: Viruses. 2024 Feb 27;16(3):367. doi: 10.3390/v16030367 (PMC10975462; doi:10.3390/v16030367)
Supplement: Supplementary file 1 [file viruses-16-00367-s001.zip › Supplementary files/Suppl Table 2 (GISAID acknowledgement) - 01-05-24.xlsx]

## Sheet: Supplemental Table 2
Supplemental Table 2. Acknowledgement of sequences obtained from GISAID (we gratefully acknowledge the listed authors, originating and submitting laboratories of the sequences from GISAID’s EpiFlu™ Database on which this research is based).
All submitters of data may be contacted directly via www.gisaid.org
Isolate_Id	PB2 Segment_Id	PB1 Segment_Id	PA Segment_Id	HA Segment_Id	NP Segment_Id	NA Segment_Id	MP Segment_Id	NS Segment_Id	Isolate_Name	Location	Originating_Lab	Submitting_Lab	Authors
EPI_ISL_127	EPI317	EPI321	EPI325	EPI329	EPI333	EPI337	EPI341	EPI347	A/parakeet/Chiba/1/97	Asia / Japan
EPI_ISL_128	EPI319	EPI323	EPI327	EPI331	EPI335	EPI339	EPI344	EPI350	A/parakeet/Narita/92A/98	Asia / Japan
EPI_ISL_243				EPI18970		EPI18980			A/duck/Hokkaido/31/97	Asia / Japan / Hokkaido
EPI_ISL_244	EPI171201	EPI171202	EPI171203	EPI18964	EPI171204	EPI18974	EPI171205	EPI171206	A/duck/Hokkaido/49/98	Asia / Japan / Hokkaido
EPI_ISL_245	EPI1736	EPI1738	EPI1740	EPI18962	EPI1744	EPI18972	EPI1748	EPI1751	A/duck/Hokkaido/9/99	Asia / Japan / Hokkaido
EPI_ISL_246				EPI18966		EPI18976			A/duck/Hokkaido/26/99	Asia / Japan / Hokkaido
EPI_ISL_247				EPI18968		EPI18978	EPI152741		A/duck/Hokkaido/13/00	Asia / Japan / Hokkaido
EPI_ISL_262	EPI229678	EPI229677	EPI229676	EPI229671	EPI229674	EPI229673	EPI229672	EPI229675	A/chicken/Yamaguchi/7/2004	Asia / Japan / Yamaguchi			Kim,L.M.; Scott,M.A.; Suarez,D.L.; Spackman,E.; Swayne,D.E.; Afonso,C.L.
EPI_ISL_263	EPI1075	EPI1077	EPI1079	EPI1081	EPI1083	EPI1085	EPI1087	EPI1090	A/chicken/Oita/8/2004	Asia / Japan / Oita / Oita
EPI_ISL_264	EPI1093	EPI1095	EPI1097	EPI1099	EPI1101	EPI1103	EPI1105	EPI1108	A/chicken/Kyoto/3/2004	Asia / Japan / Kyoto / Kyoto
EPI_ISL_265	EPI1111	EPI1113	EPI1115	EPI1117	EPI1119	EPI1121	EPI1123	EPI1126	A/crow/Kyoto/53/2004	Asia / Japan / Kyoto / Kyoto
EPI_ISL_266	EPI1129	EPI1133	EPI1131	EPI1135	EPI1137	EPI1139	EPI1141	EPI1144	A/crow/Osaka/102/2004	Asia / Japan
EPI_ISL_269	EPI1173	EPI1175	EPI1177	EPI1179	EPI1181	EPI1183	EPI1185	EPI1188	A/duck/Yokohama/aq10/2003	Asia / Japan
EPI_ISL_291	EPI1262	EPI1264	EPI1266	EPI1250	EPI1268	EPI1270	EPI1272	EPI1275	A/bar-headed goose/Mongolia/1/05	Asia / Mongolia			Sakoda,Y.; Sugar,S.; Batchluun,D.; Erdene-Ochir,T.O.; Okamatsu,M.; Isoda,N.; Soda,K.; Takakuwa,H.; Tsuda,Y.; Yamamoto,N.; Kishida,N.; Matsuno,K.; Nakayama,E.; Kajihara,M.; Yokoyama,A.; Takada,A.; Sodnomdarjaa,R.; Kida,H.; Onishi,S.
EPI_ISL_292	EPI1278	EPI1280	EPI1282	EPI1252	EPI1284	EPI1286	EPI1288	EPI1291	A/whooper swan/Mongolia/3/05	Asia / Mongolia
EPI_ISL_293	EPI1294	EPI1296	EPI1298	EPI1254	EPI1300	EPI1302	EPI1304	EPI1307	A/whooper swan/Mongolia/4/05	Asia / Mongolia
EPI_ISL_294	EPI1310	EPI1312	EPI1314	EPI1256	EPI1316	EPI1318	EPI1320	EPI1323	A/whooper swan/Mongolia/6/05	Asia / Mongolia
EPI_ISL_297	EPI3405	EPI3417	EPI3407	EPI1328	EPI3409	EPI3227	EPI3411	EPI3414	A/duck/Mongolia/54/01	Asia / Mongolia
EPI_ISL_299	EPI3341	EPI3343	EPI3345	EPI1332	EPI3347	EPI3349	EPI3351	EPI3353	A/swan/Hokkaido/4/1996	Asia / Japan / Hokkaido
EPI_ISL_300	EPI3397	EPI3380	EPI3399	EPI1334	EPI3403	EPI3401	EPI3382	EPI3385	A/swan/Hokkaido/51/1996	Asia / Japan / Hokkaido
EPI_ISL_301	EPI2681	EPI2683	EPI2685	EPI160650	EPI2687	EPI160653	EPI2689	EPI2692	A/swan/Hokkaido/67/1996	Asia / Japan / Hokkaido
EPI_ISL_302	EPI3323	EPI3325	EPI3327	EPI1338	EPI3329	EPI3331	EPI137815	EPI3336	A/duck/Hokkaido/69/2000	Asia / Japan / Hokkaido
EPI_ISL_303	EPI3395	EPI3366	EPI3368	EPI1340	EPI3370	EPI3372	EPI3374	EPI3377	A/duck/Hokkaido/447/2000	Asia / Japan / Hokkaido
EPI_ISL_304	EPI3307	EPI3309	EPI3311	EPI1342	EPI3313	EPI3315	EPI3317	EPI3320	A/duck/Mongolia/500/2001	Asia / Mongolia
EPI_ISL_305	EPI3292	EPI3294	EPI3296	EPI1344	EPI3298	EPI3300	EPI3302	EPI3304	A/duck/Mongolia/596/2001	Asia / Mongolia
EPI_ISL_306	EPI3356	EPI3358	EPI3391	EPI1346	EPI3393	EPI3245	EPI137817	EPI3363	A/duck/Hokkaido/84/2002	Asia / Japan / Hokkaido
EPI_ISL_307	EPI3276	EPI3278	EPI3280	EPI1348	EPI3282	EPI3284	EPI3286	EPI3289	A/duck/Hokkaido/101/2004	Asia / Japan / Hokkaido
EPI_ISL_308	EPI172218	EPI3251	EPI3264	EPI1350	EPI3266	EPI3268	EPI137813	EPI3273	A/duck/Hokkaido/193/2004	Asia / Japan / Hokkaido
EPI_ISL_309	EPI3253	EPI3247	EPI3255	EPI1352	EPI3257	EPI3259	EPI3261	EPI3388	A/duck/Hokkaido/299/2004	Asia / Japan / Hokkaido
EPI_ISL_310	EPI1354	EPI1356	EPI1358	EPI1360	EPI1362	EPI1364	EPI1366	EPI1369	A/duck/Hokkaido/Vac-2/04	Asia / Japan / Hokkaido
EPI_ISL_333	EPI1420	EPI1422	EPI1424	EPI1426	EPI1428	EPI1430	EPI1432	EPI1435	A/chicken/Osaka/aq48/97	Asia / Japan
EPI_ISL_334	EPI1438	EPI1440	EPI1442	EPI1444	EPI1446	EPI1448	EPI1450	EPI1453	A/chicken/Yokohama/aq55/2001	Asia / Japan
EPI_ISL_335	EPI1456	EPI1458	EPI1460	EPI1462	EPI1464	EPI1466	EPI1468	EPI1471	A/chicken/Kobe/aq26/2001	Asia / Japan
EPI_ISL_336	EPI1474	EPI1476	EPI1478	EPI1480	EPI1482	EPI1484	EPI1486	EPI1489	A/chicken/Osaka/aq58/2001	Asia / Japan
EPI_ISL_337	EPI1492	EPI1494	EPI1496	EPI1498	EPI1500	EPI1502	EPI1504	EPI1507	A/chicken/Osaka/aq69/2001	Asia / Japan
EPI_ISL_338	EPI1510	EPI1512	EPI1514	EPI1516	EPI1518	EPI1520	EPI1522	EPI1525	A/chicken/Yokohama/aq45/2002	Asia / Japan
EPI_ISL_339	EPI1528	EPI1530	EPI1532	EPI1534	EPI1536	EPI1538	EPI1540	EPI1543	A/chicken/Yokohama/aq134/2002	Asia / Japan
EPI_ISL_340	EPI1546	EPI1548	EPI1550	EPI1552	EPI1554	EPI1556	EPI1558	EPI1561	A/chicken/Yokohama/aq135/2001	Asia / Japan
EPI_ISL_341	EPI1564	EPI1566	EPI1568	EPI1570	EPI1572	EPI1574	EPI1576	EPI1579	A/chicken/Yokohama/aq120/2001	Asia / Japan
EPI_ISL_342	EPI1582	EPI1584	EPI1586	EPI1588	EPI1590	EPI1592	EPI1594	EPI1597	A/chicken/Osaka/aq19/2001	Asia / Japan
EPI_ISL_343	EPI1600	EPI1602	EPI1604	EPI1606	EPI1608	EPI1610	EPI1612	EPI1615	A/chicken/Yokohama/aq144/2001	Asia / Japan
EPI_ISL_356	EPI1644	EPI1646	EPI1648	EPI1650	EPI1652	EPI1654	EPI1656	EPI1659	A/duck/Hokkaido/Vac-1/04	Asia / Japan / Hokkaido
EPI_ISL_360	EPI1708	EPI1710	EPI1712	EPI1714	EPI1716	EPI1718	EPI1720	EPI1723	A/chicken/Ibaraki/1/2005	Asia / Japan
EPI_ISL_365				EPI1734					A/duck/Hokkaido/114/03	Asia / Japan / Hokkaido
EPI_ISL_366				EPI1754					A/duck/Mongolia/555/02	Asia / Mongolia
EPI_ISL_367				EPI1756					A/duck/Hokkaido/249/03	Asia / Japan / Hokkaido
EPI_ISL_368				EPI1758					A/duck/Mongolia/736/02	Asia / Mongolia
EPI_ISL_369				EPI1760					A/duck/Hokkaido/238/03	Asia / Japan / Hokkaido
EPI_ISL_370				EPI1762					A/duck/Hokkaido/W34/04	Asia / Japan / Hokkaido
EPI_ISL_371				EPI1764					A/duck/Hokkaido/W182/04	Asia / Japan / Hokkaido
EPI_ISL_373	EPI1797	EPI1799	EPI1801	EPI2987	EPI1803	EPI1871	EPI137807	EPI1808	A/duck/Hokkaido/1058/01	Asia / Japan / Hokkaido
EPI_ISL_377	EPI169708	EPI169687	EPI169688	EPI1853	EPI169689	EPI3419	EPI169690	EPI169691	A/duck/Mongolia/47/01	Asia / Mongolia
EPI_ISL_380				EPI161641		EPI161648	EPI139471		A/duck/Hokkaido/143/03	Asia / Japan / Hokkaido
EPI_ISL_381				EPI160654		EPI161534			A/duck/Taiwan/4201/99	Asia / Taiwan
EPI_ISL_383	EPI2463	EPI2465	EPI2467	EPI1865	EPI2469	EPI3429	EPI2471	EPI2474	A/swan/Shimane/42/1999	Asia / Japan / Shimane
EPI_ISL_390	EPI3125	EPI3127	EPI3129	EPI161540	EPI3131	EPI160651	EPI3133	EPI3136	A/duck/Mongolia/149/03	Asia / Mongolia
EPI_ISL_391				EPI161537		EPI160652			A/duck/Hokkaido/24/04	Asia / Japan / Hokkaido
EPI_ISL_393				EPI2989		EPI1887	EPI139464		A/duck/Hokkaido/66/01	Asia / Japan / Hokkaido
EPI_ISL_497	EPI2654	EPI2656	EPI2658	EPI2258	EPI2660	EPI2260	EPI137809	EPI2665	A/duck/Hokkaido/18/00	Asia / Japan / Hokkaido
EPI_ISL_498				EPI2262		EPI2264			A/pintail/Shimane/324/98	Asia / Japan / Shimane
EPI_ISL_502				EPI2313		EPI2387			A/chicken/Ibaraki/2/2005	Asia / Japan
EPI_ISL_503				EPI2315		EPI2389			A/chicken/Ibaraki/3/2005	Asia / Japan
EPI_ISL_504				EPI2317		EPI2391			A/chicken/Ibaraki/4/2005	Asia / Japan
EPI_ISL_505				EPI2319		EPI2393			A/chicken/Ibaraki/5/2005	Asia / Japan
EPI_ISL_506				EPI2321		EPI2395			A/chicken/Ibaraki/6/2005	Asia / Japan
EPI_ISL_507				EPI2323		EPI2397			A/chicken/Ibaraki/8/2005	Asia / Japan
EPI_ISL_508				EPI2325		EPI2399			A/chicken/Ibaraki/9/2005	Asia / Japan
EPI_ISL_509				EPI2327		EPI2401			A/chicken/Ibaraki/10/2005	Asia / Japan
EPI_ISL_510				EPI2329		EPI2403			A/chicken/Ibaraki/11/2005	Asia / Japan
EPI_ISL_511				EPI2331		EPI2405			A/chicken/Ibaraki/12/2005	Asia / Japan
EPI_ISL_512				EPI2333		EPI2407			A/chicken/Ibaraki/13/2005	Asia / Japan
EPI_ISL_513				EPI2335		EPI2409			A/chicken/Ibaraki/14/2005	Asia / Japan
EPI_ISL_514				EPI2337		EPI2411			A/chicken/Ibaraki/15/2005	Asia / Japan
EPI_ISL_515				EPI2339		EPI2413			A/chicken/Ibaraki/16/2005	Asia / Japan
EPI_ISL_521	EPI19714	EPI19706	EPI19698	EPI19666	EPI19682	EPI19675	EPI139515	EPI19690	A/duck/Hokkaido/95/01	Asia / Japan / Hokkaido
EPI_ISL_523				EPI2453		EPI2455			A/swan/Shimane/48/1997	Asia / Japan / Shimane
EPI_ISL_587	EPI2964	EPI2966	EPI2975	EPI2969	EPI2971	EPI2973	EPI137811	EPI2980	A/duck/Hokkaido/120/2001	Asia / Japan / Hokkaido
EPI_ISL_591				EPI3001		EPI3003			A/duck/Mongolia/583/02	Asia / Mongolia
EPI_ISL_595				EPI3017		EPI3019			A/swan/Shimane/227/01	Asia / Japan / Shimane
EPI_ISL_622	EPI1189836	EPI1189837	EPI1189838	EPI1189839	EPI1189840	EPI1189841	EPI1189842	EPI1189843	A/duck/Hokkaido/228/2003	Asia / Japan / Hokkaido
EPI_ISL_628				EPI3183		EPI3185			A/swan/Shimane/190/2001	Asia / Japan / Shimane
EPI_ISL_631				EPI3199		EPI3201			A/duck/Shimane/45/1997	Asia / Japan / Shimane
EPI_ISL_644	EPI1189805	EPI1189806	EPI1189807	EPI1189808	EPI1189809	EPI1189810	EPI1189811	EPI1189812	A/duck/Hokkaido/17/2001	Asia / Japan / Hokkaido
EPI_ISL_645				EPI3241		EPI3243	EPI139482		A/duck/Hokkaido/W245/2004	Asia / Japan / Hokkaido
EPI_ISL_648	EPI3431	EPI3433	EPI3435	EPI3437	EPI3439	EPI3441	EPI3443	EPI3446	A/duck/Shiga/8/2004	Asia / Japan / Shiga
EPI_ISL_962	EPI4325	EPI4323	EPI4327	EPI4311	EPI4321	EPI4987	EPI4315	EPI4318	A/Chicken/Hong Kong/220/97	Asia / Hong Kong (SAR)
EPI_ISL_966	EPI5068	EPI5094	EPI5122	EPI4783	EPI5146	EPI4989	EPI5019	EPI5046	A/Chicken/Hong Kong/728/97	Asia / Hong Kong (SAR)
EPI_ISL_978	EPI5064	EPI5090	EPI5118	EPI4387	EPI4391	EPI4389	EPI5013	EPI5040	A/chicken/Hong Kong/258/97	Asia / Hong Kong (SAR)
EPI_ISL_1102	EPI5070	EPI5096	EPI5124	EPI4785	EPI5148	EPI4991	EPI5022	EPI5049	A/Chicken/Hong Kong/786/97	Asia / Hong Kong (SAR)
EPI_ISL_1103	EPI5072	EPI5098	EPI5126	EPI4787	EPI5150	EPI4993	EPI5025	EPI5052	A/chicken/Hong Kong/915/97	Asia / Hong Kong (SAR)
EPI_ISL_1104				EPI4789					A/chicken/Hong Kong/990/97	Asia / Hong Kong (SAR)
EPI_ISL_1146				EPI4971					A/Chicken/Hong Kong/1203/97	Asia / Hong Kong (SAR)
EPI_ISL_1147				EPI4973					A/Chicken/Hong Kong/976/97	Asia / Hong Kong (SAR)
EPI_ISL_1148				EPI4975					A/Chicken/Hong Kong/y385/97	Asia / Hong Kong (SAR)
EPI_ISL_1149	EPI5066	EPI5092	EPI5120	EPI4977	EPI5144		EPI5016	EPI5043	A/Chicken/Hong Kong/y388/97	Asia / Hong Kong (SAR)
EPI_ISL_1150	EPI5074	EPI5100	EPI5128	EPI4979	EPI5152	EPI4997	EPI5031	EPI5055	A/Duck/Hong Kong/p46/97	Asia / Hong Kong (SAR)
EPI_ISL_1151	EPI5076	EPI5102	EPI5130	EPI4981	EPI5154	EPI4999	EPI5034	EPI5058	A/Duck/Hong Kong/y283/97	Asia / Hong Kong (SAR)
EPI_ISL_1152	EPI5078	EPI5106	EPI5132	EPI4983	EPI5156	EPI5001	EPI5037	EPI5061	A/Goose/Hong Kong/w355/97	Asia / Hong Kong (SAR)
EPI_ISL_1153				EPI4985					A/Silky Chicken/Hong Kong/p17/97	Asia / Hong Kong (SAR)
EPI_ISL_1254	EPI5779	EPI5781	EPI5783	EPI5797	EPI5785	EPI5787	EPI5791	EPI5794	A/Goose/Guangdong/1/96	Asia / China / Guangdong Province
EPI_ISL_1263	EPI5993	EPI5965	EPI6021	EPI5879	EPI5937	EPI5915	EPI6049	EPI6091	A/Chicken/Hong Kong/G9/97	Asia / Hong Kong (SAR)
EPI_ISL_1264	EPI5995	EPI239015	EPI6023	EPI5881	EPI5939	EPI5917	EPI6052	EPI6094	A/Chicken/Hong Kong/G23/97	Asia / Hong Kong (SAR)			Guan,Y.; Shortridge,K.F.; Senne,D.; Krauss,S.; Webster,R.G.
EPI_ISL_1265	EPI5997	EPI5969	EPI6025	EPI5883	EPI5941	EPI5919	EPI6055	EPI6097	A/Pigeon/Hong Kong/Y233/97	Asia / Hong Kong (SAR)
EPI_ISL_1266	EPI5999	EPI5971	EPI6027	EPI5885	EPI5943	EPI5921	EPI6058	EPI6100	A/Duck/Hong Kong/Y280/97	Asia / Hong Kong (SAR)			Guan,Y.; Shortridge,K.F.; Krauss,S.; Webster,R.G.; Senne,D.
EPI_ISL_1267	EPI6001	EPI5973	EPI6029	EPI5887	EPI5945	EPI5923	EPI6061	EPI6103	A/Duck/Hong Kong/Y439/97	Asia / Hong Kong (SAR)
EPI_ISL_1268	EPI6003	EPI5975	EPI6031	EPI5889	EPI5947	EPI5925	EPI6064	EPI6106	A/Quail/Hong Kong/G1/97	Asia / Hong Kong (SAR)
EPI_ISL_1274	EPI6011	EPI5983	EPI6039	EPI5901	EPI5955	EPI5933	EPI6076	EPI6118	A/Chicken/Korea/38349-p96323/96	Asia / Korea, Republic of
EPI_ISL_1275	EPI6013	EPI5985	EPI6041	EPI5903	EPI5957		EPI6079	EPI6121	A/Chicken/Korea/25232-96006/96	Asia / Korea, Republic of
EPI_ISL_1393	EPI6815	EPI6835	EPI6855	EPI6404	EPI6410	EPI6875	EPI6895	EPI6915	A/Quail/Hong Kong/NT28/99	Asia / Hong Kong (SAR)
EPI_ISL_1394				EPI6406	EPI6412				A/Silkie Chicken/Hong Kong/SF43/99	Asia / Hong Kong (SAR)
EPI_ISL_1395	EPI6817	EPI6837	EPI6857	EPI6408	EPI6414	EPI6877	EPI6897	EPI6917	A/Chicken/Hong Kong/SF2/99	Asia / Hong Kong (SAR)
EPI_ISL_1416				EPI6462					A/chicken/Pakistan/447/95	Asia / Pakistan
EPI_ISL_1418				EPI6466					A/common iora /Singapore/F89/95	Asia / Singapore
EPI_ISL_1420				EPI6470					A/chicken/Pakistan/CR2/95	Asia / Pakistan
EPI_ISL_1445				EPI6522					A/teal/Taiwan/WB2-37-2TPFE2/98	Asia / Taiwan
EPI_ISL_1446				EPI6530	EPI6542	EPI6540	EPI6544		A/Chicken/Korea/MS96/96	Asia / Korea, Republic of
EPI_ISL_1447				EPI6532					A/ck/Korea/ai96006/96	Asia / Korea, Republic of
EPI_ISL_1448				EPI6534					A/ck/Korea/ai96008/96	Asia / Korea, Republic of
EPI_ISL_1449				EPI6536					A/ck/Korea/a196219/96	Asia / Korea, Republic of
EPI_ISL_1450				EPI6538					A/ck/Korea/ai96323/96	Asia / Korea, Republic of
EPI_ISL_1452	EPI7700	EPI7951	EPI7953	EPI8222	EPI7949	EPI6549	EPI7957	EPI7955	A/chicken/Taiwan/7-5/99	Asia / Taiwan
EPI_ISL_1492				EPI6717					A/avian/China/417-428/98	Asia / China
EPI_ISL_1495				EPI6723					A/chicken/Iran/16/98	Asia / Iran, Islamic Republic of
EPI_ISL_1496				EPI6725					A/chicken/Saudi Arabia/224/98	Asia / Saudi Arabia
EPI_ISL_1497	EPI10109	EPI10065	EPI10153	EPI9935	EPI10021	EPI9977	EPI10197	EPI10239	A/Chicken/Korea/99029/99	Asia / Korea, Republic of
EPI_ISL_1498	EPI10103	EPI10059	EPI10147	EPI9929	EPI10015	EPI9971	EPI10191	EPI10233	A/chicken/Iran/11T/99	Asia / Iran, Islamic Republic of
EPI_ISL_1500				EPI6733					A/chicken/Pakistan/1/99	Asia / Pakistan
EPI_ISL_1501	EPI11579	EPI11581	EPI11583	EPI11573	EPI11577	EPI11575	EPI11585	EPI11588	A/Chicken/Pakistan/2/99	Asia / Pakistan
EPI_ISL_1502				EPI6737					A/chicken/Pakistan/3/99	Asia / Pakistan
EPI_ISL_1503	EPI10095	EPI10051	EPI10139	EPI9923	EPI10007	EPI9965	EPI10183	EPI10225	A/chicken/Pakistan/4/99	Asia / Pakistan
EPI_ISL_1504	EPI10097	EPI10053	EPI10141	EPI9925	EPI10009	EPI9967	EPI10185	EPI10227	A/chicken/Pakistan/5/99	Asia / Pakistan
EPI_ISL_1505	EPI10105	EPI10061	EPI10149	EPI9931	EPI10017	EPI9973	EPI10193	EPI10235	A/chicken/Saudi Arabia/532/99	Asia / Saudi Arabia
EPI_ISL_1506				EPI6745					A/chicken/Saudi Arabia/534/99	Asia / Saudi Arabia
EPI_ISL_1518	EPI6801	EPI6821	EPI6841	EPI6769	EPI6785	EPI6861	EPI6881	EPI6901	A/Quail/Hong Kong/A17/99	Asia / Hong Kong (SAR)
EPI_ISL_1519	EPI6803	EPI6823	EPI6843	EPI6771	EPI6787	EPI6863	EPI6883	EPI6903	A/Pigeon/Hong Kong/FY6/99	Asia / Hong Kong (SAR)
EPI_ISL_1520	EPI6805	EPI6825	EPI6845	EPI6773	EPI6789	EPI6865	EPI6885	EPI6905	A/Chicken/Hong Kong/NT16/99	Asia / Hong Kong (SAR)
EPI_ISL_1521	EPI6807	EPI6827	EPI6847	EPI6775	EPI6791	EPI6867	EPI6887	EPI6907	A/Quail/Hong Kong/SSP10/99	Asia / Hong Kong (SAR)
EPI_ISL_1522	EPI6809	EPI6829	EPI6849	EPI6777	EPI6793	EPI6869	EPI6889	EPI6909	A/Pheasant/Hong Kong/SSP11/99	Asia / Hong Kong (SAR)
EPI_ISL_1523	EPI6811	EPI6831	EPI6851	EPI6779	EPI6795	EPI6871	EPI6891	EPI6911	A/Chicken/Hong Kong/FY20/99	Asia / Hong Kong (SAR)
EPI_ISL_1524	EPI6813	EPI6833	EPI6853	EPI6781	EPI6797	EPI6873	EPI6893	EPI6913	A/Chicken/Hong Kong/KC12/99	Asia / Hong Kong (SAR)
EPI_ISL_1525	EPI6819	EPI6839	EPI6859	EPI6783	EPI6799	EPI6879	EPI6899	EPI6919	A/Silky Chicken/Hong Kong/SF44/99	Asia / Hong Kong (SAR)
EPI_ISL_1708	EPI12256			EPI12110	EPI7444		EPI7467	EPI7518	A/Goose/Hong Kong/W217/97	Asia / Hong Kong (SAR)
EPI_ISL_1709	EPI7446	EPI7448	EPI7450	EPI7452	EPI7454	EPI7456	EPI7458	EPI7461	A/Teal/Hong Kong/W312/97	Asia / Hong Kong (SAR)
EPI_ISL_1792				EPI8208					A/duck/Malaysia/F119-3/97	Asia / Malaysia
EPI_ISL_1795	EPI102545	EPI102473	EPI102401	EPI101969	EPI102221	EPI102149	EPI102045	EPI102297	A/chicken/Taiwan/na3/98	Asia / Taiwan
EPI_ISL_1796	EPI102547	EPI102475	EPI102405	EPI101971	EPI102223	EPI102151	EPI102051	EPI102300	A/chicken/Taiwan/ns2/99	Asia / Taiwan
EPI_ISL_1827				EPI8288					A/shorebird/Taiwan/31/99	Asia / Taiwan
EPI_ISL_1909	EPI14635	EPI14562	EPI8833	EPI8799	EPI8829	EPI8801	EPI8610	EPI14535	A/goose/Guangdong/3/1997	Asia / China / Guangdong Province
EPI_ISL_8306				EPI80708					A/chicken/Jiande/1218/2001	Asia / China / Zhejiang Province / Jiande
EPI_ISL_8476				EPI81634	EPI81636	EPI81638			A/chicken/China/1/02	Asia / China
EPI_ISL_8494	EPI82110	EPI82056	EPI82002	EPI81678	EPI81867	EPI81813	EPI81733	EPI81922	A/chicken/Fujian/25/00	Asia / China / Fujian Province
EPI_ISL_8495	EPI82114	EPI82060	EPI82006	EPI81682	EPI81871	EPI81817	EPI81739	EPI81928	A/chicken/Guangdong/21/02	Asia / China / Guangdong Province
EPI_ISL_8496	EPI82118	EPI82062	EPI82008	EPI81684	EPI81873	EPI81819	EPI81742	EPI81931	A/chicken/Guangdong/4/00	Asia / China / Guangdong Province
EPI_ISL_8497	EPI82116	EPI82064	EPI82010	EPI81686	EPI81875	EPI81821	EPI81745	EPI81934	A/chicken/Guangdong/47/01	Asia / China / Guangdong Province
EPI_ISL_8498	EPI82120	EPI82066	EPI82012	EPI81688	EPI81877	EPI81823	EPI81748	EPI81937	A/chicken/Guangdong/5/97	Asia / China / Guangdong Province
EPI_ISL_8499	EPI82122	EPI82068	EPI82014	EPI81690	EPI81879	EPI81825	EPI81751	EPI81940	A/chicken/Guangdong/56/01	Asia / China / Guangdong Province
EPI_ISL_8500	EPI82124	EPI82070	EPI82016	EPI81692	EPI81881	EPI81827	EPI81754	EPI81943	A/chicken/Guangdong/6/97	Asia / China / Guangdong Province
EPI_ISL_8501	EPI82126	EPI82072	EPI82018	EPI81694	EPI81883	EPI81829	EPI81757	EPI81946	A/chicken/Guangxi/10/99	Asia / China / Guangxi Zhuang Autonomous Region
EPI_ISL_8502	EPI82128	EPI82074	EPI82020	EPI81696	EPI81885	EPI81831	EPI81760	EPI81949	A/chicken/Guangxi/9/99	Asia / China / Guangxi Zhuang Autonomous Region
EPI_ISL_8503	EPI82130	EPI82076	EPI82022	EPI81698	EPI81887	EPI81833	EPI81763	EPI81952	A/chicken/Hebei/31/00	Asia / China
EPI_ISL_8504	EPI82132	EPI82078	EPI82024	EPI81700	EPI81889	EPI81835	EPI81766	EPI81955	A/chicken/Heilongjiang/35/00	Asia / China / Heilongjiang Province
EPI_ISL_8505	EPI82134	EPI82080	EPI82026	EPI81702	EPI81891	EPI81837	EPI81769	EPI81958	A/chicken/Heilongjiang/48/01	Asia / China / Heilongjiang Province
EPI_ISL_8506	EPI82136	EPI82082	EPI82028	EPI81704	EPI81893	EPI81839	EPI81772	EPI81961	A/chicken/Henan/26/00	Asia / China
EPI_ISL_8507	EPI82138	EPI82084	EPI82030	EPI81706	EPI81895	EPI81841	EPI81775	EPI81964	A/chicken/Henan/43/02	Asia / China
EPI_ISL_8508	EPI82140	EPI82086	EPI82032	EPI81708	EPI81897	EPI81843	EPI81778	EPI81967	A/chicken/Henan/5/98	Asia / China
EPI_ISL_8509	EPI82142	EPI82088	EPI82034	EPI81710	EPI81899	EPI81845	EPI81781	EPI81970	A/chicken/Jilin/53/01	Asia / China
EPI_ISL_8510	EPI82144	EPI82090	EPI82036	EPI81712	EPI81901	EPI81847	EPI81784	EPI81973	A/chicken/Jiangsu/1/00	Asia / China / Jiangsu Provice / Jiangsu Sheng
EPI_ISL_8511	EPI82148	EPI82094	EPI82040	EPI81716	EPI81905	EPI81851	EPI81790	EPI81979	A/duck/Nanjing/2/97	Asia / China
EPI_ISL_8512	EPI82150	EPI82096	EPI82042	EPI81718	EPI81907	EPI81853	EPI81793	EPI81982	A/chicken/Ningxia/4/99	Asia / China / Ningxia Hui Autonomous Region
EPI_ISL_8513	EPI82154	EPI82100	EPI82046	EPI81722	EPI81911	EPI81857	EPI81799	EPI81988	A/chicken/Shandong/7/96	Asia / China
EPI_ISL_8514	EPI82156	EPI82102	EPI82048	EPI81724	EPI81913	EPI81859	EPI81802	EPI81991	A/chicken/Shanghai/10/01	Asia / China
EPI_ISL_8515	EPI82158	EPI82104	EPI82050	EPI81726	EPI81915	EPI81861	EPI81805	EPI81994	A/chicken/Shijiazhuang/2/98	Asia / China
EPI_ISL_8517				EPI82242		EPI82244			A/duck/Yangzhou/906/2002	Asia / China
EPI_ISL_8922	EPI89207	EPI89204	EPI89202	EPI90364	EPI89200	EPI89198	EPI98153		A/duck/Nanchang/4-361/2001	Asia / China
EPI_ISL_9302	EPI98625	EPI98583	EPI97633	EPI97577	EPI97589		EPI97075		A/quail/Viet Nam/TG-007B/2004	Asia / Vietnam
EPI_ISL_9312	EPI97495	EPI97455	EPI97415	EPI97175	EPI97315	EPI97275	EPI97215	EPI97355	A/Bar-headed Goose/Qinghai/59/05	Asia / China / Qinghai Province
EPI_ISL_9313	EPI97497	EPI97457	EPI97417	EPI97177	EPI97317	EPI97277	EPI97218	EPI97358	A/Bar-headed Goose/Qinghai/68/05	Asia / China / Qinghai Province
EPI_ISL_9314	EPI97499	EPI97459	EPI97419	EPI97179	EPI97319	EPI97279	EPI97221	EPI97361	A/Great Black-headed Gull/Qinghai/2/05	Asia / China / Qinghai Province
EPI_ISL_9315	EPI97501	EPI97461	EPI97421	EPI97181	EPI97321	EPI97281	EPI97224	EPI97364	A/Bar-headed Goose/Qinghai/60/05	Asia / China / Qinghai Province
EPI_ISL_9316	EPI97503	EPI97463	EPI97423	EPI97183	EPI97323	EPI97283	EPI97227	EPI97367	A/Brown-headed Gull/Qinghai/3/05	Asia / China / Qinghai Province
EPI_ISL_9317	EPI97505	EPI97465	EPI97425	EPI97185	EPI97325	EPI97285	EPI97230	EPI97370	A/Bar-headed Goose/Qinghai/5/05	Asia / China / Qinghai Province
EPI_ISL_9318	EPI97507	EPI97467	EPI97427	EPI97187	EPI97327	EPI97287	EPI97233	EPI97373	A/Bar-headed Goose/Qinghai/61/05	Asia / China / Qinghai Province
EPI_ISL_9319	EPI97509	EPI97469	EPI97429	EPI97189	EPI97329	EPI97289	EPI97236	EPI97376	A/Bar-headed Goose/Qinghai/75/05	Asia / China / Qinghai Province
EPI_ISL_9320	EPI97511	EPI97471	EPI97431	EPI97191	EPI97331	EPI97291	EPI97239	EPI97379	A/Bar-headed Goose/Qinghai/62/05	Asia / China / Qinghai Province
EPI_ISL_9321	EPI97513	EPI97473	EPI97433	EPI97193	EPI97333	EPI97293	EPI97242	EPI97382	A/Bar-headed Goose/Qinghai/12/05	Asia / China / Qinghai Province
EPI_ISL_9322	EPI97515	EPI97475	EPI97435	EPI97195	EPI97335	EPI97295	EPI97245	EPI97385	A/Bar-headed Goose/Qinghai/65/05	Asia / China / Qinghai Province
EPI_ISL_9323	EPI97517	EPI97477	EPI97437	EPI97197	EPI97337	EPI97297	EPI97248	EPI97388	A/Bar-headed Goose/Qinghai/67/05	Asia / China / Qinghai Province
EPI_ISL_9324	EPI97519	EPI97479	EPI97439	EPI97199	EPI97339	EPI97299	EPI97251	EPI97391	A/Chicken/Yunnan/447/05	Asia / China / Yunnan Province
EPI_ISL_9325	EPI97521	EPI97481	EPI97441	EPI97201	EPI97341	EPI97301	EPI97254	EPI97394	A/Chicken/Yunnan/493/05	Asia / China / Yunnan Province
EPI_ISL_9326	EPI97523	EPI97483	EPI97443	EPI97203	EPI97343	EPI97303	EPI97257	EPI97397	A/Chicken/Shantou/810/05	Asia / China
EPI_ISL_9327	EPI97525	EPI97485	EPI97445	EPI97205	EPI97345	EPI97305	EPI97260	EPI97400	A/Quail/Shantou/911/05	Asia / China
EPI_ISL_9328	EPI97527	EPI97487	EPI97447	EPI97207	EPI97347	EPI97307	EPI97263	EPI97403	A/Goose/Shantou/1621/05	Asia / China
EPI_ISL_9329	EPI139978	EPI139958	EPI139938	EPI97209	EPI139918	EPI139898	EPI97266	EPI97406	A/Duck/Fujian/1734/05	Asia / China / Fujian Province
EPI_ISL_9330	EPI97531	EPI97491	EPI97451	EPI97211	EPI97351	EPI97311	EPI97269	EPI97409	A/Duck/Hunan/114/05	Asia / China / Hunan Province
EPI_ISL_9331	EPI97533	EPI97493	EPI97453	EPI97213	EPI97353	EPI97313	EPI97272	EPI97412	A/Duck/Hunan/191/05	Asia / China / Hunan Province
EPI_ISL_9336	EPI97678	EPI97686	EPI97694	EPI97702	EPI97710	EPI97718	EPI97726	EPI97738	A/black-headed goose/Qinghai/1/2005	Asia / China / Qinghai Province
EPI_ISL_9337	EPI97680	EPI97688	EPI97696	EPI97704	EPI97712	EPI97720	EPI97729	EPI97741	A/black-headed goose/Qinghai/2/2005	Asia / China / Qinghai Province
EPI_ISL_9338	EPI97682	EPI97690	EPI97698	EPI97706	EPI97714	EPI97722	EPI97732	EPI97744	A/black-headed gull/Qinghai/1/2005	Asia / China / Qinghai Province
EPI_ISL_9339	EPI97684	EPI97692	EPI97700	EPI97708	EPI97716	EPI97724	EPI97735	EPI97747	A/great black-headed gull/Qinghai/1/2005	Asia / China / Qinghai Province
EPI_ISL_9341				EPI97758					A/turkey/Yedidia/911/02	Asia / Israel
EPI_ISL_9342	EPI153595	EPI153754	EPI153716	EPI153681	EPI153624	EPI153566	EPI153649	EPI105805	A/turkey/Naharia/1013/02	Asia / Israel
EPI_ISL_9343				EPI97762					A/turkey/Avichail/1075/02	Asia / Israel
EPI_ISL_9344				EPI97764					A/turkey/Ein Tzurim/1172/02	Asia / Israel
EPI_ISL_9345				EPI97766					A/turkey/Sapir/1199/02	Asia / Indonesia / West Java / Bojongsabar
EPI_ISL_9346				EPI115199	EPI115269	EPI115233			A/turkey/Avigdor/1209/03	Asia / Israel / Southern District / Avigedor
EPI_ISL_9347				EPI97770					A/turkey/Avigdor/1215/03	Asia / Israel / Southern District / Avigedor
EPI_ISL_9348				EPI97772					A/turkey/Kfar Warburg/1224/03	Asia / Israel
EPI_ISL_9349				EPI115203	EPI115273	EPI98341			A/turkey/Beit Herut/1265/03	Asia / Israel
EPI_ISL_9350				EPI97776					A/chicken/Maanit/1275/03	Asia / Mongolia
EPI_ISL_9351				EPI97778		EPI98345			A/turkey/Brosh/1276/03	Asia / Israel
EPI_ISL_9352				EPI97786					A/turkey/Givat Haim/622/02	Asia / Israel / Central District / Giv`at Hayyim
EPI_ISL_9353				EPI115193	EPI115263	EPI115227			A/chicken/Kfar Monash/636/02	Asia / Israel
EPI_ISL_9354				EPI97800					A/geese/Tel Adashim/829/01	Asia / Israel
EPI_ISL_9355				EPI97802					A/geese/Tel Adashim/830/01	Asia / Israel
EPI_ISL_9356				EPI97804					A/turkey/Givat Haim/868/02	Asia / Israel / Central District / Giv`at Hayyim
EPI_ISL_9357	EPI153606	EPI153756	EPI153727	EPI153665	EPI153635	EPI153577	EPI153664	EPI105838	A/chicken/Maale HaHamisha/90658/00	Asia / Israel
EPI_ISL_9358				EPI97808					A/turkey/Beit HaLevi/1009/02	Asia / Israel / Central District / Bet HaLewi
EPI_ISL_9359				EPI97810	EPI98401	EPI98363			A/chicken/Tel Adashim/1506/03	Asia / Israel
EPI_ISL_9360				EPI97812					A/turkey/Emek Hefer/1272/03	Asia / Israel
EPI_ISL_9361				EPI115209	EPI115279	EPI115235			A/chicken/Beit Alfa/1282/03	Asia / Israel / Northern District / Bet Alfa
EPI_ISL_9362				EPI97816					A/chicken/Maanit/1291/03	Asia / Mongolia
EPI_ISL_9363				EPI97818					A/chicken/Gan Shomron/1292/03	Asia / Israel / Haifa District / Gan Shomeron
EPI_ISL_9364				EPI97820					A/chicken/Saar/1456/03	Asia / Israel
EPI_ISL_9365				EPI97822					A/chicken/Gan Shomron/1465/03	Asia / Israel / Haifa District / Gan Shomeron
EPI_ISL_9367	EPI153600	EPI153747	EPI153721	EPI153684	EPI153629	EPI153571	EPI153654	EPI105820	A/chicken/Pardes-Hana-Carcur/1475/03	Asia / Israel
EPI_ISL_9368				EPI97828	EPI98397				A/chicken/Maanit/1477/03	Asia / Mongolia
EPI_ISL_9369				EPI97830					A/chicken/Neve Ilan/1504/03	Asia / Israel / Jerusalem District / Newe Ilan
EPI_ISL_9370				EPI115205	EPI115275	EPI98343			A/turkey/Beit Herut/1267/03	Asia / Israel
EPI_ISL_9371	EPI140280	EPI140281	EPI140282	EPI97834	EPI140283	EPI97838	EPI140285	EPI140284	A/duck/Malaysia/F118-08-04/2004	Asia / Malaysia
EPI_ISL_9375	EPI283377	EPI283378	EPI283379	EPI283380	EPI283381	EPI283382	EPI283383	EPI283384	A/chicken/Hong Kong/SF3/2001	Asia / China			Ozaki,H.; Guan,Y.; Peiris,M.; Webster,R.G.; Webby,R.J.
EPI_ISL_9379	EPI283417	EPI283418	EPI283419	EPI283420	EPI283421	EPI283422	EPI283423	EPI283424	A/pheasant/Hong Kong/SSP44/2002	Asia / China			Ozaki,H.; Guan,Y.; Peiris,M.; Webster,R.G.; Webby,R.J.
EPI_ISL_9380	EPI283425	EPI283426	EPI283427	EPI283428	EPI283429	EPI283430	EPI283431	EPI283432	A/guinea fowl/Hong Kong/SSP99/2002	Asia / China			Ozaki,H.; Guan,Y.; Peiris,M.; Webster,R.G.; Webby,R.J.
EPI_ISL_9381	EPI283409	EPI283410	EPI283411	EPI283412	EPI283413	EPI283414	EPI283415	EPI283416	A/quail/Hong Kong/YU421/2002	Asia / Hong Kong (SAR)			Ozaki,H.; Guan,Y.; Peiris,M.; Webster,R.G.; Webby,R.J.
EPI_ISL_9397	EPI283361	EPI283362	EPI283363	EPI283364	EPI283365	EPI283366	EPI283367	EPI283368	A/quail/Hong Kong/CSW106/2001	Asia / Hong Kong (SAR)			Ozaki,H.; Guan,Y.; Peiris,M.; Webster,R.G.; Webby,R.J.
EPI_ISL_9470				EPI98177		EPI98339			A/chicken/Sde Uziahu/1747/04	Asia / Israel
EPI_ISL_9471				EPI98179	EPI98381	EPI115237			A/chicken/Tel Adashim/1321/03	Asia / Israel
EPI_ISL_9472				EPI98181	EPI98383				A/chicken/Tel Adashim/1332/03	Asia / Israel
EPI_ISL_9473				EPI98183	EPI98385	EPI115239			A/chicken/Ysodot/1362/03	Asia / Israel
EPI_ISL_9474	EPI153598	EPI153745	EPI153719	EPI153683	EPI153627	EPI153569	EPI153652	EPI105814	A/chicken/Iarah/1376/03	Asia / Israel
EPI_ISL_9475				EPI98189	EPI98403	EPI98365			A/chicken/Amioz/1527/03	Asia / Israel / Southern District / `Ammi`oz
EPI_ISL_9476				EPI98191	EPI98405				A/chicken/Gan Shomron/1543/04	Asia / Israel / Haifa District / Gan Shomeron
EPI_ISL_9477				EPI98193	EPI98407	EPI98367			A/turkey/Gyvat Haim Ehud/1544/03	Asia / Israel
EPI_ISL_9478				EPI98195	EPI98409	EPI115245			A/chicken/Alonim/1552/03	Asia / Israel / Northern District / Allonim
EPI_ISL_9479				EPI98197					A/chicken/Bnei Darom/1557/03	Asia / Israel
EPI_ISL_9480				EPI98199	EPI98413	EPI115247			A/turkey/Tzur Moshe/1565/04	Asia / Israel
EPI_ISL_9481	EPI153602	EPI153749	EPI153723	EPI153685	EPI98417	EPI153573	EPI153656	EPI105826	A/turkey/Shadmot Dvorah/1567/04	Asia / Israel
EPI_ISL_9482				EPI98205	EPI98419	EPI115249			A/chicken/Tzrofa/1568/04	Asia / Israel
EPI_ISL_9483				EPI98207	EPI115287	EPI98373			A/turkey/Ein Tzurim/1738/04	Asia / Israel
EPI_ISL_9484				EPI98209	EPI98379	EPI98349			A/chicken/Telmond/1308/03	Asia / Israel
EPI_ISL_9485	EPI153580	EPI153730	EPI153701	EPI153667	EPI153609	EPI153552	EPI153638	EPI105775	A/turkey/Bezat/89/05	Asia / Israel
EPI_ISL_9486				EPI115215	EPI115285	EPI115251			A/chicken/Sede Uzziyyahu/1651/04	Asia / Israel
EPI_ISL_9487				EPI98215					A/turkey/Ein Habsor/1804/04	Asia / Israel
EPI_ISL_9488	EPI153603	EPI153750	EPI153724	EPI153686	EPI153632	EPI153574	EPI153657	EPI105829	A/chicken/Ein Habsor/1808/04	Asia / Israel
EPI_ISL_9489				EPI98219					A/turkey/Avigdor/1920/04	Asia / Israel / Southern District / Avigedor
EPI_ISL_9490				EPI98221					A/chicken/Kalanit/1946/04	Asia / Israel
EPI_ISL_9492				EPI98225					A/chicken/Alonim/1965/04	Asia / Israel / Northern District / Allonim
EPI_ISL_9494	EPI153579	EPI153729	EPI153700	EPI153666	EPI153608	EPI153551	EPI153637	EPI153689	A/chicken/Beit-Aran/29/05	Asia / Israel
EPI_ISL_9495				EPI98231					A/turkey/Nahalal/1547/04	Asia / Israel / Northern District / Nahalal
EPI_ISL_9505	EPI153586	EPI153736	EPI153707	EPI153673	EPI153615	EPI153558	EPI153660	EPI105790	A/turkey/Mishmar_Hasharon/619/02	Asia / Israel
EPI_ISL_9507				EPI115195	EPI115265	EPI98327			A/turkey/Hod_Ezyon/699/02	Asia / Israel
EPI_ISL_9518				EPI115211	EPI98395	EPI115241			A/chicken/Tel Adashim/1469/03	Asia / Israel
EPI_ISL_9537	EPI99782	EPI99780	EPI99779	EPI98575	EPI99774	EPI98577	EPI99771	EPI99776	A/bar-headed goose/Qinghai/0510/05	Asia / China / Qinghai Province
EPI_ISL_9544				EPI98738		EPI99318			A/chicken/Thailand/Kamphaengphet-3-01/2005	Asia / Thailand
EPI_ISL_9545				EPI98740		EPI99320		EPI125184	A/chicken/Thailand/Kamphaengphet-3-02/2005	Asia / Thailand
EPI_ISL_9764	EPI106105	EPI106095	EPI106077	EPI99302	EPI106067	EPI99310	EPI106042	EPI106111	A/babbler/Fujian/320/04	Asia / China / Fujian Province
EPI_ISL_9765	EPI106113	EPI106099	EPI106083	EPI99304	EPI106069	EPI99314	EPI106048	EPI106125	A/black bulbul/Fujian/439/04	Asia / China / Fujian Province
EPI_ISL_9766	EPI106115	EPI106091	EPI106085	EPI99306	EPI106071	EPI99316	EPI106054	EPI106127	A/wild duck/Shanghai/59/04	Asia / China / Shanghai Municipality
EPI_ISL_9767				EPI99308		EPI99312			A/slaty-backed gull/Shandong/59/04	Asia / China / Shandong Province
EPI_ISL_9773	EPI106107	EPI106097	EPI106079	EPI99332	EPI106063	EPI99338	EPI106045	EPI106123	A/golden mountain thrush/Fujian/376/04	Asia / China / Fujian Province
EPI_ISL_9774	EPI106119	EPI106101	EPI106081	EPI99334	EPI106075	EPI99336	EPI106057	EPI106131	A/curlew/Shandong/61/04	Asia / China / Shandong Province
EPI_ISL_9775				EPI99340		EPI99342			A/Goose/Huadong/1/2000	Asia / China
EPI_ISL_9777				EPI99352	EPI99370	EPI99360			A/chicken/jiyuan/1/03/	Asia / China
EPI_ISL_9778				EPI99354		EPI99362			A/chicken/zhengzhou/1/02/	Asia / China / Henan Province / zhengzhou
EPI_ISL_9779				EPI99356		EPI99364			A/chicken/zhoukou/2/02/	Asia / China
EPI_ISL_9780				EPI99358		EPI99366			A/chicken/luohuo/3/03/	Asia / China
EPI_ISL_9784				EPI99394					A/chicken/India/2056/2003	Asia / India
EPI_ISL_9785				EPI99398	EPI99396				A/chicken/India/2543/04	Asia / India
EPI_ISL_9787	EPI99577	EPI99555	EPI99533	EPI99435	EPI99511	EPI99489	EPI99403	EPI99458	A/Ph/HK/CSW1323/2003	Asia / China
EPI_ISL_9788	EPI99579	EPI99557	EPI99535	EPI99437	EPI99513	EPI99491	EPI99406	EPI99461	A/Gf/HK/SSP607/2003	Asia / China
EPI_ISL_9789	EPI99581	EPI99559	EPI99537	EPI99439	EPI99515	EPI99493	EPI99409	EPI99464	A/Ck/HK/NT142/2003	Asia / China
EPI_ISL_9790	EPI99583	EPI99561	EPI99539	EPI99441	EPI99517	EPI99495	EPI99412	EPI99467	A/Ck/HK/WF126/2003	Asia / China
EPI_ISL_9791	EPI99585	EPI99563	EPI99541	EPI99443	EPI99519	EPI99497	EPI99415	EPI99470	A/SCk/HK/WF285/2003	Asia / China
EPI_ISL_9792	EPI99587	EPI99565	EPI99543	EPI99445	EPI99521	EPI99499	EPI99418	EPI99472	A/Ck/HK/YU463/2003	Asia / China
EPI_ISL_9793	EPI99589	EPI99567	EPI99545	EPI99447	EPI99523	EPI99501	EPI99421	EPI99475	A/Ck/HK/YU577/2003	Asia / China
EPI_ISL_9794	EPI99591	EPI99569	EPI99547	EPI99449	EPI99525	EPI99503	EPI99424	EPI99478	A/SCk/HK/YU663/2003	Asia / China
EPI_ISL_9795	EPI99593	EPI99571	EPI99549	EPI99451	EPI99527	EPI99505	EPI99427	EPI99481	A/Ck/HK/CSW161/2003	Asia / China
EPI_ISL_9796	EPI99595	EPI99573	EPI99551	EPI99453	EPI99529	EPI99507	EPI99430	EPI99484	A/Gf/HK/NT101/2003	Asia / China
EPI_ISL_9797				EPI99599		EPI99601			A/chicken/Yunnan/Xie-1/1999	Asia / China / Yunnan Province
EPI_ISL_9806				EPI99739			EPI99737		A/duck/Shanghai/08/05	Asia / China / Shanghai Municipality
EPI_ISL_9808	EPI99761			EPI99757		EPI99759			A/pigeon/Thailand/KU-03/04	Asia / Thailand
EPI_ISL_9824	EPI100370	EPI101289	EPI101160	EPI100502	EPI100896	EPI99840	EPI100634	EPI101028	A/chicken/Hong Kong/3123.1/2002	Asia / China
EPI_ISL_9833				EPI99892		EPI99888			A/chicken/Thailand/Kamphaengphet-3-03/2005	Asia / Thailand / Kamphaeng Phet
EPI_ISL_9834				EPI99894		EPI99890		EPI125175	A/chicken/Thailand/Kamphaengphet-3-04/2005	Asia / Thailand
EPI_ISL_9835				EPI99896					A/chicken/Thailand/Kamphaengphet-3-05/2005	Asia / Thailand / Kamphaeng Phet
EPI_ISL_9836				EPI99898					A/chicken/Thailand/Kamphaengphet-3-06/2005	Asia / Thailand / Kamphaeng Phet
EPI_ISL_9837				EPI99900				EPI125181	A/chicken/Thailand/Kamphaengphet-3-07/2005	Asia / Thailand
EPI_ISL_9886	EPI172100	EPI172098	EPI172096	EPI172086	EPI172092	EPI172090	EPI172088	EPI172094	A/chicken/Korea/S21/04	Asia / Korea, Republic of
EPI_ISL_9887	EPI100201	EPI100199	EPI100197	EPI100185	EPI100192	EPI100190	EPI100187	EPI100194	A/chicken/Korea/S24/04	Asia / Korea, Republic of
EPI_ISL_9888	EPI100219	EPI100217	EPI100215	EPI100203	EPI100210	EPI100208	EPI100205	EPI100212	A/chicken/Korea/S25/04	Asia / Korea, Republic of
EPI_ISL_9889	EPI100237	EPI100235	EPI100233	EPI100221	EPI100228	EPI100226	EPI100223	EPI100230	A/chicken/Korea/S27/04	Asia / Korea, Republic of
EPI_ISL_9890	EPI100255	EPI100253	EPI100251	EPI100239	EPI100246	EPI100244	EPI100241	EPI100248	A/duck/Korea/S23/04	Asia / Korea, Republic of
EPI_ISL_9894	EPI100268	EPI101187	EPI101058	EPI100400	EPI100794	EPI100664	EPI100532	EPI100926	A/duck/Fujian/897/2005	Asia / China / Fujian Province
EPI_ISL_9895	EPI100270	EPI101189	EPI101060	EPI100402	EPI100796	EPI100666	EPI100534	EPI100928	A/chicken/Fujian/1042/2005	Asia / China / Fujian Province
EPI_ISL_9896	EPI100272	EPI101191	EPI101062	EPI100404		EPI100668	EPI100536	EPI100930	A/duck/Guangxi/351/2004	Asia / China / Guangxi Zhuang Autonomous Region
EPI_ISL_9897	EPI100274	EPI101193	EPI101064	EPI100406	EPI100800	EPI100670	EPI100538	EPI100932	A/duck/Guangxi/380/2004	Asia / China / Guangxi Zhuang Autonomous Region
EPI_ISL_9898	EPI100276	EPI101195	EPI101066	EPI100408	EPI100802		EPI100540	EPI100934	A/duck/Guangxi/668/2004	Asia / China / Guangxi Zhuang Autonomous Region
EPI_ISL_9899	EPI100278	EPI101197	EPI101068	EPI100410	EPI100804	EPI100674	EPI100542	EPI100936	A/goose/Guangxi/914/2004	Asia / China / Guangxi Zhuang Autonomous Region
EPI_ISL_9900	EPI100280	EPI101199	EPI101070	EPI100412	EPI100806	EPI100676	EPI100544	EPI100938	A/goose/Guangxi/1097/2004	Asia / China / Guangxi Zhuang Autonomous Region
EPI_ISL_9901	EPI100282	EPI101201	EPI101072	EPI100414	EPI100808	EPI100678	EPI100546	EPI100940	A/goose/Guangxi/1198/2004	Asia / China / Guangxi Zhuang Autonomous Region
EPI_ISL_9902	EPI100284	EPI101203	EPI101074	EPI100416	EPI100810	EPI100680	EPI100548	EPI100942	A/duck/Guangxi/1311/2004	Asia / China / Guangxi Zhuang Autonomous Region
EPI_ISL_9903	EPI100286	EPI101205	EPI101076	EPI100418	EPI100812	EPI100682	EPI100550	EPI100944	A/duck/Guangxi/1378/2004	Asia / China / Guangxi Zhuang Autonomous Region
EPI_ISL_9904	EPI100288	EPI101207	EPI101078	EPI100420		EPI100684	EPI100552	EPI100946	A/duck/Guangxi/1586/2004	Asia / China / Guangxi Zhuang Autonomous Region
EPI_ISL_9905	EPI100290	EPI101209	EPI101080	EPI100422	EPI100816	EPI100686	EPI100554	EPI100948	A/duck/Guangxi/1681/2004	Asia / China / Guangxi Zhuang Autonomous Region
EPI_ISL_9906	EPI100292	EPI101211	EPI101082	EPI100424	EPI100818	EPI100688	EPI100556	EPI100950	A/duck/Guangxi/1793/2004	Asia / China / Guangxi Zhuang Autonomous Region
EPI_ISL_9907	EPI100294	EPI101213	EPI101084	EPI100426	EPI100820	EPI100690	EPI100558	EPI100952	A/goose/Guangxi/1832/2004	Asia / China / Guangxi Zhuang Autonomous Region
EPI_ISL_9908	EPI100296	EPI101215	EPI101086	EPI100428	EPI100822	EPI100692	EPI100560	EPI100954	A/goose/Guangxi/2112/2004	Asia / China / Guangxi Zhuang Autonomous Region
EPI_ISL_9909	EPI100298	EPI101217	EPI101088	EPI100430	EPI100824	EPI100694	EPI100562	EPI100956	A/duck/Guangxi/2291/2004	Asia / China / Guangxi Zhuang Autonomous Region
EPI_ISL_9910	EPI100300	EPI101219	EPI101090	EPI100432	EPI100826	EPI100696	EPI100564	EPI100958	A/goose/Guangxi/2383/2004	Asia / China / Guangxi Zhuang Autonomous Region
EPI_ISL_9911	EPI100302	EPI101221	EPI101092	EPI100434	EPI100828	EPI100698		EPI100960	A/duck/Guangxi/2396/2004	Asia / China / Guangxi Zhuang Autonomous Region
EPI_ISL_9912	EPI100304	EPI101223	EPI101094	EPI100436	EPI100830	EPI100700	EPI100568	EPI100962	A/chicken/Guangxi/2439/2004	Asia / China / Guangxi Zhuang Autonomous Region
EPI_ISL_9913	EPI100306	EPI101225	EPI101096	EPI100438	EPI100832	EPI100702	EPI100570	EPI100964	A/chicken/Guangxi/2448/2004	Asia / China / Guangxi Zhuang Autonomous Region
EPI_ISL_9914	EPI100308	EPI101227	EPI101098	EPI100440	EPI100834	EPI100704	EPI100572	EPI100966	A/chicken/Guangxi/2461/2004	Asia / China / Guangxi Zhuang Autonomous Region
EPI_ISL_9915	EPI100310	EPI101229	EPI101100	EPI100442	EPI100836	EPI100706	EPI100574	EPI100968	A/goose/Guangxi/345/2005	Asia / China / Guangxi Zhuang Autonomous Region
EPI_ISL_9916	EPI100312	EPI101231	EPI101102	EPI100444	EPI100838	EPI100708	EPI100576	EPI100970	A/quail/Guangxi/575/2005	Asia / China / Guangxi Zhuang Autonomous Region
EPI_ISL_9917	EPI100314	EPI101233	EPI101104	EPI100446	EPI100840	EPI100710	EPI100578	EPI100972	A/chicken/Guangxi/604/2005	Asia / China / Guangxi Zhuang Autonomous Region
EPI_ISL_9918	EPI100316	EPI101235	EPI101106	EPI100448	EPI100842	EPI100712	EPI100580	EPI100974	A/duck/Guangxi/793/2005	Asia / China / Guangxi Zhuang Autonomous Region
EPI_ISL_9919	EPI100318	EPI101237	EPI101108	EPI100450	EPI100844	EPI100714	EPI100582	EPI100976	A/duck/Guangxi/951/2005	Asia / China / Guangxi Zhuang Autonomous Region
EPI_ISL_9920	EPI100320	EPI101239	EPI101110	EPI100452	EPI100846	EPI100716	EPI100584	EPI100978	A/duck/Guangzhou/20/2005	Asia / China / Guangdong Province / Guangzhou
EPI_ISL_9921	EPI100322	EPI101241	EPI101112	EPI100454	EPI100848	EPI100718	EPI100586	EPI100980	A/duck/Hunan/127/2005	Asia / China / Hunan Province
EPI_ISL_9922	EPI100324	EPI101243	EPI101114	EPI100456	EPI100850	EPI100720	EPI100588	EPI100982	A/duck/Hunan/139/2005	Asia / China / Hunan Province
EPI_ISL_9923	EPI100326	EPI101245	EPI101116	EPI100458	EPI100852	EPI100722	EPI100590	EPI100984	A/duck/Hunan/149/2005	Asia / China / Hunan Province
EPI_ISL_9924	EPI100328	EPI101247	EPI101118	EPI100460	EPI100854	EPI100724	EPI100592	EPI100986	A/duck/Hunan/152/2005	Asia / China / Hunan Province
EPI_ISL_9925	EPI100330	EPI101249	EPI101120	EPI100462	EPI100856	EPI100726	EPI100594	EPI100988	A/duck/Hunan/157/2005	Asia / China / Hunan Province
EPI_ISL_9926	EPI100332	EPI101251	EPI101122	EPI100464	EPI100858	EPI100728	EPI100596	EPI100990	A/duck/Hunan/160/2005	Asia / China / Hunan Province
EPI_ISL_9927	EPI100334	EPI101253	EPI101124	EPI100466	EPI100860	EPI100730	EPI100598	EPI100992	A/duck/Hunan/166/2005	Asia / China / Hunan Province
EPI_ISL_9928	EPI100336	EPI101255	EPI101126	EPI100468	EPI100862	EPI100732	EPI100600	EPI100994	A/duck/Hunan/182/2005	Asia / China / Hunan Province
EPI_ISL_9929	EPI100338	EPI101257	EPI101128	EPI100470	EPI100864	EPI100734	EPI100602	EPI100996	A/chicken/Hunan/999/2005	Asia / China / Hunan Province
EPI_ISL_9930	EPI100340	EPI101259	EPI101130	EPI100472	EPI100866	EPI100736	EPI100604	EPI100998	A/duck/Hunan/1265/2005	Asia / China / Hunan Province
EPI_ISL_9931	EPI100342	EPI101261	EPI101132	EPI100474	EPI100868	EPI100738	EPI100606	EPI101000	A/duck/Hunan/1608/2005	Asia / China / Hunan Province
EPI_ISL_9932	EPI100344	EPI101263	EPI101134	EPI100476	EPI100870	EPI100740	EPI100608	EPI101002	A/duck/Hunan/1652/2005	Asia / China / Hunan Province
EPI_ISL_9933	EPI100346	EPI101265	EPI101136	EPI100478	EPI100872	EPI100742	EPI100610	EPI101004	A/duck/Shantou/4610/2003	Asia / China
EPI_ISL_9934	EPI100348	EPI101267	EPI101138	EPI100480	EPI100874	EPI100744	EPI100612	EPI101006	A/goose/Shantou/2216/2005	Asia / China
EPI_ISL_9935	EPI100350	EPI101269	EPI101140	EPI100482	EPI100876	EPI100746	EPI100614	EPI101008	A/migratory duck/Jiangxi/1653/2005	Asia / China / Jiangxi Province
EPI_ISL_9936	EPI100352	EPI101271	EPI101142	EPI100484	EPI100878	EPI100748	EPI100616	EPI101010	A/migratory duck/Jiangxi/1657/2005	Asia / China / Jiangxi Province
EPI_ISL_9937	EPI100354	EPI101273	EPI101144	EPI100486	EPI100880	EPI100750	EPI100618	EPI101012	A/migratory duck/Jiangxi/1701/2005	Asia / China / Jiangxi Province
EPI_ISL_9938	EPI140025	EPI140223	EPI140157	EPI100488	EPI140091	EPI100752	EPI100620	EPI101014	A/migratory duck/Jiangxi/2136/2005	Asia / China / Jiangxi Province
EPI_ISL_9939	EPI100358	EPI101277	EPI101148	EPI100490	EPI100884	EPI100754	EPI100622	EPI101016	A/migratory duck/Jiangxi/2295/2005	Asia / China / Jiangxi Province
EPI_ISL_9940	EPI100360	EPI101279	EPI101150	EPI100492	EPI100886	EPI100756	EPI100624	EPI101018	A/migratory duck/Jiangxi/2300/2005	Asia / China / Jiangxi Province
EPI_ISL_9942	EPI100364	EPI101283	EPI101154	EPI100496	EPI100890	EPI100760	EPI100628	EPI101022	A/grey heron/Hong Kong/728/2004	Asia / China
EPI_ISL_9945	EPI100372	EPI101291	EPI101162	EPI100504	EPI100898	EPI100766	EPI100636	EPI101030	A/chicken/Hong Kong/86.3/2002	Asia / China
EPI_ISL_9946	EPI100374	EPI101305	EPI101175	EPI100518	EPI100914	EPI100782	EPI100650	EPI101044	A/chicken/Malaysia/5858/2004	Asia / Malaysia
EPI_ISL_9947	EPI100376	EPI101317	EPI101185	EPI100522	EPI100924	EPI100784	EPI100654	EPI101056	A/duck/Vietnam/S654/2005	Asia / Vietnam
EPI_ISL_9949	EPI100380	EPI101295	EPI101166	EPI100508	EPI100910	EPI100770	EPI100640	EPI101034	A/chicken/Wonosobo/BPPV4/2003	Asia / Indonesia / Central Java / Kabupaten Wonosobo
EPI_ISL_9951	EPI100384	EPI101299	EPI101170	EPI100512	EPI100904	EPI100774	EPI100644	EPI101038	A/chicken/Kulon Progo/BBVet-XII-1/2004	Asia / Indonesia
EPI_ISL_9954	EPI100390	EPI101307	EPI101177	EPI100520	EPI100912		EPI100652	EPI101046	A/quail/Malaysia/6309/2004	Asia / Malaysia
EPI_ISL_9955	EPI100392	EPI101309	EPI101179	EPI100524	EPI100916	EPI100786	EPI100662	EPI101048	A/chicken/Vietnam/DT171/2004	Asia / Vietnam
EPI_ISL_9956	EPI100394	EPI101311	EPI101181	EPI100526	EPI100918	EPI100788	EPI100656	EPI101050	A/chicken/Vietnam/27/2003	Asia / Vietnam
EPI_ISL_9957	EPI100396			EPI100530					A/Mallard duck/Vietnam/133/2004	Asia / Vietnam
EPI_ISL_9958	EPI100398	EPI101313	EPI101183	EPI100528	EPI100920	EPI100790	EPI100660	EPI101052	A/duck/Vietnam/568/2005	Asia / Vietnam
EPI_ISL_9959	EPI100366	EPI101285	EPI101156	EPI100498	EPI100892	EPI100762	EPI100630	EPI101024	A/grey heron/Hong Kong/837/2004	Asia / China
EPI_ISL_9960	EPI100368	EPI101287	EPI101158	EPI100500	EPI100894	EPI100764	EPI100632	EPI101026	A/Chinese pond heron/Hong Kong/18/2005	Asia / China
EPI_ISL_10005	EPI101701	EPI101709	EPI101695	EPI101477	EPI101689	EPI101667	EPI101672	EPI101681	A/chicken/Hebei/326/2005	Asia / China / Hebei Province
EPI_ISL_10006	EPI101699	EPI101707	EPI101697	EPI101479	EPI101687	EPI101665	EPI101669	EPI101684	A/chicken/Hebei/718/2001	Asia / China / Hebei Province
EPI_ISL_10007	EPI101703	EPI101705	EPI101693	EPI101481	EPI101691	EPI101663	EPI101675	EPI101678	A/chicken/Hebei/108/02	Asia / China / Hebei Province
EPI_ISL_10054	EPI101853	EPI101855	EPI101857	EPI101859	EPI101861	EPI101863	EPI101865	EPI101867	A/goose/Vietnam/3/05	Asia / Vietnam
EPI_ISL_10055	EPI101869	EPI101871	EPI101873	EPI101875	EPI101877	EPI101879	EPI101881	EPI101883	A/duck/Vietnam/8/05	Asia / Vietnam
EPI_ISL_10056	EPI101885	EPI101887	EPI101889	EPI101891	EPI101893	EPI101895	EPI101897	EPI101899	A/chicken/Guangxi/12/2004	Asia / China / Guangxi Zhuang Autonomous Region
EPI_ISL_10057	EPI101901	EPI101903	EPI101905	EPI101907	EPI101909	EPI101911	EPI101913	EPI101915	A/duck/Guangxi/13/2004	Asia / China / Guangxi Zhuang Autonomous Region
EPI_ISL_10062	EPI229246	EPI234635	EPI234636	EPI234641	EPI234638	EPI234639	EPI234640	EPI234637	A/duck/Beijing/33/04	Asia / China / Beijing Municipality			Pu,J.; Liu,J.
EPI_ISL_10063	EPI229247	EPI234642	EPI234643	EPI234648	EPI234645	EPI234646	EPI234647	EPI234644	A/duck/Beijing/40/04	Asia / China / Beijing Municipality			Pu,J.; Liu,J.
EPI_ISL_10064	EPI229248	EPI234649	EPI234650	EPI234655	EPI234652	EPI234653	EPI234654	EPI234651	A/duck/Beijing/44/04	Asia / China / Beijing Municipality			Pu,J.; Liu,J.
EPI_ISL_10069	EPI102543	EPI102471	EPI102399	EPI101967	EPI102219	EPI102147	EPI102042	EPI102294	A/chicken/Taiwan/0824/97	Asia / Taiwan
EPI_ISL_10070	EPI102549	EPI102477	EPI102403	EPI101973	EPI102225	EPI102153	EPI102048	EPI102303	A/chicken/Taiwan/0705/99	Asia / Taiwan
EPI_ISL_10071	EPI102551	EPI102479	EPI102407	EPI101975	EPI102227	EPI102155	EPI102054	EPI102306	A/partridge/Taiwan/LU1/99	Asia / Taiwan
EPI_ISL_10072	EPI102553	EPI102481	EPI102409	EPI101977	EPI102229	EPI102157	EPI102057	EPI102309	A/chicken/Taiwan/165/99	Asia / Taiwan
EPI_ISL_10073	EPI102555	EPI102483	EPI102411	EPI101979	EPI102231	EPI102159	EPI102060	EPI102312	A/duck/Taiwan/WB29/99	Asia / Taiwan
EPI_ISL_10074	EPI102557	EPI102485	EPI102413	EPI101981	EPI102233	EPI102163	EPI102063	EPI102315	A/chicken/Taiwan/SP1/00	Asia / Taiwan
EPI_ISL_10075	EPI102559	EPI102487	EPI102415	EPI101983	EPI102235	EPI102161	EPI102066	EPI102318	A/duck/Taiwan/29-3/00	Asia / Taiwan
EPI_ISL_10076	EPI102563	EPI102491	EPI102419	EPI101985	EPI102239	EPI102167	EPI102069	EPI102324	A/chicken/Taiwan/1205/01	Asia / Taiwan
EPI_ISL_10077	EPI102565	EPI102493	EPI102421	EPI101987	EPI102241	EPI102169	EPI102072	EPI102327	A/chicken/Taiwan/1212/01	Asia / Taiwan
EPI_ISL_10078	EPI102567	EPI102495	EPI102423	EPI101989	EPI102243	EPI102171	EPI102075	EPI102330	A/chicken/Taiwan/1215/01	Asia / Taiwan
EPI_ISL_10079	EPI102561	EPI102489	EPI102417	EPI101991	EPI102237	EPI102165	EPI102078	EPI102321	A/chicken/Taiwan/0329/01	Asia / Taiwan
EPI_ISL_10080	EPI102569	EPI102497	EPI102425	EPI101993	EPI102245	EPI102173	EPI102087	EPI102333	A/chicken/Taiwan/0222/02	Asia / Taiwan
EPI_ISL_10081	EPI102571	EPI102499	EPI102427	EPI101995	EPI102247	EPI102175	EPI102096	EPI102336	A/chicken/Taiwan/PF1/02	Asia / Taiwan
EPI_ISL_10082	EPI102573	EPI102501	EPI102429	EPI101997	EPI102249	EPI102177	EPI102099	EPI102339	A/chicken/Taiwan/PF2/02	Asia / Taiwan
EPI_ISL_10083	EPI102575	EPI102503	EPI102431	EPI101999	EPI102251	EPI102179	EPI102102	EPI102342	A/chicken/Taiwan/PF3/02	Asia / Taiwan
EPI_ISL_10084	EPI102577	EPI102505	EPI102433	EPI102001	EPI102253	EPI102181	EPI102090	EPI102345	A/chicken/Taiwan/0320/02	Asia / Taiwan
EPI_ISL_10085	EPI102579	EPI102507	EPI102435	EPI102003	EPI102255	EPI102183	EPI102105	EPI102348	A/chicken/Taiwan/A37/02	Asia / Taiwan
EPI_ISL_10086	EPI102581	EPI102509	EPI102437	EPI102005	EPI102257	EPI102185	EPI102081	EPI102351	A/chicken/Taiwan/0107/02	Asia / Taiwan
EPI_ISL_10087	EPI102583	EPI102511	EPI102439	EPI102007	EPI102259	EPI102187	EPI102084	EPI102354	A/chicken/Taiwan/0208/02	Asia / Taiwan
EPI_ISL_10088	EPI102585	EPI102513	EPI102441	EPI102009	EPI102261	EPI102189	EPI102093	EPI102357	A/chicken/Taiwan/0408/02	Asia / Taiwan
EPI_ISL_10089	EPI102587	EPI102515	EPI102443	EPI102011	EPI102263	EPI102191	EPI102114	EPI102360	A/duck/Taiwan/WB239/03	Asia / Taiwan
EPI_ISL_10090	EPI102589	EPI102517	EPI102445	EPI102013	EPI102265	EPI102193	EPI102108	EPI102363	A/chicken/Taiwan/0706/03	Asia / Taiwan
EPI_ISL_10091	EPI102591	EPI102519	EPI102447	EPI102015	EPI102267	EPI102195	EPI102111	EPI102366	A/chicken/Taiwan/1203/03	Asia / Taiwan
EPI_ISL_10092	EPI102593	EPI102521	EPI102449	EPI102017	EPI102269	EPI102197	EPI102117	EPI102369	A/duck/Taiwan/A68/03	Asia / Taiwan
EPI_ISL_10093	EPI102595	EPI102523	EPI102451	EPI102019	EPI102271	EPI102199	EPI102120	EPI102372	A/chicken/Taiwan/0114/04	Asia / Taiwan
EPI_ISL_10094	EPI102597	EPI102525	EPI102453	EPI102021	EPI102273	EPI102201	EPI102123	EPI102375	A/chicken/Taiwan/0305/04	Asia / Taiwan
EPI_ISL_10095	EPI102601	EPI102527	EPI102455	EPI102023	EPI102275	EPI102205	EPI102129	EPI102378	A/chicken/Taiwan/ch1006/04	Asia / Taiwan
EPI_ISL_10096	EPI102599	EPI102529	EPI102457	EPI102025	EPI102277	EPI102203	EPI102126	EPI102381	A/duck/Kingmen/E322/04	Asia / Taiwan
EPI_ISL_10097	EPI102603	EPI102531	EPI102459	EPI102027	EPI102279	EPI102207	EPI102132	EPI102384	A/duck/Taiwan/WB459/04	Asia / Taiwan
EPI_ISL_10098	EPI102605	EPI102533	EPI102461	EPI102029	EPI102281	EPI102209	EPI102135	EPI102387	A/chicken/Taiwan/0204/05	Asia / Taiwan
EPI_ISL_10099	EPI102607	EPI102535	EPI102463	EPI102031	EPI102283	EPI102211	EPI102138	EPI102390	A/chicken/Taiwan/A342/05	Asia / Taiwan
EPI_ISL_10104	EPI102636	EPI102634	EPI102632	EPI102640	EPI102630	EPI102628	EPI102626	EPI102638	A/chicken/Jordan/1540/2003	Asia / Jordan
EPI_ISL_10107	EPI118782	EPI118784	EPI118792	EPI118794	EPI118787	EPI118777	EPI118789	EPI118779	A/turkey/Turkey/1/2005	Asia / Turkey
EPI_ISL_10141				EPI103071	EPI103219	EPI103073			A/chicken/Cheongju/ADL0401/2004	Asia / Korea, Republic of / Chungcheongbuk-do / Ch''ongju
EPI_ISL_10144	EPI103093	EPI103095	EPI103097	EPI103099	EPI103101	EPI103103	EPI103105	EPI103108	A/duck/Hubei/W1/2004	Asia / China / Hubei Province
EPI_ISL_10163	EPI103267			EPI103265	EPI103324		EPI103250	EPI103322	A/mallard/Xuyi/8/2004	Asia / China / Jiangsu Provice / Xucheng
EPI_ISL_10168	EPI103269	EPI103271	EPI103273	EPI103275	EPI103277	EPI103279	EPI103281	EPI103283	A/chicken/China/Guangxi1/2000	Asia / China
EPI_ISL_10169	EPI140909	EPI140910	EPI140911	EPI140912	EPI140913	EPI140914	EPI140915	EPI140916	A/chicken/China/Guangxi14/2000	Asia / China
EPI_ISL_10170	EPI103303	EPI103305	EPI103307	EPI103309	EPI103311	EPI103313	EPI103315	EPI103317	A/chicken/China/Guangxi17/2000	Asia / China
EPI_ISL_10173	EPI103365	EPI104589	EPI104415	EPI104766	EPI103975	EPI103799	EPI103537	EPI104153	A/chicken/Ngawi/BPPV4/2004	Asia / Indonesia / East Java / Kabupaten Ngawi
EPI_ISL_10174	EPI103367	EPI104591	EPI104417	EPI104768	EPI103977	EPI103801	EPI103540	EPI104156	A/chicken/Pekalongan/BPPV4/2003	Asia / Indonesia / Central Java / Desa Pekalongan
EPI_ISL_10175	EPI103369	EPI104593	EPI104419	EPI104770	EPI103979	EPI103803	EPI103543	EPI104159	A/chicken/Sragen/BPPV4/2003	Asia / Indonesia / Central Java / Kecamatan Sragen
EPI_ISL_10176	EPI103371	EPI104595	EPI104421	EPI104772	EPI103981	EPI103805	EPI103546	EPI104162	A/quail/Boyolali/BPPV4/2004	Asia / Indonesia / Central Java / Boyolali
EPI_ISL_10179	EPI103377	EPI104601	EPI104427	EPI104778	EPI103987	EPI103811	EPI103612	EPI104171	A/chicken/Kulon Progo/BBVet-XII-2/2004	Asia / Indonesia
EPI_ISL_10183	EPI103385	EPI104611	EPI104439	EPI104788	EPI103997	EPI103823	EPI103570	EPI104186	A/chicken/Bangli Bali/BBPV6-1/2004	Asia / Indonesia
EPI_ISL_10184	EPI103387	EPI104613	EPI104437	EPI104790	EPI103999	EPI103821	EPI103567	EPI104189	A/chicken/Bangli Bali/BPPV6-2/2004	Asia / Indonesia
EPI_ISL_10185	EPI103389	EPI104615	EPI104441	EPI104792	EPI104001	EPI103825	EPI103573	EPI104192	A/chicken/Jembrana/BPPV6/2004	Asia / Indonesia / Jembrana
EPI_ISL_10186	EPI103399	EPI104625	EPI104451	EPI104802	EPI104011	EPI103835	EPI103588	EPI104207	A/chicken/Mangarai-NTT/BPPV6/2004	Asia / Indonesia
EPI_ISL_10188	EPI103401	EPI104627	EPI104453	EPI104804	EPI104013	EPI103837	EPI103591	EPI104210	A/chicken/Pangkalpinang/BPPV3/2004	Asia / Indonesia / Pangkalpinang
EPI_ISL_10189	EPI103403	EPI104629	EPI104455	EPI104806	EPI104015	EPI103849	EPI103594	EPI104213	A/turkey/Kedaton/BPPV3/2004	Asia / Indonesia
EPI_ISL_16414	EPI141539	EPI141538	EPI141537	EPI141532	EPI141535	EPI141534	EPI141533	EPI141536	A/duck/Vietnam/7A/2004	Asia / Vietnam
EPI_ISL_16415	EPI141547	EPI141546	EPI141545	EPI141540	EPI141543	EPI141542	EPI141541	EPI141544	A/duck/Vietnam/942A/2004	Asia / Vietnam
EPI_ISL_24679	EPI262674	EPI262607	EPI262640	EPI262507	EPI262474	EPI262638	EPI164520	EPI262714	A/aquatic bird/Korea/w16/2005	Asia / Korea, Republic of			Baek,Y.H.; Pascua,P.N.; Song,M.-S.; Choi,Y.K.
EPI_ISL_24682	EPI262675	EPI262608	EPI262641	EPI262508	EPI262475	EPI262547	EPI164523	EPI262715	A/aquatic bird/Korea/w54/2005	Asia / Korea, Republic of			Baek,Y.H.; Pascua,P.N.; Song,M.-S.; Choi,Y.K.
EPI_ISL_24683	EPI262676	EPI262609	EPI262642	EPI262509	EPI262476	EPI262548	EPI164524	EPI262716	A/aquatic bird/Korea/w74/2005	Asia / Korea, Republic of			Baek,Y.H.; Pascua,P.N.; Song,M.-S.; Choi,Y.K.
EPI_ISL_24684	EPI262677	EPI262610	EPI262643	EPI262510	EPI262477	EPI262549	EPI164525	EPI262717	A/aquatic bird/Korea/w79/2005	Asia / Korea, Republic of			Baek,Y.H.; Pascua,P.N.; Song,M.-S.; Choi,Y.K.
EPI_ISL_24685	EPI262678	EPI262611	EPI262644	EPI262511	EPI262478	EPI262550	EPI164526	EPI262718	A/aquatic bird/Korea/w81/2005	Asia / Korea, Republic of			Baek,Y.H.; Pascua,P.N.; Song,M.-S.; Choi,Y.K.
EPI_ISL_24686	EPI262679	EPI262612	EPI262645	EPI262512	EPI258996	EPI262551	EPI164527	EPI262719	A/aquatic bird/Korea/w96/2005	Asia / Korea, Republic of			Baek,Y.H.; Pascua,P.N.; Song,M.-S.; Choi,Y.K.
EPI_ISL_24706				EPI164689					A/chicken/Beijing/3/2001	Asia / China / Beijing Municipality
EPI_ISL_24707				EPI164690					A/chicken/Guangdong/11/1999	Asia / China / Guangdong Province
EPI_ISL_24709				EPI164692					A/chicken/Henan/1/2001	Asia / China / Henan Province
EPI_ISL_24710				EPI164693					A/chicken/Henan/5/2001	Asia / China / Henan Province
EPI_ISL_24712				EPI164695					A/chicken/Shandong/2/2003	Asia / China / Shandong Province
EPI_ISL_24717				EPI164700					A/chicken/Fujian/2/2002	Asia / China / Fujian Province
EPI_ISL_24718				EPI164701					A/chicken/Guangdong/1/2002	Asia / China / Guangdong Province
EPI_ISL_24719				EPI164702					A/chicken/Guangdong/2/2000	Asia / China / Guangdong Province
EPI_ISL_24720				EPI164703					A/chicken/Guangdong/10/2001	Asia / China / Guangdong Province
EPI_ISL_24721				EPI164704					A/chicken/Guangdong/16/1999	Asia / China / Guangdong Province
EPI_ISL_24722				EPI164705					A/chicken/Guangdong/22/2001	Asia / China / Guangdong Province
EPI_ISL_24723				EPI164706					A/chicken/Hebei/2/2002	Asia / China / Hebei Province
EPI_ISL_24724				EPI164707					A/chicken/Hebei/sjz2/2001	Asia / China / Hebei Province
EPI_ISL_24725				EPI164708					A/chicken/Heilongjiang/2/2002	Asia / China / Heilongjiang Province
EPI_ISL_24726				EPI164709					A/chicken/Jiangsu/nj13/2001	Asia / China / Jiangsu Provice / Jiangsu Sheng
EPI_ISL_24727				EPI164710					A/chicken/Jiangsu/nj15/2001	Asia / China / Jiangsu Provice / Jiangsu Sheng
EPI_ISL_24745				EPI164728					A/chicken/Sichuan/xc10/2001	Asia / China / Sichuan Province
EPI_ISL_24749	EPI164738	EPI164737	EPI164736	EPI164731	EPI164734	EPI164733	EPI164732	EPI164735	A/Chicken/Jiangxi/25/2004	Asia / China / Jiangxi Province	Harbin Veterinary Research Institute (CAAS)	Harbin Veterinary Research Institute (CAAS)
EPI_ISL_24750	EPI164746	EPI164745	EPI164744	EPI164739	EPI164742	EPI164741	EPI164740	EPI164743	A/Duck/Hunnan/70/2004	Asia / China / Hunan Province	Harbin Veterinary Research Institute (CAAS)	Harbin Veterinary Research Institute (CAAS)
EPI_ISL_24751	EPI164754	EPI164753	EPI164752	EPI164747	EPI164750	EPI164749	EPI164748	EPI164751	A/Chicken/Anhui/39/2004	Asia / China / Anhui Province	Harbin Veterinary Research Institute (CAAS)	Harbin Veterinary Research Institute (CAAS)
EPI_ISL_24790	EPI164833	EPI164832	EPI164831	EPI164826	EPI164829	EPI164828	EPI164827	EPI164830	A/duck/Vietnam/177/2005	Asia / Vietnam
EPI_ISL_24791	EPI164841	EPI164840	EPI164839	EPI164834	EPI164837	EPI164836	EPI164835	EPI164838	A/duck/Vietnam/NCVD06/2005	Asia / Vietnam
EPI_ISL_24997	EPI165313	EPI165314	EPI165315	EPI165316	EPI165317	EPI165318	EPI165319	EPI165320	A/chicken/Shanghai/2/1999	Asia / China / Shanghai Municipality
EPI_ISL_24998	EPI165321	EPI165322	EPI165323	EPI165324	EPI165325	EPI165326	EPI165327	EPI165328	A/chicken/Shanghai/3/2000	Asia / China / Shanghai Municipality
EPI_ISL_24999	EPI165329	EPI165330	EPI165331	EPI165332	EPI165333	EPI165334	EPI165335	EPI165336	A/chicken/Shanghai/1/2001	Asia / China / Shanghai Municipality
EPI_ISL_25000	EPI165337	EPI165338	EPI165339	EPI165340	EPI165341	EPI165342	EPI165343	EPI165344	A/chicken/Shanghai/2/2001	Asia / China / Shanghai Municipality
EPI_ISL_25001	EPI165345	EPI165346	EPI165347	EPI165348	EPI165349	EPI165350	EPI165351	EPI165352	A/chicken/Shanghai/7/2001	Asia / China / Shanghai Municipality
EPI_ISL_25002	EPI165353	EPI165354	EPI165355	EPI165356	EPI165357	EPI165358	EPI165359	EPI165360	A/chicken/Shanghai/12/2001	Asia / China / Shanghai Municipality
EPI_ISL_25003	EPI165361	EPI165362	EPI165363	EPI165364	EPI165365	EPI165366	EPI165367	EPI165368	A/chicken/Shanghai/14/2001	Asia / China / Shanghai Municipality
EPI_ISL_25004	EPI165369	EPI165370	EPI165371	EPI165372	EPI165373	EPI165374	EPI165375	EPI165376	A/chicken/Shanghai/16/2001	Asia / China / Shanghai Municipality
EPI_ISL_25005	EPI165377	EPI165378	EPI165379	EPI165380	EPI165381	EPI165382	EPI165383	EPI165384	A/chicken/Shanghai/1/2002	Asia / China / Shanghai Municipality
EPI_ISL_25006	EPI165385	EPI165386	EPI165387	EPI165388	EPI165389	EPI165390	EPI165391	EPI165392	A/chicken/Shanghai/2/2002	Asia / China / Shanghai Municipality
EPI_ISL_25104	EPI165819	EPI165818	EPI165817	EPI165812	EPI165814	EPI165813	EPI165816	EPI165815	A/mallard/ZhaLong/88/2004	Asia / China
EPI_ISL_25224				EPI166040		EPI166033			A/chicken/Iran/16/2000	Asia / Iran, Islamic Republic of
EPI_ISL_25411				EPI116509					A/duck/Viet Nam/Ncvd1/2003	Asia / Vietnam
EPI_ISL_25413				EPI166656	EPI166659	EPI166657	EPI166658	EPI166660	A/chicken/Astana/6/2005	Asia / Kazakhstan / Astana / Astana			Strochkov,V.; Sandybayev,N.; Sultankulova,K.; Zaitsev,V.; Mamadaliyev,S.
EPI_ISL_25495	EPI175697	EPI175698	EPI175699	EPI175700	EPI175701	EPI175702	EPI175703	EPI175704	A/chicken/Rawalpindi/NARC68/2002	Asia / Pakistan / Punjab / Rawalpindi
EPI_ISL_25496	EPI175705	EPI175706	EPI175707	EPI175708	EPI175709	EPI175710	EPI175711	EPI175712	A/chicken/Pakistan/34668/1995	Asia / Pakistan
EPI_ISL_25497	EPI175713	EPI175714	EPI175715	EPI175716	EPI175717	EPI175718	EPI175719	EPI175720	A/chicken/Rawalpindi/NARC72/2002	Asia / Pakistan / Punjab / Rawalpindi
EPI_ISL_25507	EPI167076	EPI167092	EPI167108	EPI167124	EPI167154	EPI167170	EPI167200	EPI167216	A/chicken/Kalasin/NIAH316/2004	Asia / Thailand / Kalasin
EPI_ISL_25508	EPI167077	EPI167093	EPI167109	EPI167126	EPI167155	EPI167172	EPI167201	EPI167217	A/chicken/Kohn Kaen/NIAH330/2004	Asia / Thailand
EPI_ISL_25509	EPI167078	EPI167094	EPI167110	EPI167128	EPI167156	EPI167174	EPI167202	EPI167218	A/quail/Phathumthani/NIAH2711/2004	Asia / Thailand
EPI_ISL_25510	EPI167079	EPI167095	EPI167111	EPI167130	EPI167157	EPI167176	EPI167203	EPI167219	A/chicken/NaraThiwat/NIAH1703/2004	Asia / Thailand / Narathiwat / Amphoe Muang Narathiwat
EPI_ISL_25511	EPI167080	EPI167096	EPI167112	EPI167135	EPI167158	EPI167181	EPI167204	EPI167220	A/chicken/Suphanburi/NIAH7540/2004	Asia / Thailand / Suphan Buri
EPI_ISL_25512	EPI167081	EPI167097	EPI167113	EPI167137	EPI167159	EPI167183	EPI167205	EPI167221	A/duck/Angthong/NIAH8246/2004	Asia / Thailand
EPI_ISL_25513	EPI167082	EPI167098	EPI167114	EPI167139	EPI167160	EPI167185	EPI167206	EPI167222	A/chicken/Suphanburi/NIAH108192/2005	Asia / Thailand / Suphan Buri
EPI_ISL_25514	EPI167083	EPI167099	EPI167115	EPI167140	EPI167161	EPI167186	EPI167207	EPI167223	A/quail/Nakhon Pathom/NIAH7562/2005	Asia / Thailand / Nakhon Pathom
EPI_ISL_25518	EPI167087	EPI167103	EPI167119	EPI167147	EPI167165	EPI167193	EPI167211	EPI167227	A/pigeon/Thailand/VSMU-11-KRI/2005	Asia / Thailand
EPI_ISL_25519	EPI167088	EPI167104	EPI167120	EPI167148	EPI167166	EPI167194	EPI167212	EPI167228	A/pigeon/Thailand/VSMU-13-KRI/2005	Asia / Thailand
EPI_ISL_25520	EPI167089	EPI167105	EPI167121	EPI167150	EPI167167	EPI167196	EPI167213	EPI167229	A/tree sparrow/Thailand/VSMU-14-KRI/2005	Asia / Thailand
EPI_ISL_25522				EPI167125		EPI167171			A/chicken/Kalasin/NIAH317/2004	Asia / Thailand / Kalasin
EPI_ISL_25523				EPI167127		EPI167173			A/duck/PhangNga/NIAH181/2004	Asia / Thailand / Phang Nga
EPI_ISL_25524				EPI167129		EPI167175			A/chicken/Nonthaburi/NIAH2879/2004	Asia / Thailand / Nonthaburi
EPI_ISL_25525				EPI167131		EPI167177			A/chicken/Loei/NIAH2373/2004	Asia / Thailand / Loei
EPI_ISL_25526				EPI167132		EPI167178			A/chicken/Samutprakan/NIAH6604/2004	Asia / Thailand
EPI_ISL_25527				EPI167133		EPI167179			A/chicken/Nakhon Sawan/NIAH01502/2004	Asia / Thailand / Nakhon Sawan
EPI_ISL_25528				EPI167134		EPI167180			A/chicken/Nakhon Sawan/NIAH01503/2004	Asia / Thailand / Nakhon Sawan
EPI_ISL_25529				EPI167136		EPI167182			A/chicken/Suphanburi/NIAH7618/2004	Asia / Thailand / Suphan Buri
EPI_ISL_25530				EPI167138		EPI167184			A/chicken/Angthong/NIAH8334/2004	Asia / Thailand
EPI_ISL_25531				EPI167141		EPI167187			A/chicken/Kalasin/NIAH3776/2005	Asia / Thailand / Kalasin
EPI_ISL_25533				EPI167146		EPI167192			A/common myna/Thailand/VSMU-10-BRM/2005	Asia / Thailand
EPI_ISL_25534				EPI167149		EPI167195			A/tree sparrow/Thailand/VSMU-12-KRI/2005	Asia / Thailand
EPI_ISL_25602	EPI167325	EPI167324	EPI167323	EPI167318	EPI167321	EPI167320	EPI167319	EPI167322	A/chicken/Vietnam/NCVD12/2005	Asia / Vietnam
EPI_ISL_26430	EPI169700	EPI169701	EPI169702	EPI169703	EPI169704	EPI169705	EPI169706	EPI169707	A/duck/Mongolia/867/2002	Asia / Mongolia
EPI_ISL_33892				EPI190630					A/duck/Hebei/843/2005	Asia / China / Hebei Province
EPI_ISL_34045	EPI191064	EPI191065	EPI191066	EPI191067	EPI191068	EPI191069	EPI191070	EPI191071	A/duck/Jiangsu/3/2005	Asia / China / Jiangsu Provice / Jiangsu Sheng
EPI_ISL_34046	EPI191072	EPI191073	EPI191074	EPI191075	EPI191076	EPI191077	EPI191078	EPI191079	A/duck/Jiangsu/9/2004	Asia / China / Jiangsu Provice / Jiangsu Sheng
EPI_ISL_65629	EPI229388	EPI229389	EPI229390	EPI229391	EPI229392	EPI229393	EPI229394	EPI229395	A/chicken/Henan/1/2004	Asia / China			Zhang,P.; Liu,X.
EPI_ISL_65630	EPI229396	EPI229397	EPI229398	EPI229399	EPI229400	EPI229401	EPI229402	EPI229403	A/chicken/Henan/2/2004	Asia / China			Zhang,P.; Liu,X.
EPI_ISL_65631	EPI229404	EPI229405	EPI229406	EPI229407	EPI229408	EPI229409	EPI229410	EPI229411	A/chicken/Jiangsu/1/2004	Asia / China			Zhang,P.; Liu,X.
EPI_ISL_65632	EPI229412	EPI229413	EPI229414	EPI229415	EPI229416	EPI229417	EPI229418	EPI229419	A/chicken/Shandong/1/2004	Asia / China			Zhang,P.; Liu,X.
EPI_ISL_65648	EPI229444	EPI229445	EPI229446	EPI229440	EPI229442	EPI229447	EPI229449	EPI229448	A/quail/Yogjakarta/UT1023/2004	Asia / Indonesia			Tankano,R.
EPI_ISL_65649	EPI229450	EPI229451	EPI229452	EPI229441	EPI229443	EPI229453	EPI229454	EPI229455	A/quail/Yogjakarta/UT1075/2004	Asia / Indonesia			Tankano,R.
EPI_ISL_65650	EPI488152	EPI488142	EPI488133	EPI229456		EPI286633			A/chicken/Iran/133/2004	Asia / Iran, Islamic Republic of			Shoushtari,A.; Dadras,H.; Homayounimehr,A.; Ebrahimi,M.
EPI_ISL_65651				EPI229457					A/chicken/Iran/152/2004	Asia / Iran, Islamic Republic of			Shoushtari,A.; Dadras,H.; Homayounimehr,A.
EPI_ISL_65667	EPI229548	EPI229547	EPI229546	EPI229541	EPI229544	EPI229543	EPI229542	EPI229545	A/pigeon/Thailand/1B/2004	Asia / Thailand			Kim,L.M.; Scott,M.A.; Suarez,D.L.; Spackman,E.; Swayne,D.E.; Afonso,C.L.
EPI_ISL_65668	EPI229556	EPI229555	EPI229554	EPI229549	EPI229552	EPI229551	EPI229550	EPI229553	A/magpie/Korea/Y:S-M1/2004	Asia / Korea, Republic of			Kim,L.M.; Scott,M.A.; Suarez,D.L.; Spackman,E.; Swayne,D.E.; Afonso,C.L.
EPI_ISL_65670	EPI229571	EPI229570	EPI229569	EPI229564	EPI229567	EPI229566	EPI229565	EPI229568	A/chicken/Pakistan/1/2004	Asia / Pakistan			Kim,L.M.; Scott,M.A.; Suarez,D.L.; Spackman,E.; Swayne,D.E.; Afonso,C.L.
EPI_ISL_65671	EPI229579	EPI229578	EPI229577	EPI229572	EPI229575	EPI229574	EPI229573	EPI229576	A/chicken/Pakistan/2/2004	Asia / Pakistan			Kim,L.M.; Scott,M.A.; Suarez,D.L.; Spackman,E.; Swayne,D.E.; Afonso,C.L.
EPI_ISL_65672	EPI229587	EPI229586	EPI229585	EPI229580	EPI229583	EPI229582	EPI229581	EPI229584	A/chicken/Pakistan/3/2004	Asia / Pakistan			Kim,L.M.; Scott,M.A.; Suarez,D.L.; Spackman,E.; Swayne,D.E.; Afonso,C.L.
EPI_ISL_65682				EPI229653					A/duck/Taiwan/wb471/2004	Asia / Taiwan			Cheng,M.-C.; Lee,M.-S.; Ho,Y.-H.; Chyi,W.-L.; Wang,C.-H.
EPI_ISL_65683				EPI229654					A/duck/Taiwan/wb499/2004	Asia / Taiwan			Cheng,M.-C.; Lee,M.-S.; Ho,Y.-H.; Chyi,W.-L.; Wang,C.-H.
EPI_ISL_65685	EPI229670	EPI229669	EPI229668	EPI229663	EPI229666	EPI229665	EPI229664	EPI229667	A/duck/Ang Thong/71	Asia / Thailand			Kim,L.M.; Scott,M.A.; Suarez,D.L.; Spackman,E.; Swayne,D.E.; Afonso,C.L.
EPI_ISL_65833	EPI229924	EPI229925	EPI229926	EPI229927	EPI229928	EPI229929	EPI229930	EPI229931	A/bar headed goose/Mongolia/143/2005	Asia / Mongolia			Spackman,E.; Swayne,D.E.; Gilbert,M.; Joly,D.O.; Karesh,W.B.; Suarez,D.L.; Sodnomdarjaa,R.; Dulam,P.; Cardona,C.
EPI_ISL_65846	EPI230018	EPI230019	EPI230020	EPI230021	EPI230022	EPI230023	EPI230024	EPI230025	A/ruddy shelduck/Mongolia/37/2005	Asia / Mongolia			Spackman,E.; Swayne,D.E.; Gilbert,M.; Joly,D.O.; Karesh,W.B.; Suarez,D.L.; Sodnomdarjaa,R.; Dulam,P.; Cardona,C.
EPI_ISL_65847	EPI230026	EPI230027	EPI230028	EPI230029	EPI230030	EPI230031	EPI230032	EPI230033	A/ruddy shelduck/Mongolia/P52/2005	Asia / Mongolia			Spackman,E.; Swayne,D.E.; Gilbert,M.; Joly,D.O.; Karesh,W.B.; Suarez,D.L.; Sodnomdarjaa,R.; Dulam,P.; Cardona,C.
EPI_ISL_65850	EPI230036	EPI230037	EPI230038	EPI230039	EPI230040	EPI230041	EPI230042	EPI230043	A/whooper swan/Mongolia/232/2005	Asia / Mongolia			Spackman,E.; Swayne,D.E.; Gilbert,M.; Joly,D.O.; Karesh,W.B.; Suarez,D.L.; Sodnomdarjaa,R.; Dulam,P.; Cardona,C.
EPI_ISL_67051				EPI234481					A/chicken/Tehran/TS4/98	Asia / Iran, Islamic Republic of			Karimi,V.; Esmaelizad,M.; Shahbazzadeh,D.; Bozorgmehri,M.H.
EPI_ISL_67052				EPI234482					A/chicken/Tehran/TS6/00	Asia / Iran, Islamic Republic of			Karimi,V.; Esmaelizad,M.; Shahbazzadeh,D.; Bozorgmehri,M.H.
EPI_ISL_67053				EPI234483					A/chicken/Tehran/TS7/01	Asia / Iran, Islamic Republic of			Karimi,V.; Esmaelizad,M.; Shahbazzadeh,D.; Bozorgmehri,M.H.
EPI_ISL_67054				EPI234484					A/Duck/Bufeleng/BPPV1/2005	Asia / Indonesia			Komadina,N.; Usman,T.B.; Selleck,P.
EPI_ISL_67057				EPI234487					A/duck/HB/4/2002	Asia / China			Chen,S.; Qiao,X.
EPI_ISL_67061				EPI234491					A/gray-crowed crane/Thailand/VSMU-4-CBI/2005	Asia / Thailand			Sangsiriwut,K.; Chaichoune,K.; Wiriyarat,W.; Sariya,L.; Ponarknguen,R.; Tongsudjai,S.; Phrompiram,P.; Pattanarangsan,R.; Puthavathana,P.; Ratanakorn,P.
EPI_ISL_67062				EPI234492					A/great barbet/Thailand/VSMU-2-CBI/2005	Asia / Thailand			Sangsiriwut,K.; Chaichoune,K.; Wiriyarat,W.; Sariya,L.; Ponarknguen,R.; Tongsudjai,S.; Phrompiram,P.; Pattanarangsan,R.; Puthavathana,P.; Ratanakorn,P. CONSRTM BIOTEC; Thailand Research Fund
EPI_ISL_67064				EPI234494					A/green peafowl/Thailand/VSMU-3-CBI/2005	Asia / Thailand			Sangsiriwut,K.; Chaichoune,K.; Wiriyarat,W.; Sariya,L.; Ponarknguen,R.; Tongsudjai,S.; Phrompiram,P.; Pattanarangsan,R.; Puthavathana,P.; Ratanakorn,P. CONSRTM BIOTEC; Thailand Research Fund
EPI_ISL_67066				EPI234496					A/open-billed Stork/Thailand/VSMU-15-ATG/2005	Asia / Thailand			Sangsiriwut,K.; Chaichoune,K.; Wiriyarat,W.; Sariya,L.; Ponarknguen,R.; Tongsudjai,S.; Phrompiram,P.; Pattanarangsan,R.; Puthavathana,P.; Ratanakorn,P. CONSRTM BIOTEC; Thailand Research Fund
EPI_ISL_67069				EPI234499					A/pigeon/Thailand/VSMU-25-BKK/2005	Asia / Thailand			Sangsiriwut,K.; Chaichoune,K.; Wiriyarat,W.; Sariya,L.; Ponarknguen,R.; Tongsudjai,S.; Phrompiram,P.; Pattanarangsan,R.; Puthavathana,P.; Ratanakorn,P. CONSRTM BIOTEC; Thailand Research Fund
EPI_ISL_67070				EPI234500					A/quail/West Java/Smigq1/2005	Asia / Indonesia			Dharmayanti,N.L.P.I.; Indriani,R.; Damayanti,R.; Wiyono,A.; Adjid,R.M.A.; Darminto.
EPI_ISL_67071				EPI234501					A/quail/West Java/smijjg2/2005	Asia / Indonesia			Dharmayanti,N.L.P.I.; Indriani,R.; Damayanti,R.; Wiyono,A.; Adjid,R.M.A.; Darminto.
EPI_ISL_67372	EPI234985	EPI234986	EPI234987	EPI234988	EPI234989	EPI234990	EPI234991	EPI234992	A/chicken/Henan/1/2003	Asia / China			Zhang,P.; Liu,X.
EPI_ISL_67373	EPI234995	EPI234994	EPI234999	EPI234993	EPI234997	EPI234996	EPI235000	EPI234998	A/chicken/Hubei/wn/2003	Asia / China			Liao,X.; Zhang,X.; Wang,J.; Yu,J.; Li,T.
EPI_ISL_67374	EPI235008	EPI235007	EPI235006	EPI235002	EPI235004	EPI235003	EPI235001	EPI235005	A/chicken/Hubei/wo/2003	Asia / China			Liao,X.; Zhang,X.; Wang,J.; Yu,J.; Li,T.
EPI_ISL_67375	EPI235028	EPI235027	EPI235026	EPI235021	EPI235024	EPI235023	EPI235022	EPI235025	A/chicken/Indonesia/8/2003	Asia / Indonesia			Kim,L.M.; Scott,M.A.; Suarez,D.L.; Spackman,E.; Swayne,D.E.; Afonso,C.L.
EPI_ISL_67376	EPI235036	EPI235035	EPI235034	EPI235029	EPI235032	EPI235031	EPI235030	EPI235033	A/chicken/Indonesia/9/2003	Asia / Indonesia			Kim,L.M.; Scott,M.A.; Suarez,D.L.; Spackman,E.; Swayne,D.E.; Afonso,C.L.
EPI_ISL_67377				EPI235037					A/chicken/Iran/320/2003	Asia / Iran, Islamic Republic of			Shoushtari,A.; Dadras,H.; Homayounimehr,A.
EPI_ISL_67378	EPI488151	EPI488141	EPI488131	EPI235038		EPI286632			A/chicken/Iran/92/2003	Asia / Iran, Islamic Republic of			Shoushtari,A.; Dadras,H.; Homayounimehr,A.; Ebrahimi,M.
EPI_ISL_67379	EPI235042	EPI235041	EPI235046	EPI235040	EPI235044	EPI235043	EPI235039	EPI235045	A/chicken/Jilin/ha/2003	Asia / China			Liao,X.; Zhang,X.; Wang,J.; Yu,J.; Jin,N.
EPI_ISL_67380	EPI235049	EPI235048	EPI235053	EPI235050	EPI235052	EPI235051	EPI235047		A/chicken/Jilin/hj/2003	Asia / China			Liao,X.; Zhang,X.; Wang,J.; Yu,J.; Jin,N.
EPI_ISL_67381	EPI235056	EPI235055	EPI235054	EPI235058	EPI235060	EPI235059	EPI235057	EPI235061	A/chicken/Jilin/hm/2003	Asia / China			Liao,X.; Zhang,X.; Wang,J.; Yu,J.; Jin,N.
EPI_ISL_67382	EPI235068	EPI235067	EPI235065	EPI235069	EPI235063	EPI235062	EPI235066	EPI235064	A/chicken/Jilin/hn/2003	Asia / China			Liao,X.; Zhang,X.; Wang,J.; Yu,J.; Jin,N.
EPI_ISL_67383	EPI235071	EPI235070	EPI235076	EPI235072	EPI235074	EPI235073	EPI235077	EPI235075	A/chicken/Jilin/ho/2003	Asia / China			Liao,X.; Zhang,X.; Wang,J.; Yu,J.; Jin,N.
EPI_ISL_67384	EPI235080	EPI235079	EPI235084	EPI235078	EPI235082	EPI235081	EPI235085	EPI235083	A/chicken/Jilin/hp/2003	Asia / China			Liao,X.; Zhang,X.; Wang,J.; Yu,J.; Jin,N.
EPI_ISL_67385	EPI235089	EPI235088	EPI235092	EPI235087	EPI235086	EPI235090	EPI235093	EPI235091	A/chicken/Jilin/hq/2003	Asia / China			Liao,X.; Zhang,X.; Wang,J.; Yu,J.; Jin,N.
EPI_ISL_67386	EPI235095	EPI235094	EPI235100	EPI235096	EPI235098	EPI235097	EPI235101	EPI235099	A/chicken/Jilin/xw/2003	Asia / China			Liao,X.; Zhang,X.; Wang,J.; Yu,J.; Liu,J.
EPI_ISL_67387	EPI235102	EPI235103	EPI235104	EPI235105	EPI235106	EPI235107	EPI235108	EPI235109	A/chicken/Korea/ES/03	Asia / Korea, Republic of			Lee,C.W.; Suarez,D.L.; Tumpey,T.M.; Sung,H.W.; Kwon,Y.K.; Lee,Y.J.; Choi,J.G.; Joh,S.J.; Kim,M.C.; Lee,E.K.; Park,J.M.; Lu,X.; Katz,J.M.; Spackman,E.; Swayne,D.E.; Kim,J.H.; Lee,C.-W.; Kim,J.-H.
EPI_ISL_67388				EPI235110		EPI243064	EPI243065		A/chicken/Korea/es/2003	Asia / Korea, Republic of			Smith,C.
EPI_ISL_67389	EPI235117	EPI235116		EPI235111	EPI235114	EPI235113	EPI235112	EPI235115	A/chicken/Legok/2003	Asia / Indonesia			Kim,L.M.; Scott,M.A.; Suarez,D.L.; Spackman,E.; Swayne,D.E.; Naipospos,T.S.P.; Afonso,C.L.
EPI_ISL_67390	EPI235118	EPI235119	EPI235120	EPI235121	EPI235122	EPI235123	EPI235124	EPI235125	A/chicken/Shandong/1/2003	Asia / China			Zhang,P.; Liu,X.
EPI_ISL_67391				EPI235126					A/chicken/Tel Adashim/1469/303	Asia / Israel			Panshin,A.; Shihmanter,E.; Banat-Noach,C.; Gisin,I.; Perk,S.
EPI_ISL_67393	EPI235134	EPI235133	EPI235132	EPI235128	EPI235130	EPI235129	EPI235135	EPI235131	A/duck/Hubei/wp/2003	Asia / China			Liao,X.; Zhang,X.; Wang,J.; Yu,J.; Li,T.
EPI_ISL_67394	EPI235143	EPI235142	EPI235141	EPI235137	EPI235139	EPI235138	EPI235136	EPI235140	A/duck/Hubei/wq/2003	Asia / China			Liao,X.; Zhang,X.; Wang,J.; Yu,J.; Li,T.
EPI_ISL_67395				EPI235144					A/duck/Mongolia/564/2003	Asia / Mongolia			Jizou,M.; Kida,H.; Sakoda,Y.; Okamatsu,M.
EPI_ISL_67398	EPI235170	EPI235169	EPI235167	EPI235171	EPI235173	EPI235172	EPI235168	EPI235174	A/goose/Fujian/bb/2003	Asia / China			Liao,X.; Zhang,X.; Wang,J.; Yu,J.; Liu,J.
EPI_ISL_67399	EPI235182	EPI235181	EPI235180	EPI235176	EPI235178	EPI235177	EPI235175	EPI235179	A/goose/Jilin/hb/2003	Asia / China			Liao,X.; Zhang,X.; Wang,J.; Yu,J.; Jin,N.
EPI_ISL_67407	EPI235191	EPI235192	EPI235193	EPI235194	EPI235195	EPI235196	EPI235197	EPI235198	A/Mallard/Huadong/Y/2003	Asia / China			Tang,Y.; Wu,P.; Peng,D.; Li,Y.; Zhang,W.; Wang,W.; Long,J.; Zhang,P.; Liu,X.
EPI_ISL_74000				EPI254330					A/chicken/Beijing/19/2003	Asia / China / Beijing Municipality			Yue,H.; Tang,C.; Li,Y.M.
EPI_ISL_74001				EPI254331					A/chicken/Heibei/8/2003	Asia / China / Hebei Province			Yue,H.; Tang,C.; Li,M.Y.
EPI_ISL_74002				EPI254332					A/chicken/Nanjing/13/2003	Asia / China / Jiangsu Provice			Yue,H.; Tang,C.; Li,M.Y.
EPI_ISL_74003				EPI254333					A/chicken/Guangdong/16/2003	Asia / China / Guangdong Province			Yue,H.; Tang,C.; Li,M.Y.
EPI_ISL_75420	EPI259561		EPI259562	EPI259563	EPI259564	EPI259560	EPI259565	EPI259566	A/Hong Kong/213-DkPass/2003	Asia / Hong Kong (SAR)			Shinya,K.; Kawaoka,Y.
EPI_ISL_82480				EPI290488					A/duck/Tsukuba/419/2005	Asia / Japan			Tsukamoto,K.; Shishido,M.
EPI_ISL_82482				EPI290504					A/duck/Tsukuba/63/2005	Asia / Japan			Tsukamoto,K.; Shishido,M.
EPI_ISL_83544	EPI292721	EPI292722	EPI292723	EPI292724	EPI292725	EPI292726	EPI292727	EPI292728	A/chicken/Emirates/R66/2002	Asia / United Arab Emirates			Gohrbandt,S.; Veits,J.; Breithaupt,A.; Hundt,J.; Teifke,J.P.; Stech,O.; Mettenleiter,T.C.; Stech,J.
EPI_ISL_83692	EPI293893	EPI293894	EPI293892	EPI293896	EPI293889	EPI293895	EPI293891	EPI293890	A/Pigeon/Turkey-Kars/09rs2841-7/2005	Asia / Turkey / Kars Ili	Istituto Zooprofilattico Sperimentale Delle Venezie	Istituto Zooprofilattico Sperimentale Delle Venezie	Schivo,A.; Valastro,V.; Monne,I.; Coven,F.; Fusaro,A.; Dakman,A.; Akcadag,B.; Salviato,A.; DeBattisti,C.; Capua,I.; Cattoli,G.
EPI_ISL_83693	EPI293901	EPI293902	EPI293900	EPI293904	EPI293897	EPI293903	EPI293899	EPI293898	A/Pigeon/Turkey-Agri/09rs2841-8/2005	Asia / Turkey / Agri Province	Istituto Zooprofilattico Sperimentale Delle Venezie	Istituto Zooprofilattico Sperimentale Delle Venezie	Schivo,A.; Valastro,V.; Monne,I.; Coven,F.; Fusaro,A.; Dakman,A.; Akcadag,B.; Salviato,A.; DeBattisti,C.; Capua,I.; Cattoli,G.
EPI_ISL_90380				EPI318197					A/chicken/Jiangsu/48/2001	Asia / China			Zhao,M.J.; Liu,X.F.
EPI_ISL_90381				EPI318198					A/chicken/Jiangsu/01/2003	Asia / China			Zhao,M.J.; Liu,X.F.
EPI_ISL_91542	EPI321563	EPI321564	EPI321565	EPI321566	EPI321567	EPI321568	EPI321569	EPI321570	A/duck/Shimane/188/1999	Asia / Japan			Shinya,K.; Tanaka,M.
EPI_ISL_98370	EPI340339	EPI340338	EPI340337	EPI340336	EPI340335	EPI340332	EPI340334	EPI340333	A/black-billed magpie/Guangxi/31/2005	Asia / China			Dong,G.; He,H.; Luo,J.
EPI_ISL_98371	EPI340347	EPI340346	EPI340345	EPI340344	EPI340343	EPI340342	EPI340341	EPI340340	A/black-billed magpie/Guangxi/30/2005	Asia / China			Dong,G.; He,H.; Luo,J.
EPI_ISL_98372	EPI340355	EPI340354	EPI340353	EPI340352	EPI340351	EPI340350	EPI340349	EPI340348	A/black-billed magpie/Guangxi/29/2005	Asia / China			Dong,G.; He,H.; Wang,C.
EPI_ISL_99560	EPI345504	EPI345547	EPI345575	EPI345614	EPI345656	EPI345811	EPI345694	EPI345742	A/duck/Eastern China/60/2003	Asia / China			Zhao,G.; Liu,X.
EPI_ISL_99561	EPI345505	EPI345537	EPI345576	EPI345615	EPI345657	EPI345812	EPI345695	EPI345743	A/duck/Eastern China/59/2003	Asia / China			Zhao,G.; Liu,X.
EPI_ISL_99562	EPI345506	EPI345548	EPI345577	EPI345616	EPI345658	EPI345813	EPI345696	EPI345744	A/duck/Eastern China/58/2003	Asia / China			Zhao,G.; Liu,X.
EPI_ISL_99563	EPI345507	EPI345549	EPI345578	EPI345617	EPI345659	EPI345792	EPI345697	EPI345745	A/duck/Eastern China/57/2003	Asia / China			Zhao,G.; Liu,X.
EPI_ISL_99564	EPI345508	EPI345550	EPI345579	EPI345618	EPI345660	EPI345793	EPI345698	EPI345746	A/duck/Eastern China/55/2003	Asia / China			Zhao,G.; Liu,X.
EPI_ISL_99565	EPI345509	EPI345551	EPI345580	EPI345619	EPI345654	EPI345794	EPI345699	EPI345747	A/duck/Eastern China/54/2002	Asia / China			Zhao,G.; Liu,X.
EPI_ISL_99566	EPI345510	EPI345552	EPI345581	EPI345620	EPI345661	EPI345795	EPI345700	EPI345748	A/duck/Eastern China/53/2002	Asia / China			Zhao,G.; Liu,X.
EPI_ISL_99567	EPI345511	EPI345553	EPI345582	EPI345621	EPI345662	EPI345796	EPI345701	EPI345749	A/duck/Eastern China/52/2002	Asia / China			Zhao,G.; Liu,X.
EPI_ISL_99568	EPI345512	EPI345536	EPI345583	EPI345622	EPI345663	EPI345797	EPI345702	EPI345750	A/duck/Eastern China/51/2002	Asia / China			Zhao,G.; Liu,X.
EPI_ISL_99569	EPI345513	EPI345554	EPI345584	EPI345623	EPI345664	EPI345774	EPI345703	EPI345751	A/duck/Eastern China/50/2002	Asia / China			Zhao,G.; Liu,X.
EPI_ISL_99577	EPI345521	EPI345561	EPI345591	EPI345631	EPI345672	EPI345776	EPI345711	EPI345759	A/duck/Eastern China/34/2005	Asia / China			Zhao,G.; Liu,X.
EPI_ISL_99578	EPI345522	EPI345562	EPI345592	EPI345632	EPI345673	EPI345804	EPI345712	EPI345760	A/duck/Eastern China/31/2004	Asia / China			Zhao,G.; Liu,X.
EPI_ISL_99579	EPI345523	EPI345563	EPI345593	EPI345633	EPI345674	EPI345805	EPI345713	EPI345761	A/duck/Eastern China/29/2004	Asia / China			Zhao,G.; Liu,X.
EPI_ISL_123951	EPI383182	EPI383183	EPI383184	EPI383185	EPI383186	EPI383187	EPI383188	EPI383189	A/chicken/Guangdong/TS/2004	Asia / China			Li,X.; Qi,W.; He,J.; Ning,Z.; Hu,Y.; Tian,J.; Jiao,P.; Xu,C.; Chen,J.; Richt,J.; Ma,W.; Liao,M.
EPI_ISL_123967	EPI383280	EPI383281	EPI383282	EPI383276	EPI383279	EPI383277	EPI383278	EPI383283	A/condor/Guangdong/139/2003	Asia / China			Jiao,P.; Yuan,R.; Song,Y.; Wei,L.; Ren,T.; Liao,M.; Luo,K.
EPI_ISL_123969	EPI383289	EPI383288	EPI383287	EPI383284	EPI383285	EPI383286	EPI383290	EPI383291	A/duck/Guangdong/1/1996	Asia / China			Jiao,P.; Wei,L.; Yuan,R.; Song,Y.; Cao,L.; Liao,M.
EPI_ISL_124216				EPI383793					A/avian/Jordan/7-Y1/2004	Asia / Jordan			Slomka,M.J.; Hanna,A.; Mahmood,S.; Govil,J.; Krill,D.; Manvell,R.J.; Shell,W.; Arnold,M.E.; Banks,J.; Brown,I.H.
EPI_ISL_124221				EPI383798					A/chicken/India/3/2003	Asia / India			Slomka,M.J.; Hanna,A.; Mahmood,S.; Govil,J.; Krill,D.; Manvell,R.J.; Shell,W.; Arnold,M.E.; Banks,J.; Brown,I.H.
EPI_ISL_124223				EPI383800					A/chicken/Israel/421201/2004	Asia / Israel			Slomka,M.J.; Hanna,A.; Mahmood,S.; Govil,J.; Krill,D.; Manvell,R.J.; Shell,W.; Arnold,M.E.; Banks,J.; Brown,I.H.
EPI_ISL_124224				EPI383801					A/chicken/Kuwait/9/2004	Asia / Kuwait			Slomka,M.J.; Hanna,A.; Mahmood,S.; Govil,J.; Krill,D.; Manvell,R.J.; Shell,W.; Arnold,M.E.; Banks,J.; Brown,I.H.
EPI_ISL_124225				EPI383802					A/chicken/Lebanon/1080/2004	Asia / Lebanon			Slomka,M.J.; Hanna,A.; Mahmood,S.; Govil,J.; Krill,D.; Manvell,R.J.; Shell,W.; Arnold,M.E.; Banks,J.; Brown,I.H.
EPI_ISL_124231				EPI383814					A/chicken/Pakistan/47/2003	Asia / Pakistan			Slomka,M.J.; Hanna,A.; Mahmood,S.; Govil,J.; Krill,D.; Manvell,R.J.; Shell,W.; Arnold,M.E.; Banks,J.; Brown,I.H.
EPI_ISL_124232				EPI383815					A/chicken/G-Karachi/2003	Asia / Pakistan			Slomka,M.J.; Hanna,A.; Mahmood,S.; Govil,J.; Krill,D.; Manvell,R.J.; Shell,W.; Arnold,M.E.; Banks,J.; Brown,I.H.
EPI_ISL_124235				EPI383818					A/chicken/Saudi Arabia/582/2005	Asia / Saudi Arabia			Slomka,M.J.; Hanna,A.; Mahmood,S.; Govil,J.; Krill,D.; Manvell,R.J.; Shell,W.; Arnold,M.E.; Banks,J.; Brown,I.H.
EPI_ISL_124331	EPI384247	EPI384248	EPI384249	EPI384245	EPI384250	EPI384246	EPI384251	EPI384252	A/parrot/Guangdong/C99/2005	Asia / China			Jiao,P.; Song,Y.; Yuan,R.; Wei,L.; Cao,L.; Luo,K.; Liao,M.
EPI_ISL_124534	EPI384824	EPI384825	EPI384826	EPI384822	EPI384827	EPI384823	EPI384828	EPI384829	A/parrot/Guangdong/258/2004	Asia / China			Jiao,P.; Wei,L.; Yuan,R.; Gong,L.; Cao,L.; Song,Y.; Luo,K.; Ren,T.; Liao,M.
EPI_ISL_131205	EPI401319	EPI401318	EPI401317	EPI401309	EPI401315	EPI401314	EPI401313	EPI401316	A/wild bird/Korea/GD42/2005	Asia / Korea, Republic of			Kang,H.M.; Choi,J.G.; Kim,K.I.; Park,H.Y.; Park,C.K.; Lee,Y.J.; Kang,H.-M.; Choi,J.-G.; Kim,K.-I.; Lee,Y.-J.
EPI_ISL_132522	EPI407042	EPI407041	EPI407044	EPI407046	EPI407047	EPI407043	EPI407040	EPI407045	A/wild bird/Korea/8G39/2005	Asia / Korea, Republic of			Lee,D.-H.; Song,C.-S.
EPI_ISL_139669				EPI443072					A/chicken/Miaoli/2896/2000	Asia / Taiwan			Lee,H.-C.; Hsu,C.-N.; Kuo,T.-F.; Wang,C.-H.
EPI_ISL_141040				EPI447361		EPI457560	EPI447362		A/duck/Fukui/1/2004	Asia / Japan / Fukui			Nakamura,M.; Takayama,I.; Nagata,S.; Takahashi,H.; Nakauchi,M.; Kageyama,T.; Tashiro,M.
EPI_ISL_165235				EPI539056					A/chicken/Nanjing/02/2001	Asia / China			Tang,Y.; Lu,J.; Wu,P.; Liu,Z.; Tian,Z.; Zha,G.; Chen,H.; Wang,Q.; Hou,F.; Kang,S.M.; Hou,J.; Li,Y.
EPI_ISL_173399	EPI568201	EPI568202	EPI568203	EPI568207	EPI568204	EPI568205	EPI568206	EPI568208	A/Silver Pheasant/Thailand/VSMU-1-CBI/2005	Asia / Thailand / Chonburi	Mahidol University	National Institute of Animal Health
EPI_ISL_173400	EPI568209	EPI568210	EPI568211	EPI568215	EPI568212	EPI568213	EPI568214	EPI568216	A/Openbill stork/Thailand/VSMU-6-BKK/2004	Asia / Thailand / Bangkok	Mahidol University	National Institute of Animal Health
EPI_ISL_173401	EPI568217	EPI568218	EPI568219	EPI568220	EPI568222	EPI568224	EPI568221	EPI568223	A/Openbill stork/Thailand/VSMU-16-AYA/2004	Asia / Thailand / Phra Nakhon Si Ayutthaya	Mahidol University	National Institute of Animal Health
EPI_ISL_173402	EPI568225	EPI568226	EPI568227	EPI568231	EPI568228	EPI568229	EPI568230	EPI568232	A/gray-crowed crane/Thailand/VSMU-4-CBI/2005	Asia / Thailand / Chonburi	Mahidol University	National Institute of Animal Health
EPI_ISL_173405	EPI600925	EPI600926	EPI599153	EPI600927	EPI600928	EPI600929	EPI568247	EPI600930	A/duck/Jiangxi/13875/2005	Asia / China			Ma,C.; Lam,T.T.Y.; Chai,Y.; Wang,J.; Fan,X.; Hong,W.; Zhang,Y.; Li,L.; Liu,Y.; Smith,D.K.; Webby,R.J.; Peiris,J.S.M.; Zhu,H.; Guan,Y.
EPI_ISL_173406	EPI600931	EPI568248	EPI568264	EPI568250		EPI568251	EPI568252	EPI568253	A/duck/Jiangxi/13946/2005	Asia / China			Ma,C.; Lam,T.T.Y.; Chai,Y.; Wang,J.; Fan,X.; Hong,W.; Zhang,Y.; Li,L.; Liu,Y.; Smith,D.K.; Webby,R.J.; Peiris,J.S.M.; Zhu,H.; Guan,Y.
EPI_ISL_181276	EPI597675	EPI597676	EPI597674	EPI597677	EPI597678	EPI597679	EPI597680	EPI597681	A/duck/Hunan/316/2005	Asia / China			Qu,X.; Ding,L.; Qin,Z.; Wu,J.; Pan,Z.
EPI_ISL_181296	EPI597801	EPI597802	EPI597800	EPI597803	EPI597804	EPI597805	EPI597806	EPI597810	A/chicken/Beijing/3/1999	Asia / China			Pu,J.; Wang,S.; Yin,Y.; Zhang,G.; Carter,R.A.; Wang,J.; Xu,G.; Sun,H.; Wang,M.; Wen,C.; Wei,Y.; Wang,D.; Zhu,B.; Lemmon,G.; Jiao,Y.; Duan,S.; Wang,Q.; Du,Q.; Sun,M.; Bao,J.; Sun,Y.; Zhao,J.; Zhang,H.; Wu,G.; Liu,J.; Webster,R.G.
EPI_ISL_181413	EPI600782	EPI600783	EPI598308	EPI600784	EPI600785	EPI600786	EPI600787	EPI600801	A/migratory duck/Jiangxi/9492/2005	Asia / China			Ma,C.; Lam,T.T.Y.; Chai,Y.; Wang,J.; Fan,X.; Hong,W.; Zhang,Y.; Li,L.; Liu,Y.; Smith,D.K.; Webby,R.J.; Peiris,J.S.M.; Zhu,H.; Guan,Y.
EPI_ISL_181414	EPI600788	EPI600789	EPI598309	EPI600790	EPI600791	EPI600792	EPI600793	EPI600802	A/migratory duck/Jiangxi/6847/2003	Asia / China			Ma,C.; Lam,T.T.Y.; Chai,Y.; Wang,J.; Fan,X.; Hong,W.; Zhang,Y.; Li,L.; Liu,Y.; Smith,D.K.; Webby,R.J.; Peiris,J.S.M.; Zhu,H.; Guan,Y.
EPI_ISL_181415	EPI600794	EPI600795	EPI598310	EPI600796	EPI600797	EPI600798	EPI600799	EPI600803	A/migratory duck/Jiangxi/7231/2003	Asia / China			Ma,C.; Lam,T.T.Y.; Chai,Y.; Wang,J.; Fan,X.; Hong,W.; Zhang,Y.; Li,L.; Liu,Y.; Smith,D.K.; Webby,R.J.; Peiris,J.S.M.; Zhu,H.; Guan,Y.
EPI_ISL_181981	EPI600907	EPI600908	EPI599148	EPI600909	EPI600910	EPI600911	EPI600912	EPI600932	A/migratory duck/Jiangxi/10861/2005	Asia / China			Ma,C.; Lam,T.T.Y.; Chai,Y.; Wang,J.; Fan,X.; Hong,W.; Zhang,Y.; Li,L.; Liu,Y.; Smith,D.K.; Webby,R.J.; Peiris,J.S.M.; Zhu,H.; Guan,Y.
EPI_ISL_181982	EPI600913	EPI600914	EPI599149	EPI600915	EPI600916	EPI600917	EPI600918	EPI600933	A/migratory duck/Jiangxi/9334/2005	Asia / China			Ma,C.; Lam,T.T.Y.; Chai,Y.; Wang,J.; Fan,X.; Hong,W.; Zhang,Y.; Li,L.; Liu,Y.; Smith,D.K.; Webby,R.J.; Peiris,J.S.M.; Zhu,H.; Guan,Y.
EPI_ISL_181983	EPI600919	EPI600920	EPI599150	EPI600921	EPI600922	EPI600923	EPI600924	EPI600934	A/migratory duck/Jiangxi/10974/2005	Asia / China			Ma,C.; Lam,T.T.Y.; Chai,Y.; Wang,J.; Fan,X.; Hong,W.; Zhang,Y.; Li,L.; Liu,Y.; Smith,D.K.; Webby,R.J.; Peiris,J.S.M.; Zhu,H.; Guan,Y.
EPI_ISL_181998	EPI600836	EPI600837	EPI599168	EPI600838	EPI600839	EPI600840	EPI600841	EPI600842	A/duck/Jiangxi/2039/2005	Asia / China			Ma,C.; Lam,T.T.Y.; Chai,Y.; Wang,J.; Fan,X.; Hong,W.; Zhang,Y.; Li,L.; Liu,Y.; Smith,D.K.; Webby,R.J.; Peiris,J.S.M.; Zhu,H.; Guan,Y.
EPI_ISL_181999	EPI600843	EPI600844	EPI599169	EPI600845	EPI600846	EPI600847	EPI600848	EPI600860	A/migratory duck/Jiangxi/593/2005	Asia / China			Ma,C.; Lam,T.T.Y.; Chai,Y.; Wang,J.; Fan,X.; Hong,W.; Zhang,Y.; Li,L.; Liu,Y.; Smith,D.K.; Webby,R.J.; Peiris,J.S.M.; Zhu,H.; Guan,Y.
EPI_ISL_182007	EPI600899	EPI600900	EPI599177	EPI600901	EPI600902	EPI600780	EPI600781	EPI600800	A/migratory duck/Jiangxi/10857/2005	Asia / China			Ma,C.; Lam,T.T.Y.; Chai,Y.; Wang,J.; Fan,X.; Hong,W.; Zhang,Y.; Li,L.; Liu,Y.; Smith,D.K.; Webby,R.J.; Peiris,J.S.M.; Zhu,H.; Guan,Y.
EPI_ISL_188538	EPI610320	EPI610319	EPI610317	EPI610315	EPI610313	EPI610314	EPI610318	EPI610316	A/duck/Guangxi/NN/2005	Asia / China			Peng,Y.; Xie,Z.; Liu,J.; Pang,Y.; Xie,L.; Luo,S.; Fan,Q.
EPI_ISL_222486	EPI764413	EPI764415	EPI764414	EPI764411	EPI764416	EPI764412	EPI764417	EPI764418	A/turtle dove/Guangdong/300/2005	Asia / China			Jiao,P.; Cheng,Y.; Liao,M.
EPI_ISL_237992	EPI860685	EPI860686	EPI860684	EPI860688	EPI860681	EPI860687	EPI860683	EPI860682	A/duck/Japan/AnimalQuarantine-HE103/2015	Asia / Japan	National Institute of Animal Health	National Institute of Animal Health	Uchida,Y.
EPI_ISL_237994	EPI860701	EPI860702	EPI860700	EPI860704	EPI860697	EPI860703	EPI860699	EPI860698	A/duck/Japan/AnimalQuarantine-HE28/2015	Asia / Japan	National Institute of Animal Health	National Institute of Animal Health	Uchida,Y.
EPI_ISL_238020	EPI860909	EPI860910	EPI860908	EPI860912	EPI860905	EPI860911	EPI860907	EPI860906	A/teal/Tottori/150/2002	Asia / Japan	National Institute of Animal Health	National Institute of Animal Health	Uchida,Y.
EPI_ISL_238024	EPI860941	EPI860942	EPI860940	EPI860944	EPI860937	EPI860943	EPI860939	EPI860938	A/duck/Akita/212/05	Asia / Japan	National Institute of Animal Health	National Institute of Animal Health	Uchida,Y.
EPI_ISL_238025	EPI860949	EPI860950	EPI860948	EPI860952	EPI860945	EPI860951	EPI860947	EPI860946	A/duck/Tsukuba/394/2005	Asia / Japan	National Institute of Animal Health	National Institute of Animal Health	Uchida,Y.
EPI_ISL_262475	EPI993040	EPI993041	EPI993039	EPI993043	EPI993036	EPI993042	EPI993038	EPI993037	A/crow/Kyoto/907/2004	Asia / Japan / Kyoto	National Institute of Animal Health	National Institute of Animal Health	Junki, M
EPI_ISL_262477	EPI993056	EPI993057	EPI993055	EPI993059	EPI993052	EPI993058	EPI993054	EPI993053	A/chicken/Hyogo/855/2/2004	Asia / Japan / Hyogo	National Institute of Animal Health	National Institute of Animal Health	Junki, M
EPI_ISL_262479	EPI993072	EPI993073	EPI993071	EPI993075	EPI993068	EPI993074	EPI993070	EPI993069	A/chicken/Hyogo/855/1/2004	Asia / Japan / Hyogo	National Institute of Animal Health	National Institute of Animal Health	Junki, M
EPI_ISL_262483	EPI993104	EPI993105	EPI993103	EPI993107	EPI993100	EPI993106	EPI993102	EPI993101	A/crow/Osaka/1660/2004	Asia / Japan / Osaka	National Institute of Animal Health	National Institute of Animal Health	Junki, M
EPI_ISL_262485	EPI993120	EPI993121	EPI993119	EPI993123	EPI993116	EPI993122	EPI993118	EPI993117	A/chicken/Kyoto/4/2004	Asia / Japan / Kyoto	National Institute of Animal Health	National Institute of Animal Health	Junki, M
EPI_ISL_262487	EPI993136	EPI993137	EPI993135	EPI993139	EPI993132	EPI993138	EPI993134	EPI993133	A/chicken/Kagawa/865/2004	Asia / Japan / Kagawa	National Institute of Animal Health	National Institute of Animal Health	Junki, M
EPI_ISL_262490	EPI993160	EPI993161	EPI993159	EPI993163	EPI993156	EPI993162	EPI993158	EPI993157	A/crow/Kyoto/36/2004	Asia / Japan / Kyoto	National Institute of Animal Health	National Institute of Animal Health	Junki, M
EPI_ISL_262491	EPI993168	EPI993169	EPI993167	EPI993171	EPI993164	EPI993170	EPI993166	EPI993165	A/crow/Kyoto/70/2004	Asia / Japan / Kyoto	National Institute of Animal Health	National Institute of Animal Health	Junki, M
EPI_ISL_304633	EPI1203181	EPI1203182	EPI1203183	EPI1203184	EPI1203185	EPI1203186	EPI1203187	EPI1203188	A/chicken/Jordan/55/2004	Asia / Jordan			Chrzastek,K.; Lee,D.H.; Gharaibeh,S.; Zsak,A.; Kapczynski,D.R.; Lee,D.-H.
EPI_ISL_304634	EPI1203189	EPI1203190	EPI1203191	EPI1203192	EPI1203193	EPI1203194	EPI1203195	EPI1203196	A/chicken/Jordan/70/2004	Asia / Jordan			Chrzastek,K.; Lee,D.H.; Gharaibeh,S.; Zsak,A.; Kapczynski,D.R.; Lee,D.-H.
EPI_ISL_304635	EPI1203197	EPI1203198	EPI1203199	EPI1203200	EPI1203201	EPI1203202	EPI1203203	EPI1203204	A/chicken/Jordan/13/2003	Asia / Jordan			Chrzastek,K.; Lee,D.H.; Gharaibeh,S.; Zsak,A.; Kapczynski,D.R.; Lee,D.-H.
EPI_ISL_304636	EPI1203205	EPI1203206	EPI1203207	EPI1203208	EPI1203209	EPI1203210	EPI1203211	EPI1203212	A/chicken/Jordan/45/2004	Asia / Jordan			Chrzastek,K.; Lee,D.H.; Gharaibeh,S.; Zsak,A.; Kapczynski,D.R.; Lee,D.-H.
EPI_ISL_304637	EPI1203213	EPI1203214	EPI1203215	EPI1203216	EPI1203217	EPI1203218	EPI1203219	EPI1203220	A/chicken/Jordan/88/2005	Asia / Jordan			Chrzastek,K.; Lee,D.H.; Gharaibeh,S.; Zsak,A.; Kapczynski,D.R.; Lee,D.-H.
EPI_ISL_304638	EPI1203221	EPI1203222	EPI1203223	EPI1203224	EPI1203225	EPI1203226	EPI1203227	EPI1203228	A/chicken/Jordan/12/2003	Asia / Jordan			Chrzastek,K.; Lee,D.H.; Gharaibeh,S.; Zsak,A.; Kapczynski,D.R.; Lee,D.-H.
EPI_ISL_304639	EPI1203229	EPI1203230	EPI1203231	EPI1203232	EPI1203233	EPI1203234	EPI1203235	EPI1203236	A/chicken/Jordan/56/2003	Asia / Jordan			Chrzastek,K.; Lee,D.H.; Gharaibeh,S.; Zsak,A.; Kapczynski,D.R.; Lee,D.-H.
EPI_ISL_304640	EPI1203237	EPI1203238	EPI1203239	EPI1203240	EPI1203241	EPI1203242	EPI1203243	EPI1203244	A/chicken/Jordan/14/2003	Asia / Jordan			Chrzastek,K.; Lee,D.H.; Gharaibeh,S.; Zsak,A.; Kapczynski,D.R.; Lee,D.-H.
EPI_ISL_304641	EPI1203245	EPI1203246	EPI1203247	EPI1203248	EPI1203249	EPI1203250	EPI1203251	EPI1203252	A/chicken/Jordan/10/2003	Asia / Jordan			Chrzastek,K.; Lee,D.H.; Gharaibeh,S.; Zsak,A.; Kapczynski,D.R.; Lee,D.-H.
EPI_ISL_304642	EPI1203253	EPI1203254	EPI1203255	EPI1203256	EPI1203257	EPI1203258	EPI1203259	EPI1203260	A/chicken/Jordan/47/2003	Asia / Jordan			Chrzastek,K.; Lee,D.H.; Gharaibeh,S.; Zsak,A.; Kapczynski,D.R.; Lee,D.-H.
EPI_ISL_304643	EPI1203261	EPI1203262	EPI1203263	EPI1203264	EPI1203265	EPI1203266	EPI1203267	EPI1203268	A/chicken/Jordan/11/2003	Asia / Jordan			Chrzastek,K.; Lee,D.H.; Gharaibeh,S.; Zsak,A.; Kapczynski,D.R.; Lee,D.-H.
EPI_ISL_369158				EPI1513505		EPI1513521			A/chicken/Taiwan/2829/2000	Asia / Taiwan			Chen,H.W.
EPI_ISL_369159				EPI1513506		EPI1513522			A/chicken/Taiwan/2831/2000	Asia / Taiwan			Chen,H.W.
EPI_ISL_369160				EPI1513507		EPI1513523			A/chicken/Taiwan/2896/2000	Asia / Taiwan			Chen,H.W.
EPI_ISL_369161				EPI1513508		EPI1513524			A/chicken/Taiwan/3072/2003	Asia / Taiwan			Chen,H.W.
EPI_ISL_369162				EPI1513509		EPI1513525			A/chicken/Taiwan/3115/2003	Asia / Taiwan			Chen,H.W.
EPI_ISL_369163				EPI1513510		EPI1513526			A/chicken/Taiwan/3127/2003	Asia / Taiwan			Chen,H.W.
EPI_ISL_369164				EPI1513511		EPI1513527			A/chicken/Taiwan/3153/2003	Asia / Taiwan			Chen,H.W.
EPI_ISL_369165				EPI1513512		EPI1513528			A/chicken/Taiwan/3340/2005	Asia / Taiwan			Chen,H.W.
EPI_ISL_885151	EPI1843156	EPI1843157	EPI1843158	EPI1843159	EPI1843162	EPI1843160	EPI1843161	EPI1843163	A/Northern Pintail/Hong Kong/MP5883/2004	Asia / Hong Kong (SAR)	Center of Influenza Research, School of Public Health, Li Ka Shing Faculty of Medicine, the University of Hong Kong	Li Ka Shing Faculty of Medicine, The University of Hong Kong	Bui, Christine HT; Kuok, Denise IT; Yeung, Hin Wo; Ng, Ka-Chun; Chu, Daniel KW; Webby, Richard J; Nicholls, John M; Peiris, JS Malik; Hui, Kenrie PY; Chan, Michael CW
EPI_ISL_944067				EPI1843506					A/chicken/Shanghai/5/2003	Asia / China			Li,Z.; Teng,Q.; Xu,D.; Sheng,W.; Rong,G.
EPI_ISL_4064263				EPI1899203		EPI1899132			A/chicken/Tehran/Marand/1998	Asia / Iran, Islamic Republic of / Ostan-e Tehran			Bashashati,M.; Fallah Mehrabadi,M.H.; Molouki,A.; Banani,M.; Motamed,N.; Ameghi Roudsari,A.; Taghizadeh,M.; Mojahedi,Z.
EPI_ISL_9509						EPI98331			A/ck/Tel_Adashim/811/01	Asia / Israel
EPI_ISL_24655							EPI164496		A/duck/Korea/LPM25/2005	Asia / Korea, Republic of
EPI_ISL_24667							EPI164508		A/chicken/Korea/LPM64/2005	Asia / Korea, Republic of
EPI_ISL_9384							EPI97873		A/shorebird/Delaware/124/2001	Asia / China
EPI_ISL_25900	EPI168450	EPI168444	EPI168448		EPI168446	EPI168445	EPI168447	EPI168449	A/duck/Vietnam/340/2001	Asia / Vietnam / Thu Do Ha Noi / Hanoi		Centers for Disease Control and Prevention
EPI_ISL_24648							EPI164489		A/chicken/Korea/03188/2003	Asia / Korea, Republic of
EPI_ISL_9465							EPI98156		A/quail/Hong Kong/SSP225/2001	Asia / Hong Kong (SAR)
EPI_ISL_141068						EPI447434			A/chicken/Cambodia/CMB05.142/2005	Asia / Cambodia			Kamolsiripichaiporn,S.; Chamanpod,P.; Selleck,P.; Davies,K.R.; Stevens,V.; Morrissy,C.; Wong,F.Y.K.; Theary,R.
EPI_ISL_392						EPI1885			A/duck/Hokkaido/88/01	Asia / Japan / Hokkaido
EPI_ISL_99199							EPI342645		A/tufted duck/Mongolia/16/2004	Asia / Mongolia			Sayfutdinova,S.; Marchenko,V.Yu.; Durymanov,A.G.; Sharshov,K.A.; Alekseev,A.Yu.; Shestopalov,A.M.
EPI_ISL_25909								EPI168518	A/common tern/Korgalzhyn/847/2004	Asia / Kazakhstan
EPI_ISL_9305	EPI98649	EPI98613	EPI98655		EPI97619	EPI97167	EPI97120		A/duck/Viet Nam/CM-V7/2004	Asia / Vietnam
EPI_ISL_99186							EPI342632		A/velvet scoter/Mongolia/19/2004	Asia / Mongolia			Sayfutdinova,S.; Marchenko,V.Yu.; Durymanov,A.G.; Sharshov,K.A.; Alekseev,A.Yu.; Shestopalov,A.M.
EPI_ISL_99196							EPI342642		A/cormorant/Mongolia/22/2004	Asia / Mongolia			Sayfutdinova,S.; Marchenko,V.Yu.; Durymanov,A.G.; Sharshov,K.A.; Alekseev,A.Yu.; Shestopalov,A.M.
EPI_ISL_24653							EPI164494		A/duck/Korea/LPM16/04	Asia / Korea, Republic of
EPI_ISL_9504					EPI98423	EPI98319			A/turkey/Kfar_Vitkin/616/02	Asia / Israel / Central District / Kefar Vitkin
EPI_ISL_24642							EPI164483		A/chicken/Korea/04Q19/04	Asia / Korea, Republic of
EPI_ISL_131520					EPI403471				A/chicken/Iran/TH80/2001	Asia / Iran, Islamic Republic of			Majidzadeh,K.; Ghalyanchi Langeroudi,A.; Karimi,V.; Soleimanidor,M.; Aghahossein Fanni,A.
EPI_ISL_669	EPI300793	EPI244018	EPI244019		EPI244020		EPI137823	EPI244021	A/duck/Hokkaido/1019/2001	Asia / Japan / Hokkaido			Jizou,M.; Kida,H.; Sakoda,Y.; Okamatsu,M.
EPI_ISL_9332						EPI97535			A/chicken/Malaysia/01/2004	Asia / Malaysia
EPI_ISL_9304	EPI98647	EPI98611	EPI98653		EPI97617	EPI97165	EPI97117		A/duck/Viet Nam/TV-V2/2004	Asia / Vietnam
EPI_ISL_24781	EPI251459						EPI182368	EPI164774	A/chicken/Iran/TH80/2001	Asia / Iran, Islamic Republic of / Ostan-e Tehran			Pazani,J.; Bozorgmehrifard,M.H.; Karimi,V.; Barin,A.; Ghalyanchi Langeroudi,A.; Hassanzadeh,M.
EPI_ISL_9511						EPI98335			A/tk/Neve_Ilan/90710/00	Asia / Israel / Jerusalem District / Newe Ilan
EPI_ISL_670	EPI244058	EPI244059	EPI244060		EPI244061		EPI137825	EPI244062	A/duck/Hokkaido/1196/2001	Asia / Japan / Hokkaido			Jizou,M.; Kida,H.; Sakoda,Y.; Okamatsu,M.
EPI_ISL_99604	EPI345926	EPI345927	EPI345928		EPI345930	EPI345932	EPI345931	EPI345929	A/whistling swan/Shimane/580/2002	Asia / Japan			Watanabe,C.; Okamatsu,M.; Ito,H.; Ito,T.; Saito,T.
EPI_ISL_67056						EPI234486			A/duck/Eastern China/48/2002	Asia / China			Qiu,B.-F.; Liu,W.-J.; Peng,D.-X.; Hu,S.-L.; Tang,Y.-H.; Liu,X.-F.
EPI_ISL_24644							EPI164485		A/chicken/Korea/02249/2002	Asia / Korea, Republic of
EPI_ISL_24647							EPI164488		A/chicken/Korea/03150/2003	Asia / Korea, Republic of
EPI_ISL_25905	EPI168481	EPI168477	EPI168479		EPI168478			EPI168480	A/goose/Vietnam/113/2001	Asia / Vietnam / Thu Do Ha Noi / Hanoi		Centers for Disease Control and Prevention
EPI_ISL_25940						EPI168547			A/duck/Mongolia/610/2002	Asia / Mongolia
EPI_ISL_1710							EPI7473	EPI7497	A/Duck/Hong Kong/P169/97	Asia / Hong Kong (SAR)
EPI_ISL_10046								EPI101717	A/quail/yunnan/092/2002	Asia / China / Yunnan Province
EPI_ISL_9377							EPI97852		A/quail/Hong Kong/SF792/2000	Asia / Hong Kong (SAR)
EPI_ISL_9508						EPI98329			A/tk/Givat_Haim/810/25.12.01	Asia / Israel / Central District / Giv`at Hayyim
EPI_ISL_141063						EPI447429			A/chicken/Suphanburi/2509/2004	Asia / Thailand			Kamolsiripichaiporn,S.; Chamanpod,P.; Selleck,P.; Davies,K.R.; Stevens,V.; Morrissy,C.; Wong,F.Y.K.
EPI_ISL_9965					EPI100798				A/duck/GX/351/2004	Asia / China / Guangxi Zhuang Autonomous Region
EPI_ISL_67060								EPI234490	A/goose/jiangsu/131/2002	Asia / China			Long,J.-X.; Liu,X.-F.; Xue,F.
EPI_ISL_82192	EPI289642				EPI289644		EPI289643		A/goose/Cambodia/022b/2005	Asia / Cambodia			Buchy,P.; Mardy,S.; San,S.
EPI_ISL_24665							EPI164506		A/chicken/Korea/LPM60/2005	Asia / Korea, Republic of
EPI_ISL_9514					EPI98399	EPI98361			A/chicken/Neve_Ilan/1504/03	Asia / Israel / Jerusalem District / Newe Ilan
EPI_ISL_139735						EPI443300			A/chicken/Indonesia/BL/2003	Asia / Indonesia			Prajitno,T.; Andena,A.; Berchmans,J.O.; Suatmodjo,M.; Axell,A.; Selleck,P.; Davies,K.; Stevens,V.; Kim,M.; Daniels,P.; Wong,F.Y.K.
EPI_ISL_667	EPI172890						EPI137819		A/duck/Hokkaido/379/2000	Asia / Japan / Hokkaido
EPI_ISL_1704					EPI7434		EPI7482	EPI7509	A/Duck/Hong Kong/T25/97	Asia / Hong Kong (SAR)
EPI_ISL_99192							EPI342638		A/cormorant/Mongolia/5/2003	Asia / Mongolia			Sayfutdinova,S.; Marchenko,V.Yu.; Durymanov,A.G.; Sharshov,K.A.; Alekseev,A.Yu.; Shestopalov,A.M.
EPI_ISL_24656							EPI164497		A/chicken/Korea/LPM26/2005	Asia / Korea, Republic of
EPI_ISL_955								EPI4190	A/chicken/Yanggam/AI96004/1996	Asia / Korea, Republic of / Gyeonggi-do / Yanggam
EPI_ISL_9466							EPI98159		A/chicken/Hong Kong/WF208/2001	Asia / China
EPI_ISL_24662							EPI164503		A/chicken/Korea/LPM48/2005	Asia / Korea, Republic of
EPI_ISL_24678							EPI164519		A/aquatic bird/Korea/w14/2005	Asia / Korea, Republic of
EPI_ISL_9781						EPI99368			A/duck/kaifeng/1/01/	Asia / China
EPI_ISL_9503					EPI98377	EPI98317			A/turkey/Givat_Haim/965/02	Asia / Israel / Central District / Giv`at Hayyim
EPI_ISL_24652							EPI164493		A/chicken/Korea/04136/04	Asia / Korea, Republic of
EPI_ISL_9966					EPI100814				A/goose/Guangxi/1586/2004	Asia / China / Guangxi Zhuang Autonomous Region
EPI_ISL_9961							EPI100566		A/goose/Guangxi/2396/2004	Asia / China / Guangxi Zhuang Autonomous Region
EPI_ISL_9306							EPI97123		A/chicken/Viet Nam/CT-437/2005	Asia / Vietnam
EPI_ISL_131518					EPI403469				A/chicken/Iran/TH79/2000	Asia / Iran, Islamic Republic of			Majidzadeh,K.; Ghalyanchi Langeroudi,A.; Karimi,V.; Soleimanidor,M.; Aghahossein Fanni,A.
EPI_ISL_131517					EPI403468				A/chicken/Iran/TH77/1998	Asia / Iran, Islamic Republic of			Majidzadeh,K.; Ghalyanchi Langeroudi,A.; Karimi,V.; Soleimanidor,M.; Aghahossein Fanni,A.
EPI_ISL_9526					EPI98457				A/ostrich/HeNan/14/2002	Asia / China / Henan Province
EPI_ISL_9463							EPI98147		A/pigeon/Hong Kong/WF286/2000	Asia / Hong Kong (SAR)
EPI_ISL_141065						EPI447431			A/duck/Suphanburi/14376/2005	Asia / Thailand			Kamolsiripichaiporn,S.; Chamanpod,P.; Selleck,P.; Davies,K.R.; Stevens,V.; Morrissy,C.; Wong,F.Y.K.
EPI_ISL_9398							EPI97915		A/duck/Shantou/5540/2001	Asia / China / Guangdong Province			Ilyushina,N.A.
EPI_ISL_25901	EPI168457	EPI168451	EPI168455		EPI168453	EPI168452	EPI168454	EPI168456	A/duck/Vietnam/342/2001	Asia / Vietnam / Thu Do Ha Noi / Hanoi		Centers for Disease Control and Prevention
EPI_ISL_9513					EPI98393	EPI98357			A/chicken/Gan_Shomron/1465/03	Asia / Israel / Haifa District / Gan Shomeron
EPI_ISL_24676							EPI164517		A/aquatic bird/Korea/w6/2005	Asia / Korea, Republic of
EPI_ISL_99193							EPI342639		A/marsh harrier/Mongolia/30/2004	Asia / Mongolia			Sayfutdinova,S.; Marchenko,V.Yu.; Durymanov,A.G.; Sharshov,K.A.; Alekseev,A.Yu.; Shestopalov,A.M.
EPI_ISL_9373							EPI97840		A/chicken/Hong Kong/CSW106/2001	Asia / China
EPI_ISL_24663							EPI164504		A/chicken/Korea/LPM49/2005	Asia / Korea, Republic of
EPI_ISL_141062						EPI447428			A/chicken/Ayudhya/2057/2004	Asia / Thailand			Kamolsiripichaiporn,S.; Chamanpod,P.; Selleck,P.; Davies,K.R.; Stevens,V.; Morrissy,C.; Wong,F.Y.K.
EPI_ISL_1706					EPI7440		EPI7464	EPI7500	A/Duck/Hong Kong/P185/97	Asia / Hong Kong (SAR)
EPI_ISL_9776					EPI99350				A/chicken/zz/02/2004	Asia / China
EPI_ISL_9512						EPI98337			A/tk/Kfar_Vitkin/615/02	Asia / Israel / Central District / Kefar Vitkin
EPI_ISL_24646							EPI164487		A/chicken/Korea/02311/2002	Asia / Korea, Republic of
EPI_ISL_67092	EPI234593								A/duck/Hokkaido/66/2001	Asia / Japan / Hokkaido			Onishi,S.; Kida,H.; Sakoda,Y.; Okamatsu,M.
EPI_ISL_99194							EPI342640		A/common merganser/Mongolia/29/2004	Asia / Mongolia			Sayfutdinova,S.; Marchenko,V.Yu.; Durymanov,A.G.; Sharshov,K.A.; Alekseev,A.Yu.; Shestopalov,A.M.
EPI_ISL_1705					EPI7436		EPI7485	EPI7512	A/Duck/Hong Kong/T37/97	Asia / Hong Kong (SAR)
EPI_ISL_141064						EPI447430			A/chicken/Saraburi/10713/2005	Asia / Thailand / Saraburi			Kamolsiripichaiporn,S.; Chamanpod,P.; Selleck,P.; Davies,K.R.; Stevens,V.; Morrissy,C.; Wong,F.Y.K.
EPI_ISL_24783								EPI164776	A/chicken/Iran/TH83/2004	Asia / Iran, Islamic Republic of
EPI_ISL_9468							EPI98165		A/silky chicken/Hong Kong/WF266/2002	Asia / China
EPI_ISL_10042								EPI101711	A/duck/Sheyang/1/2005	Asia / China
EPI_ISL_9510						EPI98333			A/ck/Tel_Adashim/812/01	Asia / Israel
EPI_ISL_99204							EPI342650		A/cormorant/Mongolia/2/2003	Asia / Mongolia			Sayfutdinova,S.; Marchenko,V.Yu.; Durymanov,A.G.; Sharshov,K.A.; Alekseev,A.Yu.; Shestopalov,A.M.
EPI_ISL_9378							EPI97855		A/pheasant/Hong Kong/CSW2573/2001	Asia / China
EPI_ISL_24657							EPI164498		A/chicken/Korea/LPM27/2005	Asia / Korea, Republic of
EPI_ISL_24650							EPI164491		A/chicken/Korea/04112/04	Asia / Korea, Republic of
EPI_ISL_1707					EPI7442		EPI7479	EPI7506	A/Duck/Hong Kong/P54/97	Asia / Hong Kong (SAR)
EPI_ISL_24659							EPI164500		A/chicken/Korea/LPM32/2005	Asia / Korea, Republic of
EPI_ISL_25937						EPI168544			A/duck/Mongolia/116/2002	Asia / Mongolia
EPI_ISL_24649							EPI164490		A/chicken/Korea/03236/2003	Asia / Korea, Republic of
EPI_ISL_9469							EPI98168		A/quail/Hong Kong/YU415/2002	Asia / Hong Kong (SAR)
EPI_ISL_24643							EPI164484		A/chicken/Korea/04Q30/04	Asia / Korea, Republic of
EPI_ISL_139737						EPI443302			A/chicken/Central Java/Jogja-05/2005	Asia / Indonesia			Prajitno,T.; Andena,A.; Berchmans,J.O.; Suatmodjo,M.; Axell,A.; Selleck,P.; Davies,K.; Stevens,V.; Kim,M.; Daniels,P.; Wong,F.Y.K.
EPI_ISL_8921		EPI89087			EPI89082			EPI89084	A/duck/Nanchang/d106/1997	Asia / China
EPI_ISL_24677							EPI164518		A/aquatic bird/Korea/w9/2005	Asia / Korea, Republic of
EPI_ISL_67059								EPI234489	A/Duck/Yangzhou/232/2004	Asia / China			Long,J.-X.; Liu,X.-F.; Xue,F.
EPI_ISL_16394						EPI141379			A/Mallard/Iran/V16/04	Asia / Iran, Islamic Republic of
EPI_ISL_9462							EPI98144		A/chicken/Hong Kong/FY313/2000	Asia / China
EPI_ISL_25939						EPI168546			A/duck/Mongolia/540/2001	Asia / Mongolia
EPI_ISL_9964						EPI100780			A/quail/Malaysia/6309/2005	Asia / Malaysia
EPI_ISL_24680							EPI164521		A/aquatic bird/Korea/w20/2005	Asia / Korea, Republic of
EPI_ISL_25910								EPI168519	A/common teal/Korgalzhyn/865/2004	Asia / Kazakhstan
EPI_ISL_8477					EPI99597		EPI81640		A/chicken/Yunnan/K001/2004	Asia / China / Yunnan Province
EPI_ISL_9962		EPI101315	EPI101184		EPI100922	EPI100792	EPI100658	EPI101054	A/Mallard duck/Vietnam/133/2005	Asia / Vietnam
EPI_ISL_25908						EPI250095		EPI168517	A/little grebe/Alakol/791/2004	Asia / Kazakhstan / Pavlodar / Alakol			Kydyrmanov,A.; Karamendin,K.; Assanova,S.; Sayatov,M.; Ishmukhametova,N.; Daulbayeva,K.; Zhumatov,K.
EPI_ISL_24645							EPI164486		A/chicken/Korea/02252/2002	Asia / Korea, Republic of
EPI_ISL_9467							EPI98162		A/chicken/Hong Kong/NT471/2002	Asia / China
EPI_ISL_99198							EPI342644		A/magpie/Mongolia/17/2003	Asia / Mongolia			Sayfutdinova,S.; Marchenko,V.Yu.; Durymanov,A.G.; Sharshov,K.A.; Alekseev,A.Yu.; Shestopalov,A.M.
EPI_ISL_9517						EPI98375			A/turkey/Qevuzat_Yavne/1242/03	Asia / Israel / Central District / Qevuzat Yavne
EPI_ISL_1162		EPI5104							A/Duck/Nanchang/662/98	Asia / China
EPI_ISL_668	EPI172874	EPI244013	EPI244014		EPI244015		EPI137821	EPI244016	A/duck/Hokkaido/1005/2001	Asia / Japan / Hokkaido			Jizou,M.; Kida,H.; Sakoda,Y.; Okamatsu,M.
EPI_ISL_25902	EPI168464	EPI168458	EPI168462		EPI168460	EPI168459	EPI168461	EPI168463	A/duck/Vietnam/68/2001	Asia / Vietnam / Thu Do Ha Noi / Hanoi		Centers for Disease Control and Prevention
EPI_ISL_10045								EPI101715	A/goose/Jiangsu/220/2003	Asia / China / Jiangsu Provice / Jiangsu Sheng
EPI_ISL_9464							EPI98150		A/quail/Hong Kong/YU1495/2000	Asia / Hong Kong (SAR)
EPI_ISL_9416							EPI97974		A/duck/Jiangxi/6151/2003	Asia / China / Jiangxi Province
EPI_ISL_1711							EPI7476	EPI7503	A/Duck/Hong Kong/P50/97	Asia / Hong Kong (SAR)
EPI_ISL_25903	EPI168469	EPI168465	EPI168467		EPI168466			EPI168468	A/duck/Vietnam/NCVD-1/2003	Asia / Vietnam		Centers for Disease Control and Prevention
EPI_ISL_67055						EPI234485			A/duck/Eastern China/150/2003	Asia / China			Qiu,B.-F.; Liu,W.-J.; Peng,D.-X.; Hu,S.-L.; Tang,Y.-H.; Liu,X.-F.
EPI_ISL_1713							EPI7491		A/Duck/Hong Kong/P151/97	Asia / Hong Kong (SAR)
EPI_ISL_8305						EPI80706			A/pheasant/GuanDong/GZ1/03	Asia / China
EPI_ISL_139736						EPI443301			A/chicken/East Java/Tym-03/2005	Asia / Indonesia			Prajitno,T.; Andena,A.; Berchmans,J.O.; Suatmodjo,M.; Axell,A.; Selleck,P.; Davies,K.; Stevens,V.; Kim,M.; Daniels,P.; Wong,F.Y.K.
EPI_ISL_1712							EPI7488	EPI7515	A/Duck/Hong Kong/Y264/97	Asia / Hong Kong (SAR)
EPI_ISL_375		EPI1813	EPI1815		EPI1817		EPI1819	EPI1822	A/duck/Hokkaido/1130/01	Asia / Japan / Hokkaido
EPI_ISL_9506						EPI98323			A/turkey/Givat_Haim/622/02	Asia / Israel / Central District / Giv`at Hayyim
EPI_ISL_99195							EPI342641		A/grebe/Mongolia/24/2003	Asia / Mongolia			Sayfutdinova,S.; Marchenko,V.Yu.; Durymanov,A.G.; Sharshov,K.A.; Alekseev,A.Yu.; Shestopalov,A.M.
EPI_ISL_24654							EPI164495		A/chicken/Korea/LPM19/2005	Asia / Korea, Republic of
EPI_ISL_24661							EPI164502		A/chicken/Korea/LPM47/2005	Asia / Korea, Republic of
EPI_ISL_173686	EPI568729								A/chicken/Vietnman/TY31/2005	Asia / Vietnam			Yamaji,R.; Yamada,S.; Le,M.Q.; Ito,M.; Sakai-Tagawa,Y.; Kawaoka,Y.
EPI_ISL_25938						EPI168545			A/duck/Mongolia/253/2003	Asia / Mongolia
EPI_ISL_141067						EPI447433			A/duck/Cambodia/CMB04.085/2005	Asia / Cambodia			Kamolsiripichaiporn,S.; Chamanpod,P.; Selleck,P.; Davies,K.R.; Stevens,V.; Morrissy,C.; Wong,F.Y.K.; Theary,R.
EPI_ISL_9516					EPI98415	EPI98371			A/turkey/Beit_HaLevi/1566/04	Asia / Israel
EPI_ISL_16					EPI39				A/Chicken/Beijing/1/1996	Asia / China
EPI_ISL_1154					EPI7438	EPI4995	EPI7470	EPI7494	A/Aquatic Bird/Hong Kong/m603/98	Asia / Hong Kong (SAR)
EPI_ISL_24660							EPI164501		A/chicken/Korea/LPM35/2005	Asia / Korea, Republic of
EPI_ISL_25904	EPI168476	EPI168470	EPI168474		EPI168472	EPI168471	EPI168473	EPI168475	A/goose/Vietnam/324/2001	Asia / Vietnam / Thu Do Ha Noi / Hanoi		Centers for Disease Control and Prevention
EPI_ISL_99197							EPI342643		A/isabelline wheatear/Mongolia/19/2003	Asia / Mongolia			Sayfutdinova,S.; Marchenko,V.Yu.; Durymanov,A.G.; Sharshov,K.A.; Alekseev,A.Yu.; Shestopalov,A.M.
EPI_ISL_25907								EPI168516	A/coot/Alakol/781/2004	Asia / Kazakhstan / Pavlodar / Alakol
EPI_ISL_24666							EPI164507		A/chicken/Korea/LPM62/2005	Asia / Korea, Republic of
EPI_ISL_9515					EPI153630	EPI98369	EPI153655	EPI105823	A/turkey/Beit_HaLevi/1562/03	Asia / Israel
EPI_ISL_9963						EPI100672			A/goose/Guangxi/668/2004	Asia / China / Guangxi Zhuang Autonomous Region
EPI_ISL_24651							EPI164492		A/chicken/Korea/04116/04	Asia / Korea, Republic of
EPI_ISL_24681							EPI164522		A/aquatic bird/Korea/w28/2005	Asia / Korea, Republic of
EPI_ISL_24658							EPI164499		A/chicken/Korea/LPM31/2005	Asia / Korea, Republic of
EPI_ISL_24782							EPI182369	EPI164775	A/chicken/Iran/TH82/2003	Asia / Iran, Islamic Republic of
EPI_ISL_9376							EPI97849		A/pheasant/Hong Kong/FY479/2000	Asia / China
EPI_ISL_665	EPI3506	EPI3508	EPI3510		EPI3512		EPI3514	EPI3517	A/duck/Hokkaido/262/2004	Asia / Japan / Hokkaido
EPI_ISL_24664							EPI164505		A/duck/Korea/LPM54/2005	Asia / Korea, Republic of
EPI_ISL_2079	EPI9114	EPI9110	EPI9118	EPI9098	EPI9102	EPI9106	EPI9122	EPI9126	A/Goose/Hong Kong/385.3/2000	Asia / Hong Kong (SAR)
EPI_ISL_2080	EPI9116	EPI9112	EPI9120	EPI9100	EPI9104	EPI9108	EPI9124	EPI9128	A/Goose/Hong Kong/385.5/2000	Asia / Hong Kong (SAR)
EPI_ISL_2151				EPI9592					A/Chicken/Jiangsu/1/99	Asia / China / Jiangsu Provice / Jiangsu Sheng
EPI_ISL_2152				EPI9594					A/Chicken/Jiangsu/2/98	Asia / China / Jiangsu Provice / Jiangsu Sheng
EPI_ISL_2153				EPI9596					A/Chicken/Anhui/1/98	Asia / China / Anhui Province
EPI_ISL_2154				EPI9606					A/Chicken/Gansu/1/99	Asia / China
EPI_ISL_2155				EPI9600					A/Chicken/Gangxi/1/00	Asia / China
EPI_ISL_2156				EPI9602					A/Chicken/Gangxi/2/00	Asia / China
EPI_ISL_2157				EPI9604					A/Chicken/Hebei/1/00	Asia / China
EPI_ISL_2158				EPI9608					A/Chicken/Henan/2/98	Asia / China
EPI_ISL_2159				EPI9610					A/Chicken/Liaoning/1/00	Asia / China / Liaoning Province
EPI_ISL_2160				EPI9612					A/Chicken/Liaoning/2/00	Asia / China / Liaoning Province
EPI_ISL_2161				EPI9614				EPI26287	A/Chicken/Shandong/1/98	Asia / China
EPI_ISL_2162				EPI9618					A/Chicken/Shandong/2/99	Asia / China
EPI_ISL_2163				EPI9620					A/Chicken/Shanghai/3/00	Asia / China
EPI_ISL_2164				EPI9622					A/Chicken/Shanghai/4-1/01	Asia / China
EPI_ISL_2165				EPI9624					A/Chicken/Shanghai/4-2/01	Asia / China
EPI_ISL_2166				EPI9626					A/Chicken/Tianjing/1/96	Asia / China
EPI_ISL_2167				EPI9628					A/Chicken/Tianjing/2/96	Asia / China
EPI_ISL_2168				EPI9630					A/Chicken/Yunnan/1/99	Asia / China / Yunnan Province
EPI_ISL_2169				EPI9632					A/Chicken/Yunnan/2/00	Asia / China / Yunnan Province
EPI_ISL_2170				EPI9634					A/Chicken/Beijing/1/97	Asia / China
EPI_ISL_2171				EPI9636					A/Chicken/Hebei/2/00	Asia / China
EPI_ISL_2173	EPI9646	EPI9644	EPI9648	EPI9640	EPI9650	EPI9642	EPI9652	EPI9655	A/Duck/Anyang/AVL-1/2001	Asia / China
EPI_ISL_2232	EPI82108	EPI82106	EPI82052	EPI81676	EPI81917	EPI81863	EPI81808	EPI81997	A/Chicken/Beijing/8/98	Asia / China
EPI_ISL_2233	EPI82112	EPI82058	EPI82004	EPI81680	EPI81869	EPI81815	EPI81736	EPI81925	A/Chicken/Guangdong/10/00	Asia / China / Guangdong Province
EPI_ISL_2234	EPI10115	EPI10071	EPI10159	EPI9941	EPI10027	EPI9983	EPI10203	EPI10245	A/Chicken/Guangdong/11/97	Asia / China / Guangdong Province
EPI_ISL_2235	EPI10117	EPI10073	EPI10161	EPI9943	EPI10029	EPI9985		EPI10247	A/Chicken/Hebei/4/98	Asia / China
EPI_ISL_2236	EPI10119	EPI10075	EPI10163	EPI9945	EPI10031	EPI9987	EPI10205	EPI10249	A/Chicken/Heilongjiang/10/97	Asia / China / Heilongjiang Province
EPI_ISL_2237	EPI10121	EPI10077	EPI10165	EPI9947	EPI10033	EPI9989	EPI10207	EPI10251	A/Chicken/Henan/62/00	Asia / China
EPI_ISL_2238	EPI10123	EPI10079	EPI10167	EPI9949	EPI10035	EPI9991	EPI10209	EPI10253	A/Chicken/Ningxia/5/99	Asia / China / Ningxia Hui Autonomous Region
EPI_ISL_2239	EPI10125	EPI10081	EPI10169	EPI9951	EPI10037	EPI9993	EPI10211	EPI10255	A/Chicken/Sichuan/5/97	Asia / China / Sichuan Province
EPI_ISL_2240	EPI82152	EPI82098	EPI82044	EPI81720	EPI81909	EPI81855	EPI81796	EPI81985	A/Chicken/Shandong/6/96	Asia / China
EPI_ISL_2241	EPI10129	EPI10085	EPI10173	EPI9955	EPI10041	EPI9997	EPI10215	EPI10259	A/Chicken/Shijiazhuang/2/99	Asia / China
EPI_ISL_2242	EPI82160	EPI82054	EPI82000	EPI81728	EPI81865	EPI81811	EPI81730	EPI81919	A/Chicken/Shenzhen/9/97	Asia / China
EPI_ISL_2243	EPI82146	EPI82092	EPI82038	EPI81714	EPI81903	EPI81849	EPI81787	EPI81976	A/Duck/Nanjing/1/97	Asia / China
EPI_ISL_2244	EPI10135	EPI10091	EPI10179	EPI9961	EPI10047	EPI10003	EPI10221	EPI10265	A/Quail/Shanghai/8/96	Asia / China
EPI_ISL_2245	EPI10521	EPI10573	EPI10625	EPI10267	EPI10469	EPI10419	EPI10315	EPI10367	A/Chicken/Hong Kong/FY77/01	Asia / Hong Kong (SAR)
EPI_ISL_2246	EPI10523	EPI10575	EPI10627	EPI10269	EPI10471	EPI10421	EPI10317	EPI10369	A/Chicken/Hong Kong/YU562/01	Asia / Hong Kong (SAR)
EPI_ISL_2247	EPI10525	EPI10577	EPI10629	EPI10271	EPI10473	EPI10423	EPI10319	EPI10371	A/Chicken/Hong Kong/YU563/01	Asia / Hong Kong (SAR)
EPI_ISL_2248	EPI10527	EPI10579	EPI10631	EPI10273	EPI10475	EPI10425	EPI10321	EPI10373	A/Chicken/Hong Kong/FY150/01	Asia / Hong Kong (SAR)
EPI_ISL_2249	EPI17802	EPI17784	EPI17766	EPI17676	EPI17730	EPI17712	EPI17694	EPI17748	A/Pheasant/Hong Kong/FY155/01	Asia / Hong Kong (SAR)
EPI_ISL_2250	EPI139527	EPI139531	EPI139535	EPI10277	EPI139523	EPI139519	EPI10325	EPI10377	A/Silky Chicken/Hong Kong/SF189/01	Asia / Hong Kong (SAR)
EPI_ISL_2251	EPI10533	EPI10585	EPI10637	EPI10279	EPI10481	EPI10431	EPI10327	EPI10379	A/Quail/Hong Kong/SF203/01	Asia / Hong Kong (SAR)
EPI_ISL_2252	EPI10535	EPI10587	EPI10639	EPI10281	EPI10483	EPI10433	EPI10329	EPI10381	A/Pigeon/Hong Kong/SF215/01	Asia / Hong Kong (SAR)
EPI_ISL_2253	EPI10537	EPI10589	EPI10641	EPI10283	EPI10485		EPI10331	EPI10383	A/Chicken/Hong Kong/SF219/01	Asia / Hong Kong (SAR)
EPI_ISL_2254	EPI139528	EPI139532	EPI139536	EPI10285	EPI139524	EPI139520	EPI10333	EPI10385	A/Chicken/Hong Kong/715.5/01	Asia / Hong Kong (SAR)
EPI_ISL_2255	EPI139529	EPI139533	EPI139537	EPI139518	EPI139525	EPI139521	EPI10337	EPI10389	A/Chicken/Hong Kong/822.1/01	Asia / Hong Kong (SAR)
EPI_ISL_2256	EPI10545	EPI10597	EPI10649	EPI10289	EPI10493	EPI10441	EPI10339	EPI10391	A/Chicken/Hong Kong/829.2/01	Asia / Hong Kong (SAR)
EPI_ISL_2257	EPI10547	EPI10599	EPI10651	EPI10291	EPI10495	EPI10443	EPI10341	EPI10393	A/Chicken/Hong Kong/830.2/01	Asia / Hong Kong (SAR)
EPI_ISL_2258	EPI10549	EPI10601	EPI10653	EPI10293	EPI10497	EPI10445	EPI10343	EPI10395	A/Chicken/Hong Kong/858.3/01	Asia / Hong Kong (SAR)
EPI_ISL_2259	EPI10553	EPI10605	EPI10657	EPI10295	EPI10501	EPI10449	EPI10347	EPI10399	A/Chicken/Hong Kong/867.1/01	Asia / Hong Kong (SAR)
EPI_ISL_2260	EPI10555	EPI10607	EPI10659	EPI10297	EPI10503	EPI10451	EPI10349	EPI10401	A/Chicken/Hong Kong/879.1/01	Asia / Hong Kong (SAR)
EPI_ISL_2261	EPI139530	EPI139534	EPI139538	EPI10299	EPI139526	EPI139522	EPI10351	EPI10403	A/Chicken/Hong Kong/873.3/01	Asia / Hong Kong (SAR)
EPI_ISL_2262	EPI10559	EPI10611	EPI10663	EPI10301	EPI10507	EPI10455	EPI10353	EPI10405	A/Chicken/Hong Kong/876.1/01	Asia / Hong Kong (SAR)
EPI_ISL_2263	EPI10561	EPI10613	EPI10665	EPI10303	EPI10509	EPI10457	EPI10355	EPI10407	A/Chicken/Hong Kong/891.1/01	Asia / Hong Kong (SAR)
EPI_ISL_2264	EPI10563	EPI10615		EPI10305	EPI10511	EPI10459	EPI10357	EPI10409	A/Chicken/Hong Kong/893.2/01	Asia / Hong Kong (SAR)
EPI_ISL_2265	EPI10565	EPI10617	EPI10669	EPI10307	EPI10513	EPI10461	EPI10359	EPI10411	A/Goose/Hong Kong/76.1/01	Asia / Hong Kong (SAR)
EPI_ISL_2266	EPI10567	EPI10619	EPI10671	EPI10309	EPI10515	EPI10463	EPI10361	EPI10413	A/Goose/Hong Kong/ww100/01	Asia / Hong Kong (SAR)
EPI_ISL_2267	EPI10569	EPI10621	EPI10673	EPI10311	EPI10517	EPI10465	EPI10363	EPI10415	A/Duck/Hong Kong/573.4/01	Asia / Hong Kong (SAR)
EPI_ISL_2268	EPI10571	EPI10623	EPI10675	EPI10313	EPI10519	EPI10467	EPI10365	EPI10417	A/Duck/Hong Kong/646.3/01	Asia / Hong Kong (SAR)
EPI_ISL_2295	EPI10961	EPI10879	EPI10921	EPI10759	EPI10849	EPI10813	EPI10989	EPI11027	A/Duck/Shantou/2144/00	Asia / China
EPI_ISL_2296	EPI10973	EPI10887	EPI10925	EPI10761	EPI10855	EPI10811	EPI10991	EPI11029	A/Duck/Shantou/1881/00	Asia / China
EPI_ISL_2297	EPI10963	EPI10881	EPI10917	EPI10763	EPI10853	EPI10809	EPI10987	EPI11031	A/Duck/Shantou/2143/00	Asia / China
EPI_ISL_2298	EPI10969	EPI10883	EPI10915	EPI10765		EPI10817	EPI10993	EPI11033	A/Duck/Shantou/1796/00	Asia / China
EPI_ISL_2299	EPI10965	EPI10885	EPI10911	EPI10767	EPI10851	EPI10805	EPI10999	EPI11035	A/Duck/Shantou/2088/01	Asia / China
EPI_ISL_2300	EPI10967	EPI10869	EPI10913	EPI10769	EPI10847	EPI10815	EPI10997	EPI11039	A/Duck/Shantou/830/00	Asia / China
EPI_ISL_2301	EPI139542	EPI139540	EPI139541	EPI10771	EPI139539	EPI10807	EPI10995	EPI11037	A/Duck/Shantou/2102/00	Asia / China
EPI_ISL_2302	EPI10957	EPI10899		EPI10773	EPI10843	EPI10819	EPI11001	EPI11023	A/Duck/Shantou/1605/01	Asia / China
EPI_ISL_2303	EPI10941	EPI10875	EPI10919	EPI10775	EPI10837	EPI10801	EPI10981	EPI11045	A/Duck/Shantou/2134/00	Asia / China
EPI_ISL_2304	EPI10943	EPI10877	EPI10923	EPI10777	EPI10839	EPI10803	EPI10983	EPI11043	A/Wild Duck/Shantou/4808/01	Asia / China
EPI_ISL_2305	EPI10945	EPI10873	EPI10907	EPI10779	EPI10835	EPI10799	EPI10979	EPI11041	A/Duck/Shantou/1043/00	Asia / China
EPI_ISL_2306	EPI10947	EPI10901	EPI10909	EPI10781	EPI10841	EPI10797	EPI10985	EPI11047	A/Duck/Shantou/1042/00	Asia / China
EPI_ISL_2312	EPI10975	EPI10903	EPI10937	EPI10793	EPI10865	EPI10831	EPI11013	EPI11017	A/Duck/Shantou/1588/00	Asia / China
EPI_ISL_2313	EPI10977	EPI10905	EPI10939	EPI10795	EPI10867	EPI10833	EPI11015	EPI11019	A/Duck/Shantou/2030/00	Asia / China
EPI_ISL_2439	EPI11410	EPI11370	EPI11390	EPI11430	EPI11450	EPI11470	EPI11489	EPI18369	A/Chicken/Beijing/1/95	Asia / China
EPI_ISL_2440	EPI11412	EPI11372	EPI11392	EPI11432	EPI11452	EPI11472	EPI11490	EPI18371	A/Chicken/Beijing/2/97	Asia / China
EPI_ISL_2441	EPI11414	EPI11374	EPI11394	EPI11434	EPI11454	EPI11474	EPI11491	EPI18373	A/Chicken/Beijing/3/99	Asia / China
EPI_ISL_2443	EPI11418	EPI11378	EPI11398	EPI11438	EPI11458	EPI11478	EPI11493	EPI18379	A/Chicken/Hebei/1/96	Asia / China
EPI_ISL_2444	EPI11420	EPI11380	EPI11400	EPI11440	EPI11460	EPI11479	EPI11494	EPI18381	A/Chicken/Hebei/2/98	Asia / China
EPI_ISL_2445	EPI11422	EPI11382	EPI11402	EPI11442	EPI11462	EPI11481	EPI11495	EPI18383	A/Chicken/Hebei/3/98	Asia / China
EPI_ISL_2550	EPI12048	EPI12062	EPI12080	EPI12096	EPI12154	EPI12172	EPI12194	EPI12212	A/pheasant/Hong Kong/SH39/99	Asia / Hong Kong (SAR)
EPI_ISL_2551	EPI12050	EPI12064	EPI12082	EPI12098	EPI12156	EPI12174	EPI12196	EPI12214	A/quail/Hong Kong/1721-20/99	Asia / Hong Kong (SAR)
EPI_ISL_2552	EPI12052	EPI12066	EPI12084	EPI12100	EPI12158	EPI12176	EPI12198	EPI12216	A/quail/Hong Kong/1721-30/99	Asia / Hong Kong (SAR)
EPI_ISL_2553	EPI12054	EPI12068	EPI12086	EPI12102	EPI12160	EPI12178	EPI12200	EPI12218	A/quail/Hong Kong/SF550/00	Asia / Hong Kong (SAR)
EPI_ISL_2554	EPI12056	EPI12070	EPI12088	EPI12104	EPI12162	EPI12180	EPI12202	EPI12220	A/quail/Hong Kong/SF595/00	Asia / Hong Kong (SAR)
EPI_ISL_2555	EPI12058	EPI12072	EPI12090	EPI12106		EPI12182	EPI12204	EPI12222	A/pheasant/Hong Kong/NT261/00	Asia / Hong Kong (SAR)
EPI_ISL_2556	EPI12060	EPI12074	EPI12092	EPI12108	EPI12166	EPI12184	EPI12206	EPI12224	A/chukka/Hong Kong/FY295/00	Asia / Hong Kong (SAR)
EPI_ISL_2557	EPI12274	EPI12076		EPI12128	EPI12168		EPI12208	EPI12242	A/duck/Hong Kong/3096/99	Asia / Hong Kong (SAR)
EPI_ISL_2558	EPI12278	EPI12078	EPI12094	EPI12132	EPI12170	EPI12186	EPI12210	EPI12246	A/duck/Hong Kong/3461/99	Asia / Hong Kong (SAR)
EPI_ISL_2559	EPI12258			EPI12112				EPI12226	A/goose/Hong Kong/W222/97	Asia / Hong Kong (SAR)
EPI_ISL_2560	EPI12260			EPI12114				EPI12228	A/goose/Hong Kong/W375/97	Asia / Hong Kong (SAR)
EPI_ISL_2561	EPI12262			EPI12116				EPI12230	A/duck/Hong Kong/323/98	Asia / Hong Kong (SAR)
EPI_ISL_2562	EPI12264			EPI12118				EPI12232	A/duck/Hong Kong/324/98	Asia / Hong Kong (SAR)
EPI_ISL_2563	EPI12266			EPI12120				EPI12234	A/duck/Hong Kong/1037-1/98	Asia / Hong Kong (SAR)
EPI_ISL_2564	EPI12268			EPI12122				EPI12236	A/duck/Hong Kong/1037-2/98	Asia / Hong Kong (SAR)
EPI_ISL_2565	EPI12270			EPI12124				EPI12238	A/duck/Hong Kong/1037-3/98	Asia / Hong Kong (SAR)
EPI_ISL_2566	EPI12272			EPI12126				EPI12240	A/duck/Hong Kong/1037-4/98	Asia / Hong Kong (SAR)
EPI_ISL_2567				EPI12130				EPI12244	A/duck/Hong Kong/3174/99	Asia / Hong Kong (SAR)
EPI_ISL_2568	EPI12280			EPI12134				EPI12248	A/duck/Hong Kong/3600/99	Asia / Hong Kong (SAR)
EPI_ISL_2612				EPI12511	EPI12513		EPI12515	EPI12517	A/aquatic bird/Hong Kong/399/99	Asia / Hong Kong (SAR)
EPI_ISL_2614				EPI12525					A/pet bird/Hong Kong/1559/99	Asia / Hong Kong (SAR)
EPI_ISL_2615	EPI12527	EPI12529	EPI12531	EPI12533	EPI12535	EPI12537	EPI12539	EPI12541	A/pheasant/Hong Kong/FY294/00	Asia / Hong Kong (SAR)
EPI_ISL_2777				EPI13116					A/chicken/Iran/772/2000	Asia / Iran, Islamic Republic of
EPI_ISL_2778				EPI13118					A/chicken/Iran/528/2001	Asia / Iran, Islamic Republic of
EPI_ISL_2779				EPI13120					A/chicken/Iran/798/2000	Asia / Iran, Islamic Republic of
EPI_ISL_2817				EPI13277					A/finch/China/R170/02	Asia / China
EPI_ISL_2818				EPI13279					A/finch/China/R172/02	Asia / China
EPI_ISL_2819				EPI13281					A/pet bird/China/R7/04	Asia / China
EPI_ISL_2847				EPI13495					A/chicken/Pakistan/AG519/98	Asia / Pakistan
EPI_ISL_2848				EPI13497					A/chicken/United Arab Emirates/AG537/99	Asia / United Arab Emirates
EPI_ISL_2849				EPI13499					A/chicken/Iran/AG541/2000	Asia / Iran, Islamic Republic of
EPI_ISL_2850				EPI13501					A/chicken/Saudi Arabia/AG516/2000	Asia / Saudi Arabia
EPI_ISL_2851				EPI13503					A/chicken/China/AG518/2001	Asia / China
EPI_ISL_2905				EPI13942					A/mallard/Iran/V31/04	Asia / Iran, Islamic Republic of
EPI_ISL_2906				EPI13944					A/mallard/Iran/V40/04	Asia / Iran, Islamic Republic of
EPI_ISL_2907				EPI13946					A/mallard/Iran/V15/04	Asia / Iran, Islamic Republic of
EPI_ISL_2908				EPI13948					A/mallard/Iran/V10/04	Asia / Iran, Islamic Republic of
EPI_ISL_2909				EPI13950					A/shovelar/Iran/G54/03	Asia / Iran, Islamic Republic of
EPI_ISL_2910				EPI13952					A/feral duck/Iran/G94/03	Asia / Iran, Islamic Republic of
EPI_ISL_2916				EPI13964		EPI13988			A/chicken/Indonesia/R134/03	Asia / Indonesia
EPI_ISL_2917				EPI13966		EPI13990			A/chicken/Indonesia/R60/05	Asia / Indonesia
EPI_ISL_2918				EPI13968		EPI13986			A/chicken/China/1204/04	Asia / China
EPI_ISL_2919				EPI13970					A/chicken/Vietnam/P41/05	Asia / Vietnam
EPI_ISL_2920				EPI13972					A/chicken/Vietnam/P78/05	Asia / Vietnam
EPI_ISL_2921				EPI13974		EPI13984			A/chicken/Vietnam/P22/05	Asia / Vietnam
EPI_ISL_2922				EPI13976					A/duck/Vietnam/TG36-H2/05	Asia / Vietnam
EPI_ISL_2923				EPI13978					A/duck/Vietnam/AG40-O2/05	Asia / Vietnam
EPI_ISL_2924				EPI13980		EPI13982			A/duck/Vietnam/TG24-O1/05	Asia / Vietnam
EPI_ISL_3042				EPI14637		EPI14647			A/Chicken/Shaoguan/13/98	Asia / China / Guangdong Province / Shaoguan
EPI_ISL_3050	EPI14790	EPI14776	EPI14802	EPI14698	EPI14734	EPI14716	EPI14762	EPI14748	A/Goose/Hong Kong/ww26/2000	Asia / Hong Kong (SAR)
EPI_ISL_3051	EPI14792	EPI14778	EPI14804	EPI14700	EPI14736	EPI14718	EPI14764	EPI14750	A/Goose/Hong Kong/ww28/2000	Asia / Hong Kong (SAR)
EPI_ISL_10195	EPI103415	EPI104609	EPI104435	EPI104786	EPI103995	EPI103819	EPI103564	EPI104183	A/quail/Tasikmalaya/BPPV4/2004	Asia / Indonesia / Tasikmalaya
EPI_ISL_10196	EPI103417	EPI104641	EPI104471	EPI104818	EPI104029	EPI103851	EPI103615	EPI104231	A/duck/Vietnam/15/2003	Asia / Vietnam
EPI_ISL_10197	EPI103419	EPI104643	EPI104469	EPI104820	EPI104031	EPI103853	EPI103618	EPI104234	A/mallard/Vietnam/16/2003	Asia / Vietnam
EPI_ISL_10198	EPI103421	EPI104645	EPI104473	EPI104822	EPI104033	EPI103855	EPI103621	EPI104237	A/duck/Vietnam/17/2003	Asia / Vietnam
EPI_ISL_10199	EPI103423	EPI104647	EPI104475	EPI104824	EPI104035	EPI103857	EPI103624	EPI104240	A/duck/Vietnam/40/2004	Asia / Vietnam
EPI_ISL_10200	EPI103425	EPI104649	EPI104477	EPI104826	EPI104037	EPI103859	EPI103627	EPI104243	A/duck/Vietnam/272/2005	Asia / Vietnam
EPI_ISL_10201	EPI103427	EPI104651	EPI104467	EPI104828	EPI104039	EPI103861	EPI103630	EPI104246	A/mallard/Vietnam/347/2005	Asia / Vietnam
EPI_ISL_10202	EPI103429	EPI104653	EPI104479	EPI104830	EPI104041	EPI103863	EPI103633	EPI104249	A/chicken/Vietnam/348/2005	Asia / Vietnam
EPI_ISL_10203	EPI103431	EPI104655	EPI104481	EPI104832	EPI104043	EPI103865	EPI103636	EPI104252	A/mallard/Vietnam/352/2005	Asia / Vietnam
EPI_ISL_10204	EPI103433	EPI104657	EPI104483	EPI104834	EPI104045	EPI103867	EPI103639	EPI104255	A/chicken/Vietnam/19/2003	Asia / Vietnam
EPI_ISL_10205	EPI103435	EPI104659	EPI104485	EPI104836	EPI104047	EPI103869	EPI103642	EPI104258	A/chicken/Vietnam/20/2003	Asia / Vietnam
EPI_ISL_10206	EPI103437	EPI104661	EPI104487	EPI104838	EPI104049	EPI103871	EPI103645	EPI104261	A/mallard/Vietnam/21/2003	Asia / Vietnam
EPI_ISL_10207	EPI103439	EPI104663	EPI104489	EPI104840	EPI104051	EPI103873	EPI103648	EPI104264	A/chicken/Vietnam/28/2003	Asia / Vietnam
EPI_ISL_10208	EPI103441	EPI104665	EPI104491	EPI104842	EPI104053	EPI103875	EPI103651	EPI104267	A/chicken/Vietnam/30/2003	Asia / Vietnam
EPI_ISL_10209	EPI103443	EPI104667	EPI104493	EPI104844	EPI104055	EPI103877	EPI103654	EPI104270	A/duck/Vietnam/48/2004	Asia / Vietnam
EPI_ISL_10210	EPI103445	EPI104669	EPI104495	EPI104846	EPI104057	EPI103879	EPI103657	EPI104273	A/duck/Vietnam/219/2004	Asia / Vietnam
EPI_ISL_10211	EPI103447	EPI104671	EPI104497	EPI104848	EPI104059	EPI103881	EPI103660	EPI104276	A/duck/Vietnam/220/2004	Asia / Vietnam
EPI_ISL_10213	EPI103451	EPI104675	EPI104501	EPI104852	EPI104063	EPI103885	EPI103666	EPI104282	A/chicken/Vietnam/32/2004	Asia / Vietnam
EPI_ISL_10215	EPI103455	EPI104679	EPI104505	EPI104856	EPI104067	EPI103889	EPI103672	EPI104288	A/duck/Vietnam/317/2005	Asia / Vietnam
EPI_ISL_10216	EPI103457	EPI104681	EPI104507	EPI104858	EPI104069	EPI103891	EPI103675	EPI104291	A/mallard/Vietnam/3/2003	Asia / Vietnam
EPI_ISL_10217	EPI103459	EPI104683	EPI104509	EPI104860	EPI104071	EPI103893	EPI103678	EPI104294	A/chicken/Vietnam/4/2003	Asia / Vietnam
EPI_ISL_10218	EPI103461	EPI104685	EPI104511	EPI104862	EPI104073	EPI103895	EPI103681	EPI104297	A/chicken/Vietnam/5/2003	Asia / Vietnam
EPI_ISL_10219	EPI103463	EPI104687	EPI104513	EPI104864	EPI104075	EPI103897	EPI103684	EPI104300	A/chicken/Vietnam/8/2003	Asia / Vietnam
EPI_ISL_10220	EPI103465	EPI104689	EPI104515	EPI104866	EPI104077	EPI103899	EPI103687	EPI104303	A/duck/Vietnam/S640/2005	Asia / Vietnam
EPI_ISL_10221	EPI103467	EPI104691	EPI104517	EPI104868	EPI104079	EPI103901	EPI103690	EPI104306	A/chicken/Vietnam/135/2004	Asia / Vietnam
EPI_ISL_10222	EPI103469	EPI104693	EPI104519	EPI104870	EPI104081	EPI103903	EPI103693	EPI104309	A/chicken/Vietnam/149/2004	Asia / Vietnam
EPI_ISL_10223	EPI103471	EPI104695	EPI104521	EPI104872	EPI104083	EPI103905	EPI103696	EPI104312	A/duck/Vietnam/286/2005	Asia / Vietnam
EPI_ISL_10224	EPI103473	EPI104697	EPI104523	EPI104874	EPI104085	EPI103907	EPI103699	EPI104315	A/chicken/Vietnam/52/2004	Asia / Vietnam
EPI_ISL_10225	EPI103475	EPI104699	EPI104527	EPI104878	EPI104089	EPI103911	EPI103705	EPI104321	A/chicken/Vietnam/133/2004	Asia / Vietnam
EPI_ISL_10226	EPI103477	EPI104701	EPI104529	EPI104880	EPI104091	EPI103913	EPI103708	EPI104324	A/chicken/Vietnam/147/2004	Asia / Vietnam
EPI_ISL_10227	EPI103479	EPI104703	EPI104531	EPI104882	EPI104093	EPI103915	EPI103711	EPI104327	A/duck/Vietnam/148/2004	Asia / Vietnam
EPI_ISL_10228	EPI103481	EPI104705	EPI104533	EPI104884	EPI104095	EPI103917	EPI103714	EPI104330	A/chicken/Vietnam/398/2005	Asia / Vietnam
EPI_ISL_10229	EPI103483	EPI104707	EPI104535	EPI104886	EPI104097	EPI103919	EPI103717	EPI104333	A/duck/Vietnam/376/2005	Asia / Vietnam
EPI_ISL_10230	EPI103485	EPI104709	EPI104537	EPI104888	EPI104099	EPI103921	EPI103720	EPI104336	A/wild bird/Vietnam/434/2005	Asia / Vietnam
EPI_ISL_10231	EPI103487	EPI104711	EPI104539	EPI104890	EPI104101	EPI103923	EPI103723	EPI104339	A/chicken/Vietnam/260/2004	Asia / Vietnam
EPI_ISL_10232	EPI103489	EPI104713	EPI104541	EPI104892	EPI104103	EPI103925	EPI103726	EPI104342	A/goose/Vietnam/264/2004	Asia / Vietnam
EPI_ISL_10233	EPI103491	EPI104715	EPI104543	EPI104894	EPI104027	EPI103927	EPI103729	EPI104345	A/duck/Vietnam/283/2005	Asia / Vietnam
EPI_ISL_10234	EPI103493	EPI104717	EPI104545	EPI104896	EPI104105	EPI103929	EPI103732	EPI104348	A/duck/Vietnam/557/2005	Asia / Vietnam
EPI_ISL_10235	EPI103495	EPI104719	EPI104547	EPI104898	EPI104107	EPI103931	EPI103735	EPI104351	A/chicken/Vietnam/53/2004	Asia / Vietnam
EPI_ISL_10236	EPI103497	EPI104721	EPI104549	EPI104900	EPI104109	EPI103933	EPI103738	EPI104354	A/quail/Vietnam/282/2005	Asia / Vietnam
EPI_ISL_10237	EPI103499	EPI104723	EPI104551	EPI104902	EPI104111	EPI103935	EPI103741	EPI104357	A/chicken/Vietnam/393/2005	Asia / Vietnam
EPI_ISL_10239	EPI103503	EPI104727	EPI104555	EPI104906	EPI104115	EPI103939	EPI103747	EPI104363	A/chicken/Vietnam/134/2004	Asia / Vietnam
EPI_ISL_10240	EPI103505	EPI104729	EPI104557	EPI104908	EPI104117	EPI103941	EPI103750	EPI104366	A/quail/Vietnam/177/2004	Asia / Vietnam
EPI_ISL_10241	EPI103507	EPI104733	EPI104561	EPI104912	EPI104121	EPI103945	EPI103756	EPI104372	A/duck/Vietnam/543/2005	Asia / Vietnam
EPI_ISL_10242	EPI103509	EPI104735	EPI104563	EPI104914	EPI104123	EPI103947	EPI103759	EPI104375	A/chicken/Vietnam/132/2004	Asia / Vietnam
EPI_ISL_10243	EPI103511	EPI104731	EPI104559	EPI104910	EPI104119	EPI103943	EPI103753	EPI104369	A/duck/Vietnam/258/2004	Asia / Vietnam
EPI_ISL_10246			EPI104525	EPI104876	EPI104087	EPI103909	EPI103702	EPI104318	A/duck/Vietnam/S649/2005	Asia / Vietnam
EPI_ISL_10302	EPI105396	EPI105392	EPI105388	EPI105404	EPI105384	EPI105400	EPI105378	EPI105374	A/chicken/Zhejiang/24/2005	Asia / China / Zhejiang Province
EPI_ISL_10303	EPI105398	EPI105394	EPI105390	EPI105406	EPI105386	EPI105402	EPI105381	EPI105376	A/duck/Hubei/3/2005	Asia / China / Hubei Province
EPI_ISL_10334				EPI154538					A/chicken/Denpasar/01/2004	Asia / Indonesia / Bali / Denpasar
EPI_ISL_10335				EPI105579					A/chicken/Denpasar/02/2005	Asia / Indonesia / Bali / Denpasar
EPI_ISL_10336				EPI105581					A/duck/Jembrana-Bali/03/2005	Asia / Indonesia
EPI_ISL_10337				EPI105583					A/duck/Buleleng-Bali/04/2005	Asia / Indonesia
EPI_ISL_10338				EPI154539					A/duck/Badung-Bali/05/2005	Asia / Indonesia
EPI_ISL_10364	EPI105742	EPI105724	EPI105740	EPI105734	EPI105736	EPI105738			A/duck/Zhejiang/03/2001	Asia / China / Zhejiang Province
EPI_ISL_10365	EPI105750	EPI105748	EPI105732	EPI105726	EPI105744	EPI105746			A/duck/Xuzhou/07/2003	Asia / China
EPI_ISL_10366	EPI105760	EPI105758	EPI105756	EPI105752	EPI105728	EPI105754			A/duck/Xuzhou/05/2001	Asia / China
EPI_ISL_10367	EPI105770	EPI105768	EPI105766	EPI105762	EPI105764	EPI105730	EPI778433	EPI778434	A/duck/Nanjing/01/1999	Asia / China / Jiangsu Provice
EPI_ISL_10373	EPI153590	EPI153740	EPI153711	EPI153677	EPI153619	EPI153561	EPI153662	EPI105796	A/turkey/Israel/810/2001	Asia / Israel
EPI_ISL_10375	EPI153596	EPI153755	EPI153717	EPI153682	EPI153625	EPI153567	EPI153650	EPI105808	A/turkey/Israel/1209/2003	Asia / Israel
EPI_ISL_10376	EPI153604	EPI153751	EPI153725	EPI116166	EPI153633	EPI153575	EPI153658	EPI105832	A/chicken/Israel/1953/2004	Asia / Israel
EPI_ISL_10377	EPI153605	EPI153752	EPI153726	EPI153687	EPI153634	EPI153576	EPI153659	EPI105835	A/chicken/Israel/1966/2004	Asia / Israel
EPI_ISL_10378				EPI105841					A/chicken/Shandong/K01/2004	Asia / China / Shandong Province
EPI_ISL_10395				EPI106133		EPI106135			A/goose/Huadong/220/2004	Asia / China
EPI_ISL_10526				EPI106654		EPI106658			A/chicken/Korea/164/04	Asia / Korea, Republic of
EPI_ISL_10545				EPI106754		EPI153085			A/chicken/Iran/L248/03	Asia / Iran, Islamic Republic of
EPI_ISL_10642	EPI107173	EPI107175	EPI107178	EPI107180	EPI107182	EPI107184	EPI107186	EPI107189	A/open-billed stork/Nakhonsawan/BBD0104F/2004	Asia / Thailand / Nakhon Sawan
EPI_ISL_10643	EPI107192	EPI107194	EPI107197	EPI107199	EPI107201	EPI107203	EPI107205	EPI107208	A/open-billed stork/Nakhonsawan/BBD0404F/2004	Asia / Thailand / Nakhon Sawan
EPI_ISL_10644	EPI107211	EPI107213	EPI107220	EPI107222	EPI107224	EPI107226	EPI107228	EPI107231	A/open-billed stork/Suphanburi/TSD0912F/2004	Asia / Thailand / Suphan Buri
EPI_ISL_10645	EPI107234	EPI107236	EPI107239	EPI107241	EPI107243	EPI107245	EPI107247	EPI107250	A/open-billed stork/Nakhonsawan/BBD1521J/2005	Asia / Thailand / Nakhon Sawan
EPI_ISL_10646	EPI107253	EPI107255	EPI107258	EPI107260	EPI107262	EPI107264	EPI107266	EPI107269	A/open-billed stork/Nakhonsawan/BBD2616F/2005	Asia / Thailand / Nakhon Sawan
EPI_ISL_10647	EPI107272	EPI107274	EPI107277	EPI107279	EPI107281	EPI107283	EPI107285	EPI107288	A/open-billed stork/Nakhonsawan/BBA3011M/2005	Asia / Thailand / Nakhon Sawan
EPI_ISL_10666	EPI107437	EPI111218	EPI113030	EPI107787	EPI112275	EPI111973	EPI111536	EPI112593	A/duck/Guiyang/2231/2005	Asia / China
EPI_ISL_10670	EPI107445	EPI111226	EPI113038	EPI107783	EPI112283	EPI111981	EPI111548	EPI112605	A/chicken/Guiyang/2147/2005	Asia / China
EPI_ISL_10671	EPI107447	EPI111228	EPI113040	EPI107785	EPI112285	EPI111983	EPI111551	EPI112608	A/chicken/Guiyang/2173/2005	Asia / China
EPI_ISL_10673	EPI107451	EPI111232	EPI113044	EPI107887	EPI112289	EPI111987	EPI111557	EPI112614	A/duck/Yunnan/5251/2005	Asia / China / Yunnan Province
EPI_ISL_10674	EPI107453	EPI111234	EPI113046	EPI107893	EPI112291	EPI111989	EPI111560	EPI112617	A/duck/Yunnan/5820/2005	Asia / China / Yunnan Province
EPI_ISL_10675	EPI107455	EPI111236	EPI113048	EPI107903	EPI112293	EPI111991	EPI111563	EPI112620	A/goose/Yunnan/6368/2005	Asia / China / Yunnan Province
EPI_ISL_10676	EPI107457	EPI111238	EPI113050	EPI107905	EPI112295	EPI111993	EPI111566	EPI112623	A/duck/Yunnan/6607/2005	Asia / China / Yunnan Province
EPI_ISL_10677	EPI107459	EPI111240	EPI113052	EPI107883	EPI112297	EPI111995	EPI111569	EPI112626	A/duck/Yunnan/5133/2005	Asia / China / Yunnan Province
EPI_ISL_10678	EPI107461	EPI111242	EPI113054	EPI107891	EPI112299	EPI111997	EPI111572	EPI112629	A/goose/Yunnan/5539/2005	Asia / China / Yunnan Province
EPI_ISL_10679	EPI107463	EPI111244	EPI113056	EPI107739	EPI112301	EPI111999	EPI111575	EPI112632	A/goose/Guangxi/4289/2005	Asia / China / Guangxi Zhuang Autonomous Region
EPI_ISL_10680	EPI107465	EPI111246	EPI113058	EPI107741	EPI112303	EPI112001	EPI111578	EPI112635	A/duck/Guangxi/4428/2005	Asia / China / Guangxi Zhuang Autonomous Region
EPI_ISL_10681	EPI107467	EPI111248	EPI113060	EPI107743	EPI112305	EPI112003	EPI111581	EPI112638	A/goose/Guangxi/4513/2005	Asia / China / Guangxi Zhuang Autonomous Region
EPI_ISL_10682	EPI107469	EPI111250	EPI113062	EPI107747	EPI112307	EPI112005	EPI111584	EPI112641	A/duck/Guangxi/4830/2005	Asia / China / Guangxi Zhuang Autonomous Region
EPI_ISL_10683	EPI107471	EPI111252	EPI113064	EPI107749	EPI112309	EPI112007	EPI111587	EPI112644	A/chicken/Guangxi/4989/2005	Asia / China / Guangxi Zhuang Autonomous Region
EPI_ISL_10684	EPI107473	EPI111254	EPI113066	EPI107751	EPI112311	EPI112009	EPI111590	EPI112647	A/duck/Guangxi/5075/2005	Asia / China / Guangxi Zhuang Autonomous Region
EPI_ISL_10685	EPI107475	EPI111256	EPI113068	EPI107753	EPI112313	EPI112011	EPI111593	EPI112650	A/duck/Guangxi/5165/2005	Asia / China / Guangxi Zhuang Autonomous Region
EPI_ISL_10686	EPI107477	EPI111258	EPI113070	EPI107755	EPI112315	EPI112013	EPI111596	EPI112653	A/duck/Guangxi/5270/2005	Asia / China / Guangxi Zhuang Autonomous Region
EPI_ISL_10687	EPI107479	EPI111260	EPI113072	EPI107757	EPI112317	EPI112015	EPI111599	EPI112656	A/goose/Guangxi/5414/2005	Asia / China / Guangxi Zhuang Autonomous Region
EPI_ISL_10688	EPI107481	EPI111262	EPI113074	EPI107759	EPI112319	EPI112017	EPI111602	EPI112659	A/duck/Guangxi/5457/2005	Asia / China / Guangxi Zhuang Autonomous Region
EPI_ISL_10697	EPI107499	EPI111280	EPI113092	EPI107799	EPI112337	EPI112035	EPI111629	EPI112686	A/chicken/Guiyang/3721/2005	Asia / China
EPI_ISL_10698	EPI107501	EPI111282	EPI113094	EPI107805	EPI112339	EPI112037	EPI111632	EPI112689	A/chicken/Guiyang/4059/2005	Asia / China
EPI_ISL_10703	EPI107511	EPI111292	EPI113104	EPI107833	EPI112349	EPI112047	EPI111647	EPI112704	A/duck/Shantou/13323/2005	Asia / China
EPI_ISL_10704	EPI107513	EPI111294	EPI113106	EPI107835	EPI112351	EPI112049	EPI111650	EPI112707	A/goose/Shantou/18442/2005	Asia / China
EPI_ISL_10710	EPI107525	EPI111306	EPI113118	EPI107855	EPI112363	EPI112061	EPI111668	EPI112725	A/duck/Hunan/5106/2005	Asia / China / Hunan Province
EPI_ISL_10711	EPI107527	EPI111308	EPI113120	EPI107857	EPI112365	EPI112063	EPI111671	EPI112728	A/duck/Hunan/5152/2005	Asia / China / Hunan Province
EPI_ISL_10712	EPI107529	EPI111310	EPI113122	EPI107859	EPI112367	EPI112065	EPI111674	EPI112731	A/duck/Hunan/5472/2005	Asia / China / Hunan Province
EPI_ISL_10717	EPI107539	EPI111320	EPI113132	EPI107919	EPI112377	EPI112075	EPI111689	EPI112746	A/duck/Fujian/9651/2005	Asia / China / Fujian Province
EPI_ISL_10718	EPI107541	EPI111322	EPI113134	EPI107921	EPI112379	EPI112077	EPI111692	EPI112749	A/duck/Fujian/9713/2005	Asia / China / Fujian Province
EPI_ISL_10719	EPI107543	EPI111324	EPI113136	EPI107923	EPI112381	EPI112079	EPI111695	EPI112752	A/chicken/Fujian/9821/2005	Asia / China / Fujian Province
EPI_ISL_10720	EPI107545	EPI111326	EPI113138	EPI107925	EPI112383	EPI112081	EPI111698	EPI112755	A/chicken/Fujian/10039/2005	Asia / China / Fujian Province
EPI_ISL_10721	EPI107547	EPI111328	EPI113140	EPI107927	EPI112385	EPI112083	EPI111701	EPI112758	A/chicken/Fujian/10313/2005	Asia / China / Fujian Province
EPI_ISL_10722	EPI107549	EPI111330	EPI113142	EPI107929	EPI112387	EPI112085	EPI111704	EPI112761	A/chicken/Fujian/10567/2005	Asia / China / Fujian Province
EPI_ISL_10723	EPI107551	EPI111332	EPI113144	EPI107931	EPI112389	EPI112087	EPI111707	EPI112764	A/duck/Fujian/10934/2005	Asia / China / Fujian Province
EPI_ISL_10724	EPI107553	EPI111334	EPI113146	EPI107933	EPI112391	EPI112089	EPI111710	EPI112767	A/duck/Fujian/11094/2005	Asia / China / Fujian Province
EPI_ISL_10725	EPI107555	EPI111336	EPI113148	EPI107935	EPI112393	EPI112091	EPI111713	EPI112770	A/duck/Fujian/11311/2005	Asia / China / Fujian Province
EPI_ISL_10726	EPI107557	EPI111338	EPI113150	EPI107937	EPI112395	EPI112093	EPI111716	EPI112773	A/chicken/Fujian/11933/2005	Asia / China / Fujian Province
EPI_ISL_10727	EPI107559	EPI111340	EPI113152	EPI107939	EPI112397	EPI112095	EPI111719	EPI112776	A/duck/Fujian/12032/2005	Asia / China / Fujian Province
EPI_ISL_10735	EPI107575	EPI111356	EPI113168	EPI107709	EPI112413	EPI112111	EPI111743	EPI112800	A/duck/Guangxi/2775/2005	Asia / China / Guangxi Zhuang Autonomous Region
EPI_ISL_10736	EPI107577	EPI111358	EPI113170	EPI107711	EPI112415	EPI112113	EPI111746	EPI112803	A/duck/Guangxi/2926/2005	Asia / China / Guangxi Zhuang Autonomous Region
EPI_ISL_10737	EPI107579	EPI111360	EPI113172	EPI107713	EPI112417	EPI112115	EPI111749	EPI112806	A/goose/Guangxi/3017/2005	Asia / China / Guangxi Zhuang Autonomous Region
EPI_ISL_10738	EPI107581	EPI111362	EPI113174	EPI107715	EPI112419	EPI112117	EPI111752	EPI112809	A/duck/Guangxi/3085/2005	Asia / China / Guangxi Zhuang Autonomous Region
EPI_ISL_10739	EPI107583	EPI111364	EPI113176	EPI107717	EPI112421	EPI112119	EPI111755	EPI112812	A/chicken/Guangxi/3154/2005	Asia / China / Guangxi Zhuang Autonomous Region
EPI_ISL_10740	EPI107585	EPI111366	EPI113178	EPI107719	EPI112423	EPI112121	EPI111758	EPI112815	A/goose/Guangxi/3316/2005	Asia / China / Guangxi Zhuang Autonomous Region
EPI_ISL_10741	EPI107587	EPI111368	EPI113180	EPI107721	EPI112425	EPI112123	EPI111761	EPI112818	A/duck/Guangxi/3364/2005	Asia / China / Guangxi Zhuang Autonomous Region
EPI_ISL_10742	EPI107589	EPI111370	EPI113182	EPI107723	EPI112427	EPI112125	EPI111764	EPI112821	A/duck/Guangxi/3548/2005	Asia / China / Guangxi Zhuang Autonomous Region
EPI_ISL_10743	EPI107591	EPI111372	EPI113184	EPI107725	EPI112429	EPI112127		EPI112824	A/goose/Guangxi/3714/2005	Asia / China / Guangxi Zhuang Autonomous Region
EPI_ISL_10744	EPI107593	EPI111374	EPI113186	EPI107727	EPI112431	EPI112129	EPI111770	EPI112827	A/duck/Guangxi/3741/2005	Asia / China / Guangxi Zhuang Autonomous Region
EPI_ISL_10745	EPI107595	EPI111376	EPI113188	EPI107729	EPI112433	EPI112131	EPI111773	EPI112830	A/chicken/Guangxi/3791/2005	Asia / China / Guangxi Zhuang Autonomous Region
EPI_ISL_10746	EPI107597	EPI111378	EPI113190	EPI107731	EPI112435	EPI112133	EPI111776	EPI112833	A/duck/Guangxi/3819/2005	Asia / China / Guangxi Zhuang Autonomous Region
EPI_ISL_10747	EPI107599	EPI111380	EPI113192	EPI107733	EPI112437	EPI112135	EPI111779	EPI112836	A/duck/Guangxi/4016/2005	Asia / China / Guangxi Zhuang Autonomous Region
EPI_ISL_10748	EPI107601	EPI111382	EPI113194	EPI107735	EPI112439	EPI112137	EPI111782	EPI112839	A/duck/Guangxi/4184/2005	Asia / China / Guangxi Zhuang Autonomous Region
EPI_ISL_10749	EPI107603	EPI111384	EPI113196	EPI107737	EPI112441	EPI112139	EPI111785	EPI112842	A/duck/Guangxi/4196/2005	Asia / China / Guangxi Zhuang Autonomous Region
EPI_ISL_10750	EPI107605	EPI111386	EPI113198	EPI107745	EPI112443	EPI112141	EPI111788	EPI112845	A/duck/Guangxi/4665/2005	Asia / China / Guangxi Zhuang Autonomous Region
EPI_ISL_10751	EPI107607	EPI111388	EPI113200	EPI107871	EPI112445	EPI112143	EPI111791	EPI112848	A/goose/Yunnan/3720/2005	Asia / China / Yunnan Province
EPI_ISL_10752	EPI107609	EPI111390	EPI113202	EPI107873	EPI112447	EPI112145	EPI111794	EPI112851	A/goose/Yunnan/4129/2005	Asia / China / Yunnan Province
EPI_ISL_10753	EPI107611	EPI111392	EPI113204	EPI107875	EPI112449	EPI112147	EPI111797	EPI112854	A/duck/Yunnan/4400/2005	Asia / China / Yunnan Province
EPI_ISL_10754	EPI107613	EPI111394	EPI113206	EPI107877	EPI112451	EPI112149	EPI111800	EPI112857	A/goose/Yunnan/4494/2005	Asia / China / Yunnan Province
EPI_ISL_10755	EPI107615	EPI111396	EPI113208	EPI107879	EPI112453	EPI112151	EPI111803	EPI112860	A/duck/Yunnan/4589/2005	Asia / China / Yunnan Province
EPI_ISL_10756	EPI107617	EPI111398	EPI113210	EPI107881	EPI112455	EPI112153	EPI111806	EPI112863	A/goose/Yunnan/4804/2005	Asia / China / Yunnan Province
EPI_ISL_10757	EPI107619	EPI111400	EPI113212	EPI107895	EPI112457	EPI112155	EPI111809	EPI112866	A/duck/Yunnan/5877/2005	Asia / China / Yunnan Province
EPI_ISL_10758	EPI107621	EPI111402	EPI113214	EPI107897	EPI112459	EPI112157	EPI111812	EPI112869	A/goose/Yunnan/6027/2005	Asia / China / Yunnan Province
EPI_ISL_10759	EPI107623	EPI111404	EPI113216	EPI107901	EPI112461	EPI112159	EPI111815	EPI112872	A/duck/Yunnan/6332/2005	Asia / China / Yunnan Province
EPI_ISL_10760	EPI107625	EPI111406	EPI113218	EPI107885	EPI112463	EPI112161	EPI111818	EPI112875	A/duck/Yunnan/5236/2005	Asia / China / Yunnan Province
EPI_ISL_10761	EPI107627	EPI111408	EPI113220	EPI107889	EPI112465	EPI112163	EPI111821	EPI112878	A/goose/Yunnan/5299/2005	Asia / China / Yunnan Province
EPI_ISL_10762	EPI107629	EPI111410	EPI113222	EPI107801	EPI112467	EPI112165	EPI111824	EPI112881	A/duck/Guiyang/3834/2005	Asia / China
EPI_ISL_10763	EPI107631	EPI111412	EPI113224	EPI107803	EPI112469	EPI112167	EPI111827	EPI112884	A/duck/Guiyang/3996/2005	Asia / China
EPI_ISL_10764	EPI107633	EPI111414	EPI113226	EPI107789	EPI112471	EPI112169	EPI111830	EPI112887	A/duck/Guiyang/3009/2005	Asia / China
EPI_ISL_10765	EPI107635	EPI111416	EPI113228	EPI107791	EPI112473	EPI112171	EPI111833	EPI112890	A/chicken/Guiyang/3055/2005	Asia / China
EPI_ISL_10766	EPI107637	EPI111418	EPI113230	EPI107793	EPI112475	EPI112173	EPI111836	EPI112893	A/duck/Guiyang/3242/2005	Asia / China
EPI_ISL_10767	EPI107639	EPI111420	EPI113232	EPI107795	EPI112477	EPI112175	EPI111839	EPI112896	A/goose/Guiyang/3422/2005	Asia / China
EPI_ISL_10768	EPI107641	EPI111422	EPI113234	EPI107797	EPI112479	EPI112177	EPI111842	EPI112899	A/chicken/Guiyang/3570/2005	Asia / China
EPI_ISL_10770	EPI107645	EPI111426	EPI113238	EPI107869	EPI112483	EPI112181	EPI111848	EPI112905	A/goose/Yunnan/3315/2005	Asia / China / Yunnan Province
EPI_ISL_10773	EPI107651	EPI111432	EPI113244	EPI108087	EPI112489	EPI112187	EPI111857	EPI112914	A/chicken/Guiyang/3923/2005	Asia / China
EPI_ISL_10774	EPI107653	EPI111434	EPI113246	EPI108097	EPI112491	EPI112189	EPI111860	EPI112917	A/goose/Guiyang/4030/2005	Asia / China
EPI_ISL_10775	EPI107655	EPI111436	EPI113248	EPI108223	EPI112493	EPI112191	EPI111863	EPI112920	A/duck/Fujian/10160/2005	Asia / China / Fujian Province
EPI_ISL_10776	EPI107657	EPI111438	EPI113250	EPI108227	EPI112495	EPI112193	EPI111866	EPI112923	A/duck/Fujian/10389/2005	Asia / China / Fujian Province
EPI_ISL_10788	EPI107681	EPI111462	EPI113274	EPI108101	EPI112519	EPI112217	EPI111902	EPI112959	A/goose/Guiyang/4180/2005	Asia / China
EPI_ISL_10789	EPI107683	EPI111464	EPI113276	EPI108163	EPI112521	EPI112219	EPI111905	EPI112962	A/goose/Yunnan/3644/2005	Asia / China / Yunnan Province
EPI_ISL_10800	EPI107705	EPI111486	EPI113298	EPI107941	EPI112543	EPI112241	EPI111938	EPI112995	A/chicken/Fujian/12239/2005	Asia / China / Fujian Province
EPI_ISL_10810				EPI107899					A/goose/Yunnan/6169/2005	Asia / China / Yunnan Province
EPI_ISL_10817				EPI107983					A/duck/Guangxi/3579/2005	Asia / China / Guangxi Zhuang Autonomous Region
EPI_ISL_10818				EPI107985					A/duck/Guangxi/3857/2005	Asia / China / Guangxi Zhuang Autonomous Region
EPI_ISL_10819				EPI107987					A/duck/Guangxi/4100/2005	Asia / China / Guangxi Zhuang Autonomous Region
EPI_ISL_10820				EPI107989					A/duck/Guangxi/4191/2005	Asia / China / Guangxi Zhuang Autonomous Region
EPI_ISL_10821				EPI107991					A/duck/Guangxi/4200/2005	Asia / China / Guangxi Zhuang Autonomous Region
EPI_ISL_10822				EPI107993					A/goose/Guangxi/4274/2005	Asia / China / Guangxi Zhuang Autonomous Region
EPI_ISL_10823				EPI107995					A/duck/Guangxi/4318/2005	Asia / China / Guangxi Zhuang Autonomous Region
EPI_ISL_10824				EPI107997					A/goose/Guangxi/4364/2005	Asia / China / Guangxi Zhuang Autonomous Region
EPI_ISL_10825				EPI107999					A/duck/Guangxi/4409/2005	Asia / China / Guangxi Zhuang Autonomous Region
EPI_ISL_10826				EPI108001					A/duck/Guangxi/4446/2005	Asia / China / Guangxi Zhuang Autonomous Region
EPI_ISL_10827				EPI108003					A/duck/Guangxi/4561/2005	Asia / China / Guangxi Zhuang Autonomous Region
EPI_ISL_10828				EPI108005					A/duck/Guangxi/4686/2005	Asia / China / Guangxi Zhuang Autonomous Region
EPI_ISL_10829				EPI108007					A/duck/Guangxi/4823/2005	Asia / China / Guangxi Zhuang Autonomous Region
EPI_ISL_10830				EPI108009					A/duck/Guangxi/4836/2005	Asia / China / Guangxi Zhuang Autonomous Region
EPI_ISL_10831				EPI108011					A/goose/Guangxi/4878/2005	Asia / China / Guangxi Zhuang Autonomous Region
EPI_ISL_10832				EPI108013					A/goose/Guangxi/4881/2005	Asia / China / Guangxi Zhuang Autonomous Region
EPI_ISL_10833				EPI108015					A/goose/Guangxi/4904/2005	Asia / China / Guangxi Zhuang Autonomous Region
EPI_ISL_10834				EPI108017					A/duck/Guangxi/4923/2005	Asia / China / Guangxi Zhuang Autonomous Region
EPI_ISL_10835				EPI108019					A/duck/Guangxi/5195/2005	Asia / China / Guangxi Zhuang Autonomous Region
EPI_ISL_10836				EPI108021					A/goose/Guangxi/5392/2005	Asia / China / Guangxi Zhuang Autonomous Region
EPI_ISL_10837				EPI108023					A/duck/Guangxi/5430/2005	Asia / China / Guangxi Zhuang Autonomous Region
EPI_ISL_10838				EPI108025					A/duck/Guangxi/5449/2005	Asia / China / Guangxi Zhuang Autonomous Region
EPI_ISL_10846				EPI108041					A/duck/Guiyang/3000/2005	Asia / China
EPI_ISL_10847				EPI108043					A/duck/Guiyang/3016/2005	Asia / China
EPI_ISL_10848				EPI108045					A/duck/Guiyang/3026/2005	Asia / China
EPI_ISL_10849				EPI108047					A/goose/Guiyang/3120/2005	Asia / China
EPI_ISL_10850				EPI108049					A/goose/Guiyang/3144/2005	Asia / China
EPI_ISL_10851				EPI108051					A/goose/Guiyang/3163/2005	Asia / China
EPI_ISL_10852				EPI108053					A/goose/Guiyang/3169/2005	Asia / China
EPI_ISL_10853				EPI108055					A/duck/Guiyang/3200/2005	Asia / China
EPI_ISL_10854				EPI108057					A/chicken/Guiyang/3312/2005	Asia / China
EPI_ISL_10855				EPI108059					A/duck/Guiyang/3390/2005	Asia / China
EPI_ISL_10856				EPI108061					A/goose/Guiyang/3405/2005	Asia / China
EPI_ISL_10857				EPI108063					A/duck/Guiyang/3458/2005	Asia / China
EPI_ISL_10858				EPI108065					A/duck/Guiyang/3467/2005	Asia / China
EPI_ISL_10859				EPI108067					A/duck/Guiyang/3475/2005	Asia / China
EPI_ISL_10860				EPI108069					A/goose/Guiyang/3521/2005	Asia / China
EPI_ISL_10861				EPI108071					A/goose/Guiyang/3526/2005	Asia / China
EPI_ISL_10862				EPI108073					A/goose/Guiyang/3610/2005	Asia / China
EPI_ISL_10863				EPI108075					A/duck/Guiyang/3664/2005	Asia / China
EPI_ISL_10864				EPI108077					A/goose/Guiyang/3751/2005	Asia / China
EPI_ISL_10865				EPI108079					A/goose/Guiyang/3759/2005	Asia / China
EPI_ISL_10866				EPI108081					A/goose/Guiyang/3765/2005	Asia / China
EPI_ISL_10867				EPI108083					A/goose/Guiyang/3783/2005	Asia / China
EPI_ISL_10868				EPI108085					A/duck/Guiyang/3845/2005	Asia / China
EPI_ISL_10869				EPI108089					A/duck/Guiyang/3962/2005	Asia / China
EPI_ISL_10870				EPI108091					A/duck/Guiyang/3971/2005	Asia / China
EPI_ISL_10871				EPI108093					A/goose/Guiyang/4006/2005	Asia / China
EPI_ISL_10872				EPI108095					A/goose/Guiyang/4021/2005	Asia / China
EPI_ISL_10873				EPI108099					A/goose/Guiyang/4045/2005	Asia / China
EPI_ISL_10883				EPI108123					A/goose/Shantou/18428/2005	Asia / China
EPI_ISL_10884				EPI108125					A/goose/Shantou/18446/2005	Asia / China
EPI_ISL_10887				EPI108133					A/duck/Hunan/5102/2005	Asia / China / Hunan Province
EPI_ISL_10888				EPI108135					A/duck/Hunan/5118/2005	Asia / China / Hunan Province
EPI_ISL_10889				EPI108137					A/duck/Hunan/5128/2005	Asia / China / Hunan Province
EPI_ISL_10890				EPI108139					A/duck/Hunan/5146/2005	Asia / China / Hunan Province
EPI_ISL_10891				EPI108141					A/duck/Hunan/5170/2005	Asia / China / Hunan Province
EPI_ISL_10892				EPI108143					A/duck/Hunan/5180/2005	Asia / China / Hunan Province
EPI_ISL_10893				EPI108145					A/duck/Hunan/5191/2005	Asia / China / Hunan Province
EPI_ISL_10902				EPI108165					A/duck/Yunnan/4418/2005	Asia / China / Yunnan Province
EPI_ISL_10903				EPI108167					A/duck/Yunnan/4567/2005	Asia / China / Yunnan Province
EPI_ISL_10904				EPI108169					A/goose/Yunnan/4703/2005	Asia / China / Yunnan Province
EPI_ISL_10905				EPI108171					A/goose/Yunnan/4765/2005	Asia / China / Yunnan Province
EPI_ISL_10906				EPI108173					A/goose/Yunnan/4833/2005	Asia / China / Yunnan Province
EPI_ISL_10907				EPI108175					A/duck/Yunnan/5090/2005	Asia / China / Yunnan Province
EPI_ISL_10908				EPI108177					A/goose/Yunnan/5314/2005	Asia / China / Yunnan Province
EPI_ISL_10909				EPI108179					A/goose/Yunnan/5330/2005	Asia / China / Yunnan Province
EPI_ISL_10910				EPI108181					A/goose/Yunnan/5351/2005	Asia / China / Yunnan Province
EPI_ISL_10911				EPI108183					A/goose/Yunnan/5380/2005	Asia / China / Yunnan Province
EPI_ISL_10912				EPI108185					A/goose/Yunnan/5400/2005	Asia / China / Yunnan Province
EPI_ISL_10913				EPI108187					A/goose/Yunnan/5491/2005	Asia / China / Yunnan Province
EPI_ISL_10914				EPI108189					A/goose/Yunnan/5525/2005	Asia / China / Yunnan Province
EPI_ISL_10915				EPI108191					A/duck/Yunnan/5753/2005	Asia / China / Yunnan Province
EPI_ISL_10916				EPI108193					A/duck/Yunnan/5764/2005	Asia / China / Yunnan Province
EPI_ISL_10917				EPI108195					A/duck/Yunnan/5779/2005	Asia / China / Yunnan Province
EPI_ISL_10918				EPI108197					A/duck/Yunnan/5785/2005	Asia / China / Yunnan Province
EPI_ISL_10919				EPI108199					A/duck/Yunnan/5798/2005	Asia / China / Yunnan Province
EPI_ISL_10920				EPI108201					A/duck/Yunnan/5813/2005	Asia / China / Yunnan Province
EPI_ISL_10921				EPI108203					A/duck/Yunnan/5832/2005	Asia / China / Yunnan Province
EPI_ISL_10922				EPI108205					A/duck/Yunnan/5842/2005	Asia / China / Yunnan Province
EPI_ISL_10923				EPI108207					A/duck/Yunnan/5855/2005	Asia / China / Yunnan Province
EPI_ISL_10924				EPI108209					A/duck/Yunnan/5871/2005	Asia / China / Yunnan Province
EPI_ISL_10925				EPI108211					A/goose/Yunnan/6400/2005	Asia / China / Yunnan Province
EPI_ISL_10928				EPI108217					A/duck/Fujian/9696/2005	Asia / China / Fujian Province
EPI_ISL_10929				EPI108219					A/duck/Fujian/9731/2005	Asia / China / Fujian Province
EPI_ISL_10930				EPI108221					A/chicken/Fujian/9794/2005	Asia / China / Fujian Province
EPI_ISL_10931				EPI108225					A/duck/Fujian/10358/2005	Asia / China / Fujian Province
EPI_ISL_10932				EPI108229					A/duck/Fujian/11171/2005	Asia / China / Fujian Province
EPI_ISL_11068	EPI108735	EPI108733	EPI108746	EPI108737	EPI108741	EPI108739	EPI108730	EPI108743	A/chicken/Jiangsu/cz1/2002	Asia / China / Jiangsu Provice / Jiangsu Sheng
EPI_ISL_11168	EPI110264	EPI110270	EPI110262	EPI110266	EPI110268	EPI110275	EPI110272	EPI110259	A/duck/Yangzhou/02/2005	Asia / China
EPI_ISL_11169	EPI110396	EPI110340	EPI110382	EPI110298	EPI110326	EPI110312	EPI110277	EPI110361	A/quail/Dubai/301/2000	Asia / United Arab Emirates / Dubayy			Aamir,U.B.; Wernery,U.; Ilyushina,N.; Webster,R.G.; Ilyushina,N.A.; Barman,S.
EPI_ISL_11170	EPI110398	EPI110343	EPI110384	EPI110300	EPI110328	EPI110314	EPI110280	EPI110364	A/quail/Dubai/302/2000	Asia / United Arab Emirates / Dubayy			Aamir,U.B.; Wernery,U.; Ilyushina,N.; Webster,R.G.; Ilyushina,N.A.
EPI_ISL_11171	EPI110400	EPI110346	EPI110386	EPI110302	EPI110330	EPI110316	EPI110283	EPI110367	A/quail/Dubai/303/2000	Asia / United Arab Emirates / Dubayy			Aamir,U.B.; Wernery,U.; Ilyushina,N.; Webster,R.G.; Ilyushina,N.A.
EPI_ISL_11172	EPI110402	EPI110349	EPI110388	EPI110304	EPI110332	EPI110318	EPI110286	EPI110370	A/chicken/Dubai/338/2001	Asia / United Arab Emirates / Dubayy			Aamir,U.B.; Wernery,U.; Ilyushina,N.; Webster,R.G.; Ilyushina,N.A.; Barman,S.
EPI_ISL_11173	EPI110404	EPI110352	EPI110390	EPI110306	EPI110334	EPI110320	EPI110289	EPI110373	A/chicken/Dubai/339/2001	Asia / United Arab Emirates / Dubayy			Aamir,U.B.; Wernery,U.; Ilyushina,N.; Webster,R.G.; Ilyushina,N.A.
EPI_ISL_11174	EPI110406	EPI110355	EPI110392	EPI110308	EPI110336	EPI110322	EPI110292	EPI110376	A/chicken/Dubai/383/2002	Asia / United Arab Emirates / Dubayy			Aamir,U.B.; Wernery,U.; Ilyushina,N.; Webster,R.G.; Ilyushina,N.A.
EPI_ISL_11175	EPI110408	EPI110358	EPI110394	EPI110310	EPI110338	EPI110324	EPI110295	EPI110379	A/chicken/Dubai/463/2003	Asia / United Arab Emirates / Dubayy			Aamir,U.B.; Wernery,U.; Ilyushina,N.; Webster,R.G.; Ilyushina,N.A.
EPI_ISL_11176				EPI110410		EPI153086			A/chicken/Iran/L252/2003	Asia / Iran, Islamic Republic of
EPI_ISL_11177				EPI110412					A/chicken/Iran/B263/2003	Asia / Iran, Islamic Republic of
EPI_ISL_11178				EPI110414					A/chicken/Iran/B314/2003	Asia / Iran, Islamic Republic of
EPI_ISL_11179				EPI110416		EPI153081			A/chicken/Iran/B308A/2004	Asia / Iran, Islamic Republic of
EPI_ISL_11180				EPI110418					A/chicken/Iran/B308B/2004	Asia / Iran, Islamic Republic of
EPI_ISL_11181				EPI110420					A/chicken/Iran/B322/2004	Asia / Iran, Islamic Republic of
EPI_ISL_11182				EPI110422					A/chicken/Iran/B76/2004	Asia / Iran, Islamic Republic of
EPI_ISL_11183				EPI110424					A/chicken/Iran/B99/2005	Asia / Iran, Islamic Republic of
EPI_ISL_11184				EPI110426					A/chicken/Iran/B102/2005	Asia / Iran, Islamic Republic of
EPI_ISL_11185				EPI110428					A/chicken/Iran/B11A/2005	Asia / Iran, Islamic Republic of
EPI_ISL_11186				EPI110430		EPI153084			A/chicken/Iran/B326/2005	Asia / Iran, Islamic Republic of
EPI_ISL_11187	EPI110446	EPI110444	EPI110442	EPI110432	EPI110436	EPI110434	EPI110440	EPI110438	A/chicken/Gansu/2/99	Asia / China / Gansu Province
EPI_ISL_11232	EPI110716	EPI110764	EPI110836	EPI110884	EPI110928	EPI110976	EPI111032	EPI111104	A/open-billed stork/Bangkok/LBD0111F/04	Asia / Thailand / Phra Nakhon Si Ayutthaya
EPI_ISL_11233	EPI110718	EPI110767	EPI110838	EPI110886	EPI110930	EPI110978	EPI111035	EPI111107	A/open-billed stork/Bangkok/LBD0511F/04	Asia / Thailand / Phra Nakhon Si Ayutthaya
EPI_ISL_11234	EPI110720	EPI110770	EPI110840	EPI110888	EPI110932	EPI110980	EPI111038	EPI111110	A/open-billed stork/Nakhonsawan/BBD1221J/05	Asia / Thailand / Nakhon Sawan
EPI_ISL_11235	EPI110722	EPI110773	EPI110842	EPI110890	EPI110934	EPI110982	EPI111041	EPI111113	A/open-billed stork/Nakhonsawan/BBD1421J/05	Asia / Thailand / Nakhon Sawan
EPI_ISL_11236	EPI110724	EPI110776	EPI110844	EPI110892	EPI110936	EPI110984	EPI111044	EPI111116	A/open-billed stork/Nakhonsawan/BBD1621J/05	Asia / Thailand / Nakhon Sawan
EPI_ISL_11237	EPI110726	EPI110779	EPI110846	EPI110894	EPI110938	EPI110986	EPI111047	EPI111119	A/open-billed stork/Nakhonsawan/BBD1721J/05	Asia / Thailand / Nakhon Sawan
EPI_ISL_11238	EPI110728	EPI110782	EPI110848	EPI110896	EPI110940	EPI110988	EPI111050	EPI111122	A/open-billed stork/Nakhonsawan/BBD1821J/05	Asia / Thailand / Nakhon Sawan
EPI_ISL_11239	EPI110730	EPI110785	EPI110850	EPI110898	EPI110942	EPI110992	EPI111053	EPI111125	A/open-billed stork/Nakhonsawan/BBD2316F/05	Asia / Thailand / Nakhon Sawan
EPI_ISL_11240	EPI110732	EPI110788	EPI110852	EPI110900	EPI110944	EPI110994	EPI111056	EPI111128	A/open-billed stork/Nakhonsawan/BBD2416F/05	Asia / Thailand / Nakhon Sawan
EPI_ISL_11241	EPI110734	EPI110791	EPI110854	EPI110902	EPI110946	EPI110996	EPI111059	EPI111131	A/open-billed stork/Nakhonsawan/BBD3009M/05	Asia / Thailand / Nakhon Sawan
EPI_ISL_11242	EPI110736	EPI110794	EPI110856	EPI110904	EPI110948	EPI110998	EPI111062	EPI111134	A/open-billed stork/Nakhonsawan/BBD3209M/05	Asia / Thailand / Nakhon Sawan
EPI_ISL_11243	EPI110738	EPI110797	EPI110858	EPI110906	EPI110950	EPI111000	EPI111065	EPI111137	A/open-billed stork/Nakhonsawan/BBD3309M/05	Asia / Thailand / Nakhon Sawan
EPI_ISL_19112	EPI152848	EPI152847	EPI152846	EPI152841	EPI152844	EPI152843	EPI152842	EPI152845	A/duck/Vietnam/NCVD01/2005	Asia / Vietnam
EPI_ISL_19113	EPI152856	EPI152855	EPI152854	EPI152849	EPI152852	EPI152851	EPI152850	EPI152853	A/muscovy duck/Vietnam/NCVD02/2005	Asia / Vietnam
EPI_ISL_19165				EPI154812		EPI153088			A/chicken/Yunnan/chuxiong01/2005	Asia / China / Yunnan Province
EPI_ISL_27331	EPI170598	EPI170597	EPI170596	EPI170591	EPI170594	EPI170593	EPI170592	EPI170595	A/duck/Vietnam/219/2005	Asia / Vietnam
EPI_ISL_27332	EPI170606	EPI170605	EPI170604	EPI170599	EPI170602	EPI170601	EPI170600	EPI170603	A/duck/Vietnam/218/2005	Asia / Vietnam
EPI_ISL_27333	EPI170614	EPI170613	EPI170612	EPI170607	EPI170610	EPI170609	EPI170608	EPI170611	A/Muscovy duck/Vietnam/217/2005	Asia / Vietnam			Pfeiffer,J.; Pantin-Jackwood,M.; To,T.L.; Nguyen,T.; Suarez,D.L.
EPI_ISL_27334	EPI170622	EPI170621	EPI170620	EPI170615	EPI170618	EPI170617	EPI170616	EPI170619	A/chicken/Vietnam/216/2005	Asia / Vietnam
EPI_ISL_27335	EPI170629	EPI170628	EPI170627	EPI170742	EPI170625	EPI170624	EPI170623	EPI170626	A/duck/Vietnam/215/2005	Asia / Vietnam
EPI_ISL_27336	EPI170636	EPI170635	EPI170634	EPI170741	EPI170632	EPI170631	EPI170630	EPI170633	A/Muscovy duck/Vietnam/213/2005	Asia / Vietnam
EPI_ISL_27337	EPI170643	EPI170642	EPI170641	EPI170740	EPI170639	EPI170638	EPI170637	EPI170640	A/chicken/Vietnam/212/2005	Asia / Vietnam
EPI_ISL_27338	EPI170650	EPI170649	EPI170648	EPI170739	EPI170646	EPI170645	EPI170644	EPI170647	A/Muscovy duck/Vietnam/211/2005	Asia / Vietnam
EPI_ISL_27339	EPI170657	EPI170656	EPI170655	EPI170738	EPI170653	EPI170652	EPI170651	EPI170654	A/duck/Vietnam/210/2005	Asia / Vietnam
EPI_ISL_27340	EPI170665	EPI170664	EPI170663	EPI170658	EPI170661	EPI170660	EPI170659	EPI170662	A/chicken/Vietnam/209/2005	Asia / Vietnam
EPI_ISL_27341	EPI170673	EPI170672	EPI170671	EPI170666	EPI170669	EPI170668	EPI170667	EPI170670	A/duck/Vietnam/208/2005	Asia / Vietnam
EPI_ISL_27342	EPI170681	EPI170680	EPI170679	EPI170674	EPI170677	EPI170676	EPI170675	EPI170678	A/duck/Vietnam/207/2005	Asia / Vietnam
EPI_ISL_27343	EPI170689	EPI170688	EPI170687	EPI170682	EPI170685	EPI170684	EPI170683	EPI170686	A/duck/Vietnam/206/2005	Asia / Vietnam
EPI_ISL_27344	EPI170697	EPI170696	EPI170695	EPI170690	EPI170693	EPI170692	EPI170691	EPI170694	A/duck/Vietnam/205/2005	Asia / Vietnam
EPI_ISL_27345	EPI170705	EPI170704	EPI170703	EPI170698	EPI170701	EPI170700	EPI170699	EPI170702	A/duck/Vietnam/204/2005	Asia / Vietnam
EPI_ISL_27346	EPI170713	EPI170712	EPI170711	EPI170706	EPI170709	EPI170708	EPI170707	EPI170710	A/duck/Vietnam/203/2005	Asia / Vietnam
EPI_ISL_27347	EPI170721	EPI170720	EPI170719	EPI170714	EPI170717	EPI170716	EPI170715	EPI170718	A/chicken/Vietnam/202/2005	Asia / Vietnam
EPI_ISL_27348	EPI170729	EPI170728	EPI170727	EPI170722	EPI170725	EPI170724	EPI170723	EPI170726	A/duck/Vietnam/201/2005	Asia / Vietnam
EPI_ISL_27349	EPI170737	EPI170736	EPI170735	EPI170730	EPI170733	EPI170732	EPI170731	EPI170734	A/chicken/Vietnam/200/2005	Asia / Vietnam
EPI_ISL_27580	EPI171036	EPI171035	EPI171034	EPI171029	EPI171032	EPI171031	EPI171030	EPI171033	A/chicken/Vietnam/921/2004	Asia / Vietnam
EPI_ISL_27581	EPI171044	EPI171043	EPI171042	EPI171037	EPI171040	EPI171039	EPI171038	EPI171041	A/chicken/Vietnam/925/2004	Asia / Vietnam
EPI_ISL_27582	EPI171052	EPI171051	EPI171050	EPI171045	EPI171048	EPI171047	EPI171046	EPI171049	A/chicken/Vietnam/933/2004	Asia / Vietnam
EPI_ISL_27583	EPI171060	EPI171059	EPI171058	EPI171053	EPI171056	EPI171055	EPI171054	EPI171057	A/chicken/Vietnam/NCVD11/2005	Asia / Vietnam
EPI_ISL_27600				EPI171189					A/chicken/Haryana/2051/2003	Asia / India / Haryana
EPI_ISL_27601				EPI171190					A/chicken/Punjab/2063/2003	Asia / India / Punjab
EPI_ISL_27602				EPI171191	EPI355175	EPI355176	EPI355177		A/chicken/Uttar Pradesh/2543/2004	Asia / India / Uttar Pradesh			Nagarajan,S.; Rajukumar,K.; Ramaswamy,V.; Purohit,K.; Pattnaik,B.; Pradhan,H.K.
EPI_ISL_27603				EPI171192					A/chicken/Gujarat/3724/2004	Asia / India / Gujarat
EPI_ISL_67715	EPI235702	EPI235703	EPI235704	EPI235705	EPI235706	EPI235707	EPI235708	EPI235709	A/chicken/Anhui/2/2002	Asia / China			Zhang,P.; Liu,X.
EPI_ISL_67717	EPI235718	EPI235717	EPI235716	EPI235711	EPI235714	EPI235713	EPI235712	EPI235715	A/chicken/Beijing/nl/2002	Asia / China			Liao,X.; Zhang,X.; Wang,J.; Yu,J.; Liu,J.
EPI_ISL_67720				EPI235731					A/chicken/Emirates/R66/02	Asia / United Arab Emirates			Gall,A.
EPI_ISL_67722	EPI235745	EPI235744	EPI235746	EPI235740	EPI235742	EPI235741	EPI235747	EPI235743	A/chicken/Hebei/nj/2002	Asia / China			Liao,X.; Zhang,X.; Wang,J.; Yu,J.; Liu,J.
EPI_ISL_67723	EPI235748	EPI235749	EPI235750	EPI235751	EPI235752	EPI235753	EPI235754	EPI235755	A/chicken/Henan/1/2002	Asia / China			Zhang,P.; Liu,X.
EPI_ISL_67724	EPI235763	EPI235762	EPI235761	EPI235756	EPI235759	EPI235758	EPI235757	EPI235760	A/chicken/Hong Kong/409.1/2002	Asia / Hong Kong (SAR)			Kim,L.M.; Scott,M.A.; Suarez,D.L.; Spackman,E.; Swayne,D.E.; Afonso,C.L.
EPI_ISL_67725	EPI235765	EPI235764	EPI235771	EPI235767	EPI235769	EPI235768	EPI235766	EPI235770	A/chicken/Hubei/wf/2002	Asia / China			Liao,X.; Zhang,X.; Wang,J.; Yu,J.; Li,T.
EPI_ISL_67726	EPI235772	EPI235773	EPI235774	EPI235775	EPI235776	EPI235777	EPI235778	EPI235779	A/chicken/Hunan/774/2002	Asia / China			Xu,K.; Smith,G.; Bahl,J.; Duan,L.; Tai,H.; Vijaykrishna,D.; Wang,J.; Zhang,J.; Li,K.; Fan,X.; Webster,R.; Chen,H.; Peiris,J.; Guan,Y.
EPI_ISL_67727	EPI488150	EPI488140	EPI488130	EPI235780		EPI286630			A/chicken/Iran/284/2002	Asia / Iran, Islamic Republic of			Shoushtari,A.; Dadras,H.; Homayounimehr,A.; Ebrahimi,M.
EPI_ISL_67728				EPI235781		EPI286631			A/chicken/Iran/466/2002	Asia / Iran, Islamic Republic of			Shoushtari,A.; Dadras,H.; Homayounimehr,A.
EPI_ISL_67729	EPI235782	EPI235783	EPI235784	EPI235785	EPI235786	EPI235787	EPI235788	EPI235789	A/chicken/Jiangsu/1/2002	Asia / China			Zhang,P.; Liu,X.
EPI_ISL_67730	EPI235796	EPI235795	EPI235794	EPI235790	EPI235792	EPI235791	EPI235797	EPI235793	A/chicken/Jiangsu/wa/2002	Asia / China			Liao,X.; Zhang,X.; Wang,J.; Yu,J.; Chen,Z.
EPI_ISL_67731	EPI235804	EPI235803	EPI235802	EPI235798	EPI235800	EPI235799	EPI235805	EPI235801	A/chicken/Jilin/hd/2002	Asia / China			Liao,X.; Zhang,X.; Wang,J.; Yu,J.; Jin,N.
EPI_ISL_67732	EPI235813	EPI235812	EPI235810	EPI235806	EPI235808	EPI235807	EPI235811	EPI235809	A/chicken/Jilin/he/2002	Asia / China			Liao,X.; Zhang,X.; Wang,J.; Yu,J.; Jin,N.
EPI_ISL_67733	EPI235820	EPI235819	EPI235818	EPI235814	EPI235816	EPI235815	EPI235821	EPI235817	A/chicken/Jilin/hf/2002	Asia / China			Liao,X.; Zhang,X.; Wang,J.; Yu,J.; Jin,N.
EPI_ISL_67734	EPI235829	EPI235828	EPI235826	EPI235822	EPI235824	EPI235823	EPI235827	EPI235825	A/chicken/Jilin/hg/2002	Asia / China			Liao,X.; Zhang,X.; Wang,J.; Yu,J.; Jin,N.
EPI_ISL_67735	EPI235837	EPI235836	EPI235835	EPI235831	EPI235833	EPI235832	EPI235830	EPI235834	A/chicken/Jilin/hh/2002	Asia / China			Liao,X.; Zhang,X.; Wang,J.; Yu,J.; Jin,N.
EPI_ISL_67736	EPI235845	EPI235844	EPI235843	EPI235839	EPI235841	EPI235840	EPI235838	EPI235842	A/chicken/Jilin/xv/2002	Asia / China			Liao,X.; Zhang,X.; Wang,J.; Yu,J.; Liu,J.
EPI_ISL_67738	EPI235854	EPI235853	EPI235852	EPI235848	EPI235850	EPI235849	EPI235847	EPI235851	A/chicken/Neimonggu/nk/2002	Asia / China			Liao,X.; Zhang,X.; Wang,J.; Yu,J.; Liu,J.
EPI_ISL_67747	EPI235866	EPI235865	EPI235870	EPI235867	EPI235869	EPI235868	EPI235871		A/duck/Hubei/wg/2002	Asia / China			Liao,X.; Zhang,X.; Wang,J.; Yu,J.; Li,T.
EPI_ISL_67748	EPI235872	EPI235873	EPI235874	EPI235875	EPI235876	EPI235877	EPI235878	EPI235879	A/duck/Jiangsu/1/2002	Asia / China			Zhang,P.; Liu,X.
EPI_ISL_67749	EPI235881	EPI235880	EPI235886	EPI235882	EPI235884	EPI235883	EPI235887	EPI235885	A/duck/Jiangsu/nf/2002	Asia / China			Liao,X.; Zhang,X.; Wang,J.; Yu,J.; Liu,J.
EPI_ISL_67751	EPI235893	EPI235892	EPI235898	EPI235894	EPI235896	EPI235895	EPI235899	EPI235897	A/duck/Shanghai/xj/2002	Asia / China			Liao,X.; Zhang,X.; Wang,J.; Yu,J.; Liu,J.
EPI_ISL_67752				EPI235900					A/duck/Taiwan/wb281/2002	Asia / Taiwan			Cheng,M.-C.; Lee,M.-S.; Ho,Y.-H.; Chyi,W.-L.; Wang,C.-H.
EPI_ISL_67753	EPI235908	EPI235907	EPI235906	EPI235902	EPI235904	EPI235903	EPI235901	EPI235905	A/duck/Zhejiang/bj/2002	Asia / China			Liao,X.; Zhang,X.; Wang,J.; Yu,J.; Liu,J.
EPI_ISL_67754	EPI235916	EPI235915	EPI235914	EPI235909	EPI235912	EPI235911	EPI235910	EPI235913	A/egret/Hong Kong/757.2/2002	Asia / Hong Kong (SAR)			Kim,L.M.; Scott,M.A.; Suarez,D.L.; Spackman,E.; Swayne,D.E.; Afonso,C.L.
EPI_ISL_67762	EPI235951	EPI235950	EPI235949	EPI235944	EPI235947	EPI235946	EPI235945	EPI235948	A/goose/Hong Kong/739.2/2002	Asia / Hong Kong (SAR)			Kim,L.M.; Scott,M.A.; Suarez,D.L.; Spackman,E.; Swayne,D.E.; Afonso,C.L.
EPI_ISL_67912				EPI236429					A/teal/Tottori/150/02	Asia / Japan			Fujimoto,Y.; Ito,H.; Shivakoti,S.; Nakamori,J.; Tsunekuni,R.; Otsuki,K.; Ito,T.
EPI_ISL_67917				EPI236439					A/whistling swan/Shimane/580/02	Asia / Japan			Fujimoto,Y.; Ito,H.; Shivakoti,S.; Nakamori,J.; Tsunekuni,R.; Otsuki,K.; Ito,T.
EPI_ISL_68018	EPI236626	EPI236625	EPI236630	EPI236624	EPI236628	EPI236627	EPI236623	EPI236629	A/chicken/Henan/ni/2001	Asia / China			Liao,X.; Zhang,X.; Wang,J.; Yu,J.; Liu,J.
EPI_ISL_68019	EPI488149	EPI488156	EPI488129	EPI236631					A/chicken/Iran/233/2001	Asia / Iran, Islamic Republic of			Shoushtari,A.; Dadras,H.; Homayounimehr,A.; Ebrahimi,M.
EPI_ISL_68020				EPI236632		EPI286629			A/chicken/Iran/450/2001	Asia / Iran, Islamic Republic of			Shoushtari,A.; Dadras,H.; Homayounimehr,A.
EPI_ISL_68021				EPI236633					A/chicken/Iran221/01	Asia / Iran, Islamic Republic of			Kianizadeh,M.; Toroghi,R.; Pourbakhsh,S.A.; Momayez,R.
EPI_ISL_68022				EPI236634					A/chicken/Iran261/01	Asia / Iran, Islamic Republic of			Kianizadeh,M.; Toroghi,R.; Pourbakhsh,S.A.; Momayez,R.
EPI_ISL_68023				EPI236635					A/chicken/Iran577/01	Asia / Iran, Islamic Republic of			Kianizadeh,M.; Toroghi,R.; Pourbakhsh,S.A.; Momayez,R.
EPI_ISL_68024				EPI236636					A/chicken/Iran8/01	Asia / Iran, Islamic Republic of			Kianizadeh,M.; Toroghi,R.; Pourbakhsh,S.A.; Momayez,R.
EPI_ISL_68025	EPI236637	EPI236638	EPI236639	EPI236640	EPI236641	EPI236642	EPI236643	EPI236644	A/chicken/Jiangsu/2/2001	Asia / China			Zhang,P.; Liu,X.
EPI_ISL_68026	EPI236647	EPI236646	EPI236652	EPI236648	EPI236650	EPI236649	EPI236645	EPI236651	A/chicken/Jiangsu/ng/2001	Asia / China			Liao,X.; Zhang,X.; Wang,J.; Yu,J.; Liu,J.
EPI_ISL_68027				EPI236653					A/chicken/SNU1035C/2001	Asia / Korea, Republic of			Kwon,H.-J.; Cho,S.-H.; Kim,M.-C.; Ahn,Y.-J.; Kim,S.-J.
EPI_ISL_68028	EPI236656	EPI236655	EPI236660	EPI236654	EPI236658	EPI236657	EPI236661	EPI236659	A/chicken/Yunnan/nh/2001	Asia / China			Liao,X.; Zhang,X.; Wang,J.; Yu,J.; Liu,J.
EPI_ISL_68029	EPI236668	EPI236667	EPI236666	EPI236662	EPI236664	EPI236663	EPI236669	EPI236665	A/duck/Guangxi/xa/2001	Asia / China			Liao,X.; Zhang,X.; Wang,J.; Yu,J.; Liu,J.
EPI_ISL_68035				EPI236691					A/duck/Taiwan/wb131/2001	Asia / Taiwan			Cheng,M.-C.; Lee,M.-S.; Ho,Y.-H.; Chyi,W.-L.; Wang,C.-H.
EPI_ISL_68036				EPI236692					A/duck/Taiwan/wb147/2001	Asia / Taiwan			Cheng,M.-C.; Lee,M.-S.; Ho,Y.-H.; Chyi,W.-L.; Wang,C.-H.
EPI_ISL_68038	EPI236701	EPI236700	EPI236699	EPI236695	EPI236697	EPI236696	EPI236694	EPI236698	A/goose/Guangdong/xb/2001	Asia / China			Liao,X.; Zhang,X.; Wang,J.; Yu,J.; Liu,J.
EPI_ISL_68039	EPI236709	EPI236708	EPI236707	EPI236702	EPI236705	EPI236704	EPI236703	EPI236706	A/goose/Hong Kong/668.1/2001	Asia / Hong Kong (SAR)			Kim,L.M.; Scott,M.A.; Suarez,D.L.; Spackman,E.; Swayne,D.E.; Afonso,C.L.
EPI_ISL_68083	EPI236935	EPI236934	EPI236933	EPI236928	EPI236931	EPI236930	EPI236929	EPI236932	A/waterfowl/Hong Kong/378.5/2001	Asia / Hong Kong (SAR)			Kim,L.M.; Scott,M.A.; Suarez,D.L.; Spackman,E.; Swayne,D.E.; Afonso,C.L.
EPI_ISL_68363				EPI237936					A/chicken/Iran/565/2000	Asia / Iran, Islamic Republic of			Shoushtari,A.; Dadras,H.; Homayounimehr,A.
EPI_ISL_68364	EPI488148	EPI488138	EPI488132	EPI237937		EPI286628			A/chicken/Iran/584/2000	Asia / Iran, Islamic Republic of			Shoushtari,A.; Dadras,H.; Homayounimehr,A.; Ebrahimi,M.
EPI_ISL_68365				EPI237938					A/chicken/Iran222/00	Asia / Iran, Islamic Republic of			Kianizadeh,M.; Toroghi,R.; Pourbakhsh,S.A.; Momayez,R.
EPI_ISL_68366				EPI237939					A/chicken/Iran26/00	Asia / Iran, Islamic Republic of			Kianizadeh,M.; Toroghi,R.; Pourbakhsh,S.A.; Momayez,R.
EPI_ISL_68367				EPI237940					A/chicken/Iran327/00	Asia / Iran, Islamic Republic of			Kianizadeh,M.; Toroghi,R.; Pourbakhsh,S.A.; Momayez,R.
EPI_ISL_68368				EPI237941					A/chicken/Iran675/00	Asia / Iran, Islamic Republic of			Kianizadeh,M.; Toroghi,R.; Pourbakhsh,S.A.; Momayez,R.
EPI_ISL_68369				EPI237942					A/chicken/Iran685/00	Asia / Iran, Islamic Republic of			Kianizadeh,M.; Toroghi,R.; Pourbakhsh,S.A.; Momayez,R.
EPI_ISL_68370				EPI237943					A/chicken/Iran796/00	Asia / Iran, Islamic Republic of			Kianizadeh,M.; Toroghi,R.; Pourbakhsh,S.A.; Momayez,R.
EPI_ISL_68372				EPI237945					A/chicken/SNU0028/2000	Asia / Korea, Republic of			Kwon,H.-J.; Cho,S.-H.; Kim,M.-C.; Ahn,Y.-J.; Kim,S.-J.
EPI_ISL_68373				EPI237946					A/chicken/SNU0037/2000	Asia / Korea, Republic of			Kwon,H.-J.; Cho,S.-H.; Kim,M.-C.; Ahn,Y.-J.; Kim,S.-J.
EPI_ISL_68374				EPI237947					A/chicken/SNU0057/2000	Asia / Korea, Republic of			Kwon,H.-J.; Cho,S.-H.; Kim,M.-C.; Ahn,Y.-J.; Kim,S.-J.
EPI_ISL_68375				EPI237948					A/chicken/SNU0073/2000	Asia / Korea, Republic of			Kwon,H.-J.; Cho,S.-H.; Kim,M.-C.; Ahn,Y.-J.; Kim,S.-J.
EPI_ISL_68376				EPI237949					A/chicken/SNU0091/2000	Asia / Korea, Republic of			Kwon,H.-J.; Cho,S.-H.; Kim,M.-C.; Ahn,Y.-J.; Kim,S.-J.
EPI_ISL_68377				EPI237950					A/chicken/SNU0146/2000	Asia / Korea, Republic of			Kwon,H.-J.; Cho,S.-H.; Kim,M.-C.; Ahn,Y.-J.; Kim,S.-J.
EPI_ISL_68378	EPI237951	EPI237952	EPI237953	EPI237954	EPI237955	EPI237956	EPI237957	EPI237958	A/chicken/Shandong/1/2000	Asia / China			Zhang,P.; Liu,X.
EPI_ISL_68379	EPI238309			EPI237959					A/chicken/Shandong/B1/2000	Asia / China			Huang,Y.; Xu,D.; Hu,B.; Zhang,X.; Cui,Y.
EPI_ISL_68380	EPI237967	EPI237966	EPI237965	EPI237960	EPI237963	EPI237962	EPI237961	EPI237964	A/duck/Hong Kong/2986.1-2/2000	Asia / Hong Kong (SAR)			Kim,L.M.; Scott,M.A.; Suarez,D.L.; Spackman,E.; Swayne,D.E.; Afonso,C.L.
EPI_ISL_68382				EPI237970					A/duck/Shanghai/1/2000	Asia / China			Liu,H.L.; Zhou,Z.Q.; Liu,C.
EPI_ISL_68387				EPI237986					A/duck/Taiwan/wb28/2000	Asia / Taiwan			Cheng,M.-C.; Lee,M.-S.; Ho,Y.-H.; Chyi,W.-L.; Wang,C.-H.
EPI_ISL_68391	EPI238001	EPI238000	EPI237999	EPI237995		EPI237997	EPI237996	EPI237998	A/goose/Hong Kong/1032.6/2000	Asia / Hong Kong (SAR)			Kim,L.M.; Scott,M.A.; Suarez,D.L.; Spackman,E.; Swayne,D.E.; Afonso,C.L.
EPI_ISL_68392	EPI238009	EPI238008	EPI238007	EPI238002	EPI238005	EPI238004	EPI238003	EPI238006	A/goose/Hong Kong/1032.9/2000	Asia / Hong Kong (SAR)			Kim,L.M.; Scott,M.A.; Suarez,D.L.; Spackman,E.; Swayne,D.E.; Afonso,C.L.
EPI_ISL_68393	EPI238017	EPI238016	EPI238015	EPI238010	EPI238013	EPI238012	EPI238011	EPI238014	A/goose/Hong Kong/485.3/2000	Asia / Hong Kong (SAR)			Kim,L.M.; Scott,M.A.; Suarez,D.L.; Spackman,E.; Swayne,D.E.; Afonso,C.L.
EPI_ISL_68494	EPI238400	EPI238399	EPI238398	EPI238394	EPI238396	EPI238395	EPI238401	EPI238397	A/chicken/Beijing/ne/1999	Asia / China			Liao,X.; Zhang,X.; Wang,J.; Yu,J.; Liu,J.
EPI_ISL_68496				EPI238403					A/chicken/Iran/705/1999	Asia / Iran, Islamic Republic of			Shoushtari,A.; Dadras,H.; Homayounimehr,A.
EPI_ISL_68497	EPI488147	EPI488139	EPI488128	EPI238404		EPI286627			A/chicken/Iran/772/1999	Asia / Iran, Islamic Republic of			Shoushtari,A.; Dadras,H.; Homayounimehr,A.; Ebrahimi,M.
EPI_ISL_68498				EPI238405					A/chicken/Iran694/99	Asia / Iran, Islamic Republic of			Kianizadeh,M.; Toroghi,R.; Pourbakhsh,S.A.; Momayez,R.
EPI_ISL_68499				EPI238406					A/chicken/Iran738/99	Asia / Iran, Islamic Republic of			Kianizadeh,M.; Toroghi,R.; Pourbakhsh,S.A.; Momayez,R.
EPI_ISL_68502	EPI238416	EPI238417	EPI238418	EPI238419	EPI238420	EPI238421	EPI238422	EPI238423	A/chicken/Jiangsu/1/1999	Asia / China			Zhang,P.; Liu,X.
EPI_ISL_68503	EPI238426	EPI238424	EPI238425	EPI238427	EPI238428	EPI238429	EPI238430	EPI242994	A/Chicken/Liaoning/99	Asia / China			Liu,J.H.; Ozaki,H.; Okazaki,K.
EPI_ISL_68504	EPI238438	EPI238437	EPI238436	EPI238432	EPI238434		EPI238433	EPI238435	A/chicken/Middle East/ED-1/1999	Asia			Kim,L.M.; Scott,M.A.; Suarez,D.L.; Spackman,E.; Swayne,D.E.; Afonso,C.L.
EPI_ISL_68505				EPI238439					A/chicken/Pakistan/1/av74/99	Asia / Pakistan			Banks,J.; Speidel,E.C.; Harris,P.A.; Alexander,D.J.
EPI_ISL_68506	EPI238440	EPI238441	EPI238442	EPI238443	EPI238444	EPI238445	EPI238446	EPI238447	A/chicken/Shandong/1/1999	Asia / China			Zhang,P.; Liu,X.
EPI_ISL_68507				EPI238448					A/chicken/Shenzhen/u/1999	Asia / China			Zhang,Y.; Yin,Y.; Wang,J.; Li,M.; Cui,S.; Chen,G.
EPI_ISL_68510				EPI238457					A/duck/Taiwan/wb25/1999	Asia / Taiwan			Cheng,M.-C.; Lee,M.-S.; Ho,Y.-H.; Chyi,W.-L.; Wang,C.-H.
EPI_ISL_68511				EPI238458					A/duck/Taiwan/wb30/1999	Asia / Taiwan			Cheng,M.-C.; Lee,M.-S.; Ho,Y.-H.; Chyi,W.-L.; Wang,C.-H.
EPI_ISL_68512				EPI238459					A/duck/Taiwan/wb51/1999	Asia / Taiwan			Cheng,M.-C.; Lee,M.-S.; Ho,Y.-H.; Chyi,W.-L.; Wang,C.-H.
EPI_ISL_68513				EPI238460					A/duck/Taiwan/wb7/1999	Asia / Taiwan			Cheng,M.-C.; Lee,M.-S.; Ho,Y.-H.; Chyi,W.-L.; Wang,C.-H.
EPI_ISL_68520	EPI238474	EPI238473	EPI238472	EPI238467	EPI238470	EPI238469	EPI238468	EPI238471	A/goose/Hong Kong/437-6/1999	Asia / Hong Kong (SAR)			Kim,L.M.; Scott,M.A.; Suarez,D.L.; Spackman,E.; Swayne,D.E.; Afonso,C.L.
EPI_ISL_68521	EPI238482	EPI238481	EPI238480	EPI238475	EPI238478	EPI238477	EPI238476	EPI238479	A/goose/Hong Kong/437-8/1999	Asia / Hong Kong (SAR)			Kim,L.M.; Scott,M.A.; Suarez,D.L.; Spackman,E.; Swayne,D.E.; Afonso,C.L.
EPI_ISL_68562				EPI238672				EPI243222	A/Chicken/Guangxi/KMI/99	Asia / China			Guo,X.F.; Liao,M.; Xin,C.A.
EPI_ISL_68577	EPI238745	EPI238743	EPI238744	EPI238746	EPI238747	EPI238748	EPI238749	EPI238750	A/Chicken/Henan/98	Asia / China			Liu,J.H.; Ozaki,H.; Okazaki,K.
EPI_ISL_68578	EPI238757	EPI238751	EPI238758	EPI238756	EPI238755	EPI238754	EPI238753	EPI238752	A/Chicken/Shandong/98	Asia / China			Liu,J.H.; Ozaki,H.; Okazaki,K.
EPI_ISL_68579	EPI238759	EPI238760	EPI238761	EPI239003	EPI238762	EPI238763	EPI238764	EPI238765	A/Chicken/Shanghai/F/98	Asia / China			Lu,J.H.; Liu,X.F.; Shao,W.X.; Zhang,P.H.; Wei,D.P.; Liu,Y.L.; Zhang,R.K.
EPI_ISL_68585				EPI238771		EPI238772			A/Pekin duck/Singapore/F59/04/98	Asia / Singapore			Lau,Y.F.; Tang,L.H.; Soh,M.L.; Wong,W.K.; Lim,C.W.; Tan,B.H.
EPI_ISL_75986	EPI266393	EPI266399	EPI266405	EPI324612	EPI266417	EPI324611	EPI266429	EPI266411	A/chicken/Murree/NARC-1/1995	Asia / Pakistan			Abbas,M.A.; Spackman,E.; Ahmed,Z.; Naeem,K.; Siddique,N.; Swayne,D.; Sarmento,L.; Hameed,A.; Rashid,S.; Dundon,W.G.; Capua,I.
EPI_ISL_76064	EPI266770	EPI266775	EPI266780	EPI266805	EPI266790	EPI266795	EPI266800	EPI266785	A/chicken/Chakwal/NARC-35/2001	Asia / Pakistan			Abbas,M.A.; Spackman,E.; Ahmed,Z.; Naeem,K.; Siddique,N.; Swayne,D.; Sarmento,L.; Hameed,A.
EPI_ISL_76065	EPI266771	EPI266776	EPI266781	EPI266806	EPI266791	EPI266796	EPI266801	EPI266786	A/chicken/Karachi/NARC-23/2003	Asia / Pakistan			Abbas,M.A.; Spackman,E.; Ahmed,Z.; Naeem,K.; Siddique,N.; Swayne,D.; Sarmento,L.; Hameed,A.
EPI_ISL_76066	EPI266772	EPI266777	EPI266782	EPI266807	EPI266792	EPI266797	EPI266802	EPI266787	A/chicken/Chakwal/NARC-46/2003	Asia / Pakistan			Abbas,M.A.; Spackman,E.; Ahmed,Z.; Naeem,K.; Siddique,N.; Swayne,D.; Sarmento,L.; Hameed,A.
EPI_ISL_76067	EPI266773	EPI266778	EPI266783	EPI266808	EPI266793	EPI266798	EPI266803	EPI266788	A/chicken/Karachi/NARC-100/2004	Asia / Pakistan			Abbas,M.A.; Spackman,E.; Ahmed,Z.; Naeem,K.; Siddique,N.; Swayne,D.; Sarmento,L.; Hameed,A.
EPI_ISL_76068	EPI266774	EPI266779	EPI266784	EPI266809	EPI266794	EPI266799	EPI266804	EPI266789	A/chicken/Chakwal/NARC-148/2004	Asia / Pakistan			Abbas,M.A.; Spackman,E.; Ahmed,Z.; Naeem,K.; Siddique,N.; Swayne,D.; Sarmento,L.; Hameed,A.
EPI_ISL_76281	EPI269152	EPI268983	EPI268814	EPI267968	EPI268645	EPI268138	EPI268308	EPI268476	A/mallard/Jiangxi/13228/2005	Asia / China / Jiangxi Province			Huang,K.; Bahl,J.; Fan,X.; Vijaykrishna,D.; Cheung,C.; Webby,R.J.; Webster,R.G.; Chen,H.; Smith,G.J.D.; Peiris,M.J.S.; Guan,Y.
EPI_ISL_76282	EPI269153	EPI268984	EPI268815	EPI267969	EPI268646	EPI268139	EPI268309	EPI268477	A/mallard/Jiangxi/10668/2005	Asia / China / Jiangxi Province			Huang,K.; Bahl,J.; Fan,X.; Vijaykrishna,D.; Cheung,C.; Webby,R.J.; Webster,R.G.; Chen,H.; Smith,G.J.D.; Peiris,M.J.S.; Guan,Y.
EPI_ISL_76283	EPI269154	EPI268985	EPI268816	EPI267970	EPI268647	EPI268140	EPI268310	EPI268478	A/mallard/Jiangxi/10071/2005	Asia / China / Jiangxi Province			Huang,K.; Bahl,J.; Fan,X.; Vijaykrishna,D.; Cheung,C.; Webby,R.J.; Webster,R.G.; Chen,H.; Smith,G.J.D.; Peiris,M.J.S.; Guan,Y.
EPI_ISL_76284	EPI269155	EPI268986	EPI268817	EPI267971	EPI268648	EPI268141	EPI268311	EPI268479	A/duck/Hunan/177/2005	Asia / China / Hunan Province			Huang,K.; Bahl,J.; Fan,X.; Vijaykrishna,D.; Cheung,C.; Webby,R.J.; Webster,R.G.; Chen,H.; Smith,G.J.D.; Peiris,M.J.S.; Guan,Y.
EPI_ISL_76285	EPI269156	EPI268987	EPI268818	EPI267972	EPI268649	EPI268142	EPI268312	EPI268480	A/duck/Shantou/1275/2004	Asia / China / Guangdong Province			Huang,K.; Bahl,J.; Fan,X.; Vijaykrishna,D.; Cheung,C.; Webby,R.J.; Webster,R.G.; Chen,H.; Smith,G.J.D.; Peiris,M.J.S.; Guan,Y.
EPI_ISL_76286	EPI269157	EPI268988	EPI268819	EPI267973	EPI268650	EPI268143	EPI268313	EPI268481	A/mallard/Jiangxi/7787/2003	Asia / China / Jiangxi Province			Huang,K.; Bahl,J.; Fan,X.; Vijaykrishna,D.; Cheung,C.; Webby,R.J.; Webster,R.G.; Chen,H.; Smith,G.J.D.; Peiris,M.J.S.; Guan,Y.
EPI_ISL_76287	EPI269158	EPI268989	EPI268820	EPI267974	EPI268651	EPI268144	EPI268314	EPI268482	A/mallard/Jiangxi/6845/2003	Asia / China / Jiangxi Province			Huang,K.; Bahl,J.; Fan,X.; Vijaykrishna,D.; Cheung,C.; Webby,R.J.; Webster,R.G.; Chen,H.; Smith,G.J.D.; Peiris,M.J.S.; Guan,Y.
EPI_ISL_76288	EPI269159	EPI268990	EPI268821	EPI267975	EPI268652	EPI268145	EPI268315	EPI268483	A/mallard/Jiangxi/227/2003	Asia / China / Jiangxi Province			Huang,K.; Bahl,J.; Fan,X.; Vijaykrishna,D.; Cheung,C.; Webby,R.J.; Webster,R.G.; Chen,H.; Smith,G.J.D.; Peiris,M.J.S.; Guan,Y.
EPI_ISL_76289	EPI269160	EPI268991	EPI268822	EPI267976	EPI268653	EPI268146	EPI268316	EPI268484	A/duck/Fujian/12371/2005	Asia / China / Fujian Province			Huang,K.; Bahl,J.; Fan,X.; Vijaykrishna,D.; Cheung,C.; Webby,R.J.; Webster,R.G.; Chen,H.; Smith,G.J.D.; Peiris,M.J.S.; Guan,Y.
EPI_ISL_76290	EPI269161	EPI268992	EPI268823	EPI267977	EPI268654	EPI268147	EPI268317	EPI268485	A/duck/Fujian/11339/2005	Asia / China / Fujian Province			Huang,K.; Bahl,J.; Fan,X.; Vijaykrishna,D.; Cheung,C.; Webby,R.J.; Webster,R.G.; Chen,H.; Smith,G.J.D.; Peiris,M.J.S.; Guan,Y.
EPI_ISL_76291	EPI269162	EPI268993	EPI268824	EPI267978	EPI268655	EPI268148	EPI268318	EPI268486	A/duck/Fujian/8719/2005	Asia / China / Fujian Province			Huang,K.; Bahl,J.; Fan,X.; Vijaykrishna,D.; Cheung,C.; Webby,R.J.; Webster,R.G.; Chen,H.; Smith,G.J.D.; Peiris,M.J.S.; Guan,Y.
EPI_ISL_76292	EPI269163	EPI268994	EPI268825	EPI267979	EPI268656	EPI268149	EPI268319	EPI268487	A/duck/Fujian/7033/2005	Asia / China / Fujian Province			Huang,K.; Bahl,J.; Fan,X.; Vijaykrishna,D.; Cheung,C.; Webby,R.J.; Webster,R.G.; Chen,H.; Smith,G.J.D.; Peiris,M.J.S.; Guan,Y.
EPI_ISL_76293	EPI269164	EPI268995	EPI268826	EPI267980	EPI268657	EPI268150	EPI268320	EPI268488	A/duck/Fujian/5643/2005	Asia / China / Fujian Province			Huang,K.; Bahl,J.; Fan,X.; Vijaykrishna,D.; Cheung,C.; Webby,R.J.; Webster,R.G.; Chen,H.; Smith,G.J.D.; Peiris,M.J.S.; Guan,Y.
EPI_ISL_76294	EPI269165	EPI268996	EPI268827	EPI267981	EPI268658	EPI268151	EPI268321	EPI268489	A/duck/Fujian/5426/2005	Asia / China / Fujian Province			Huang,K.; Bahl,J.; Fan,X.; Vijaykrishna,D.; Cheung,C.; Webby,R.J.; Webster,R.G.; Chen,H.; Smith,G.J.D.; Peiris,M.J.S.; Guan,Y.
EPI_ISL_76295	EPI269166	EPI268997	EPI268828	EPI267982	EPI268659	EPI268152	EPI268322	EPI268490	A/duck/Fujian/5117/2005	Asia / China / Fujian Province			Huang,K.; Bahl,J.; Fan,X.; Vijaykrishna,D.; Cheung,C.; Webby,R.J.; Webster,R.G.; Chen,H.; Smith,G.J.D.; Peiris,M.J.S.; Guan,Y.
EPI_ISL_76296	EPI269167	EPI268998	EPI268829	EPI267983	EPI268660	EPI268153	EPI268323	EPI268491	A/duck/Fujian/4125/2005	Asia / China / Fujian Province			Huang,K.; Bahl,J.; Fan,X.; Vijaykrishna,D.; Cheung,C.; Webby,R.J.; Webster,R.G.; Chen,H.; Smith,G.J.D.; Peiris,M.J.S.; Guan,Y.
EPI_ISL_76297	EPI269168	EPI268999	EPI268830	EPI267984	EPI268661	EPI268154	EPI268324	EPI268492	A/duck/Fujian/3937/2005	Asia / China / Fujian Province			Huang,K.; Bahl,J.; Fan,X.; Vijaykrishna,D.; Cheung,C.; Webby,R.J.; Webster,R.G.; Chen,H.; Smith,G.J.D.; Peiris,M.J.S.; Guan,Y.
EPI_ISL_76298	EPI269169	EPI269000	EPI268831	EPI267985	EPI268662	EPI268155	EPI268325	EPI268493	A/duck/Fujian/3701/2005	Asia / China / Fujian Province			Huang,K.; Bahl,J.; Fan,X.; Vijaykrishna,D.; Cheung,C.; Webby,R.J.; Webster,R.G.; Chen,H.; Smith,G.J.D.; Peiris,M.J.S.; Guan,Y.
EPI_ISL_76299	EPI269170	EPI269001	EPI268832	EPI267986	EPI268663	EPI268156	EPI268326	EPI268494	A/duck/Fujian/3193/2005	Asia / China / Fujian Province			Huang,K.; Bahl,J.; Fan,X.; Vijaykrishna,D.; Cheung,C.; Webby,R.J.; Webster,R.G.; Chen,H.; Smith,G.J.D.; Peiris,M.J.S.; Guan,Y.
EPI_ISL_76300	EPI269171	EPI269002	EPI268833	EPI267987	EPI268664	EPI268157	EPI268327	EPI268495	A/duck/Fujian/2546/2005	Asia / China / Fujian Province			Huang,K.; Bahl,J.; Fan,X.; Vijaykrishna,D.; Cheung,C.; Webby,R.J.; Webster,R.G.; Chen,H.; Smith,G.J.D.; Peiris,M.J.S.; Guan,Y.
EPI_ISL_76301	EPI269172	EPI269003	EPI268834	EPI267988	EPI268665	EPI268158	EPI268328	EPI268496	A/duck/Fujian/1695/2005	Asia / China / Fujian Province			Huang,K.; Bahl,J.; Fan,X.; Vijaykrishna,D.; Cheung,C.; Webby,R.J.; Webster,R.G.; Chen,H.; Smith,G.J.D.; Peiris,M.J.S.; Guan,Y.
EPI_ISL_76302	EPI269173	EPI269004	EPI268835	EPI267989	EPI268666	EPI268159	EPI268329	EPI268497	A/duck/Fujian/629/2005	Asia / China / Fujian Province			Huang,K.; Bahl,J.; Fan,X.; Vijaykrishna,D.; Cheung,C.; Webby,R.J.; Webster,R.G.; Chen,H.; Smith,G.J.D.; Peiris,M.J.S.; Guan,Y.
EPI_ISL_76303	EPI269174	EPI269005	EPI268836	EPI267990	EPI268667	EPI268160	EPI268330	EPI268498	A/duck/Fujian/420/2005	Asia / China / Fujian Province			Huang,K.; Bahl,J.; Fan,X.; Vijaykrishna,D.; Cheung,C.; Webby,R.J.; Webster,R.G.; Chen,H.; Smith,G.J.D.; Peiris,M.J.S.; Guan,Y.
EPI_ISL_76304	EPI269175	EPI269006	EPI268837	EPI267991	EPI268668	EPI268161	EPI268331	EPI268499	A/mallard/Jiangxi/12147/2005	Asia / China / Jiangxi Province			Huang,K.; Bahl,J.; Fan,X.; Vijaykrishna,D.; Cheung,C.; Webby,R.J.; Webster,R.G.; Chen,H.; Smith,G.J.D.; Peiris,M.J.S.; Guan,Y.
EPI_ISL_76305	EPI269176	EPI269007	EPI268838	EPI267992	EPI268669	EPI268162	EPI268332	EPI268500	A/chicken/Hunan/989/2005	Asia / China / Hunan Province			Huang,K.; Bahl,J.; Fan,X.; Vijaykrishna,D.; Cheung,C.; Webby,R.J.; Webster,R.G.; Chen,H.; Smith,G.J.D.; Peiris,M.J.S.; Guan,Y.
EPI_ISL_76306	EPI269177	EPI269008	EPI268839	EPI267993	EPI268670	EPI268163	EPI268333	EPI268501	A/duck/Hunan/908/2005	Asia / China / Hunan Province			Huang,K.; Bahl,J.; Fan,X.; Vijaykrishna,D.; Cheung,C.; Webby,R.J.; Webster,R.G.; Chen,H.; Smith,G.J.D.; Peiris,M.J.S.; Guan,Y.
EPI_ISL_76307	EPI269178	EPI269009	EPI268840	EPI267994	EPI268671	EPI268164	EPI268334	EPI268502	A/duck/Hunan/491/2005	Asia / China / Hunan Province			Huang,K.; Bahl,J.; Fan,X.; Vijaykrishna,D.; Cheung,C.; Webby,R.J.; Webster,R.G.; Chen,H.; Smith,G.J.D.; Peiris,M.J.S.; Guan,Y.
EPI_ISL_76308	EPI269179	EPI269010	EPI268841	EPI267995	EPI268672	EPI268165	EPI268335	EPI268503	A/duck/Guangxi/3459/2005	Asia / China / Guangxi Zhuang Autonomous Region			Huang,K.; Bahl,J.; Fan,X.; Vijaykrishna,D.; Cheung,C.; Webby,R.J.; Webster,R.G.; Chen,H.; Smith,G.J.D.; Peiris,M.J.S.; Guan,Y.
EPI_ISL_76309	EPI269180	EPI269011	EPI268842	EPI267996	EPI268673	EPI268166	EPI268336	EPI268504	A/duck/Guangxi/1598/2005	Asia / China / Guangxi Zhuang Autonomous Region			Huang,K.; Bahl,J.; Fan,X.; Vijaykrishna,D.; Cheung,C.; Webby,R.J.; Webster,R.G.; Chen,H.; Smith,G.J.D.; Peiris,M.J.S.; Guan,Y.
EPI_ISL_76310	EPI269181	EPI269012	EPI268843	EPI267997	EPI268674	EPI268167	EPI268337	EPI268505	A/duck/Guangxi/141/2005	Asia / China / Guangxi Zhuang Autonomous Region			Huang,K.; Bahl,J.; Fan,X.; Vijaykrishna,D.; Cheung,C.; Webby,R.J.; Webster,R.G.; Chen,H.; Smith,G.J.D.; Peiris,M.J.S.; Guan,Y.
EPI_ISL_76311	EPI269182	EPI269013	EPI268844	EPI267998	EPI268675	EPI268168	EPI268338	EPI268506	A/duck/Shantou/22596/2005	Asia / China / Guangdong Province			Huang,K.; Bahl,J.; Fan,X.; Vijaykrishna,D.; Cheung,C.; Webby,R.J.; Webster,R.G.; Chen,H.; Smith,G.J.D.; Peiris,M.J.S.; Guan,Y.
EPI_ISL_76312	EPI269183	EPI269014	EPI268845	EPI267999	EPI268676	EPI268169	EPI268339	EPI268507	A/duck/Shantou/17887/2005	Asia / China / Guangdong Province			Huang,K.; Bahl,J.; Fan,X.; Vijaykrishna,D.; Cheung,C.; Webby,R.J.; Webster,R.G.; Chen,H.; Smith,G.J.D.; Peiris,M.J.S.; Guan,Y.
EPI_ISL_76313	EPI269184	EPI269015	EPI268846	EPI268000	EPI268677	EPI268170	EPI268340	EPI268508	A/duck/Shantou/17232/2005	Asia / China / Guangdong Province			Huang,K.; Bahl,J.; Fan,X.; Vijaykrishna,D.; Cheung,C.; Webby,R.J.; Webster,R.G.; Chen,H.; Smith,G.J.D.; Peiris,M.J.S.; Guan,Y.
EPI_ISL_76314	EPI269185	EPI269016	EPI268847	EPI268001	EPI268678	EPI268171	EPI268341	EPI268509	A/duck/Shantou/16432/2005	Asia / China / Guangdong Province			Huang,K.; Bahl,J.; Fan,X.; Vijaykrishna,D.; Cheung,C.; Webby,R.J.; Webster,R.G.; Chen,H.; Smith,G.J.D.; Peiris,M.J.S.; Guan,Y.
EPI_ISL_76315	EPI269186	EPI269017	EPI268848	EPI268002	EPI268679	EPI268172	EPI268342	EPI268510	A/duck/Shantou/14966/2005	Asia / China / Guangdong Province			Huang,K.; Bahl,J.; Fan,X.; Vijaykrishna,D.; Cheung,C.; Webby,R.J.; Webster,R.G.; Chen,H.; Smith,G.J.D.; Peiris,M.J.S.; Guan,Y.
EPI_ISL_76316	EPI269187	EPI269018	EPI268849	EPI268003	EPI268680	EPI268173	EPI268343	EPI268511	A/duck/Shantou/14062/2005	Asia / China / Guangdong Province			Huang,K.; Bahl,J.; Fan,X.; Vijaykrishna,D.; Cheung,C.; Webby,R.J.; Webster,R.G.; Chen,H.; Smith,G.J.D.; Peiris,M.J.S.; Guan,Y.
EPI_ISL_76317	EPI269188	EPI269019	EPI268850	EPI268004	EPI268681	EPI268174	EPI268344	EPI268512	A/duck/Shantou/13468/2005	Asia / China / Guangdong Province			Huang,K.; Bahl,J.; Fan,X.; Vijaykrishna,D.; Cheung,C.; Webby,R.J.; Webster,R.G.; Chen,H.; Smith,G.J.D.; Peiris,M.J.S.; Guan,Y.
EPI_ISL_76318	EPI269189	EPI269020	EPI268851	EPI268005	EPI268682	EPI268175	EPI268345	EPI268513	A/duck/Shantou/13145/2005	Asia / China / Guangdong Province			Huang,K.; Bahl,J.; Fan,X.; Vijaykrishna,D.; Cheung,C.; Webby,R.J.; Webster,R.G.; Chen,H.; Smith,G.J.D.; Peiris,M.J.S.; Guan,Y.
EPI_ISL_76319	EPI269190	EPI269021	EPI268852	EPI268006	EPI268683	EPI268176	EPI268346	EPI268514	A/duck/Shantou/10196/2005	Asia / China / Guangdong Province			Huang,K.; Bahl,J.; Fan,X.; Vijaykrishna,D.; Cheung,C.; Webby,R.J.; Webster,R.G.; Chen,H.; Smith,G.J.D.; Peiris,M.J.S.; Guan,Y.
EPI_ISL_76320	EPI269191	EPI269022	EPI268853	EPI268007	EPI268684	EPI268177	EPI268347	EPI268515	A/duck/Shantou/8379/2005	Asia / China / Guangdong Province			Huang,K.; Bahl,J.; Fan,X.; Vijaykrishna,D.; Cheung,C.; Webby,R.J.; Webster,R.G.; Chen,H.; Smith,G.J.D.; Peiris,M.J.S.; Guan,Y.
EPI_ISL_76321	EPI269192	EPI269023	EPI268854	EPI268008	EPI268685	EPI268178	EPI268348	EPI268516	A/duck/Shantou/7568/2005	Asia / China / Guangdong Province			Huang,K.; Bahl,J.; Fan,X.; Vijaykrishna,D.; Cheung,C.; Webby,R.J.; Webster,R.G.; Chen,H.; Smith,G.J.D.; Peiris,M.J.S.; Guan,Y.
EPI_ISL_76322	EPI269193	EPI269024	EPI268855	EPI268009	EPI268686	EPI268179	EPI268349	EPI268517	A/duck/Shantou/6698/2005	Asia / China / Guangdong Province			Huang,K.; Bahl,J.; Fan,X.; Vijaykrishna,D.; Cheung,C.; Webby,R.J.; Webster,R.G.; Chen,H.; Smith,G.J.D.; Peiris,M.J.S.; Guan,Y.
EPI_ISL_76323	EPI269194	EPI269025	EPI268856	EPI268010	EPI268687	EPI268180	EPI268350	EPI268518	A/duck/Shantou/5808/2005	Asia / China / Guangdong Province			Huang,K.; Bahl,J.; Fan,X.; Vijaykrishna,D.; Cheung,C.; Webby,R.J.; Webster,R.G.; Chen,H.; Smith,G.J.D.; Peiris,M.J.S.; Guan,Y.
EPI_ISL_76324	EPI269195	EPI269026	EPI268857	EPI268011	EPI268688	EPI268181	EPI268351	EPI268519	A/duck/Shantou/5480/2005	Asia / China / Guangdong Province			Huang,K.; Bahl,J.; Fan,X.; Vijaykrishna,D.; Cheung,C.; Webby,R.J.; Webster,R.G.; Chen,H.; Smith,G.J.D.; Peiris,M.J.S.; Guan,Y.
EPI_ISL_76325	EPI269196	EPI269027	EPI268858	EPI268012	EPI268689	EPI268182	EPI268352	EPI268520	A/duck/Shantou/4617/2005	Asia / China / Guangdong Province			Huang,K.; Bahl,J.; Fan,X.; Vijaykrishna,D.; Cheung,C.; Webby,R.J.; Webster,R.G.; Chen,H.; Smith,G.J.D.; Peiris,M.J.S.; Guan,Y.
EPI_ISL_76326	EPI269197	EPI269028	EPI268859	EPI268013	EPI268690	EPI268183	EPI268353	EPI268521	A/duck/Shantou/3324/2005	Asia / China / Guangdong Province			Huang,K.; Bahl,J.; Fan,X.; Vijaykrishna,D.; Cheung,C.; Webby,R.J.; Webster,R.G.; Chen,H.; Smith,G.J.D.; Peiris,M.J.S.; Guan,Y.
EPI_ISL_76327	EPI269198	EPI269029	EPI268860	EPI268014	EPI268691	EPI268184	EPI268354	EPI268522	A/duck/Shantou/2472/2005	Asia / China / Guangdong Province			Huang,K.; Bahl,J.; Fan,X.; Vijaykrishna,D.; Cheung,C.; Webby,R.J.; Webster,R.G.; Chen,H.; Smith,G.J.D.; Peiris,M.J.S.; Guan,Y.
EPI_ISL_76328	EPI269199	EPI269030	EPI268861	EPI268015	EPI268692	EPI268185	EPI268355	EPI268523	A/duck/Shantou/924/2005	Asia / China / Guangdong Province			Huang,K.; Bahl,J.; Fan,X.; Vijaykrishna,D.; Cheung,C.; Webby,R.J.; Webster,R.G.; Chen,H.; Smith,G.J.D.; Peiris,M.J.S.; Guan,Y.
EPI_ISL_76329	EPI269200	EPI269031	EPI268862	EPI268016	EPI268693	EPI268186	EPI268356	EPI268524	A/mallard/Shantou/198/2005	Asia / China / Guangdong Province			Huang,K.; Bahl,J.; Fan,X.; Vijaykrishna,D.; Cheung,C.; Webby,R.J.; Webster,R.G.; Chen,H.; Smith,G.J.D.; Peiris,M.J.S.; Guan,Y.
EPI_ISL_76330	EPI269201	EPI269032	EPI268863	EPI268017	EPI268694	EPI268187	EPI268357	EPI268525	A/wild duck/Shantou/180/2005	Asia / China / Guangdong Province			Huang,K.; Bahl,J.; Fan,X.; Vijaykrishna,D.; Cheung,C.; Webby,R.J.; Webster,R.G.; Chen,H.; Smith,G.J.D.; Peiris,M.J.S.; Guan,Y.
EPI_ISL_76331	EPI269202	EPI269033	EPI268864	EPI268018	EPI268695	EPI268188	EPI268358	EPI268526	A/mallard/Jiangxi/8264/2004	Asia / China / Jiangxi Province			Huang,K.; Bahl,J.; Fan,X.; Vijaykrishna,D.; Cheung,C.; Webby,R.J.; Webster,R.G.; Chen,H.; Smith,G.J.D.; Peiris,M.J.S.; Guan,Y.
EPI_ISL_76332	EPI269203	EPI269034	EPI268865	EPI268019	EPI268696	EPI268189	EPI268359	EPI268527	A/wild duck/Shantou/7900/2004	Asia / China / Guangdong Province			Huang,K.; Bahl,J.; Fan,X.; Vijaykrishna,D.; Cheung,C.; Webby,R.J.; Webster,R.G.; Chen,H.; Smith,G.J.D.; Peiris,M.J.S.; Guan,Y.
EPI_ISL_76333	EPI269204	EPI269035	EPI268866	EPI268020	EPI268697	EPI268190	EPI268360	EPI268528	A/duck/Shantou/7880/2004	Asia / China / Guangdong Province			Huang,K.; Bahl,J.; Fan,X.; Vijaykrishna,D.; Cheung,C.; Webby,R.J.; Webster,R.G.; Chen,H.; Smith,G.J.D.; Peiris,M.J.S.; Guan,Y.
EPI_ISL_76334	EPI269205	EPI269036	EPI268867	EPI268021	EPI268698	EPI268191	EPI268361	EPI268529	A/wild duck/Shantou/7307/2004	Asia / China / Guangdong Province			Huang,K.; Bahl,J.; Fan,X.; Vijaykrishna,D.; Cheung,C.; Webby,R.J.; Webster,R.G.; Chen,H.; Smith,G.J.D.; Peiris,M.J.S.; Guan,Y.
EPI_ISL_76335	EPI269206	EPI269037	EPI268868	EPI268022	EPI268699	EPI268192	EPI268362	EPI268530	A/duck/Shantou/6847/2004	Asia / China / Guangdong Province			Huang,K.; Bahl,J.; Fan,X.; Vijaykrishna,D.; Cheung,C.; Webby,R.J.; Webster,R.G.; Chen,H.; Smith,G.J.D.; Peiris,M.J.S.; Guan,Y.
EPI_ISL_76336	EPI269207	EPI269038	EPI268869	EPI268023	EPI268700	EPI268193	EPI268363	EPI268531	A/wild duck/Shantou/5769/2004	Asia / China / Guangdong Province			Huang,K.; Bahl,J.; Fan,X.; Vijaykrishna,D.; Cheung,C.; Webby,R.J.; Webster,R.G.; Chen,H.; Smith,G.J.D.; Peiris,M.J.S.; Guan,Y.
EPI_ISL_76337	EPI269208	EPI269039	EPI268870	EPI268024	EPI268701	EPI268194	EPI268364	EPI268532	A/duck/Shantou/5104/2004	Asia / China / Guangdong Province			Huang,K.; Bahl,J.; Fan,X.; Vijaykrishna,D.; Cheung,C.; Webby,R.J.; Webster,R.G.; Chen,H.; Smith,G.J.D.; Peiris,M.J.S.; Guan,Y.
EPI_ISL_76338	EPI269209	EPI269040	EPI268871	EPI268025	EPI268702	EPI268195	EPI268365	EPI268533	A/wild duck/Shantou/4086/2004	Asia / China / Guangdong Province			Huang,K.; Bahl,J.; Fan,X.; Vijaykrishna,D.; Cheung,C.; Webby,R.J.; Webster,R.G.; Chen,H.; Smith,G.J.D.; Peiris,M.J.S.; Guan,Y.
EPI_ISL_76339	EPI269210	EPI269041	EPI268872	EPI268026	EPI268703	EPI268196	EPI268366	EPI268534	A/duck/Shantou/3667/2004	Asia / China / Guangdong Province			Huang,K.; Bahl,J.; Fan,X.; Vijaykrishna,D.; Cheung,C.; Webby,R.J.; Webster,R.G.; Chen,H.; Smith,G.J.D.; Peiris,M.J.S.; Guan,Y.
EPI_ISL_76340	EPI269211	EPI269042	EPI268873	EPI268027	EPI268704	EPI268197	EPI268367	EPI268535	A/duck/Shantou/887/2004	Asia / China / Guangdong Province			Huang,K.; Bahl,J.; Fan,X.; Vijaykrishna,D.; Cheung,C.; Webby,R.J.; Webster,R.G.; Chen,H.; Smith,G.J.D.; Peiris,M.J.S.; Guan,Y.
EPI_ISL_76341	EPI269212	EPI269043	EPI268874	EPI268028	EPI268705	EPI268198	EPI268368	EPI268536	A/duck/Shantou/171/2004	Asia / China / Guangdong Province			Huang,K.; Bahl,J.; Fan,X.; Vijaykrishna,D.; Cheung,C.; Webby,R.J.; Webster,R.G.; Chen,H.; Smith,G.J.D.; Peiris,M.J.S.; Guan,Y.
EPI_ISL_76342	EPI269213	EPI269044	EPI268875	EPI268029	EPI268706	EPI268199	EPI268369	EPI268537	A/mallard/Jiangxi/7376/2003	Asia / China / Jiangxi Province			Huang,K.; Bahl,J.; Fan,X.; Vijaykrishna,D.; Cheung,C.; Webby,R.J.; Webster,R.G.; Chen,H.; Smith,G.J.D.; Peiris,M.J.S.; Guan,Y.
EPI_ISL_76343	EPI269214	EPI269045	EPI268876	EPI268030	EPI268707	EPI268200	EPI268370	EPI268538	A/duck/Shantou/3654/2003	Asia / China / Guangdong Province			Huang,K.; Bahl,J.; Fan,X.; Vijaykrishna,D.; Cheung,C.; Webby,R.J.; Webster,R.G.; Chen,H.; Smith,G.J.D.; Peiris,M.J.S.; Guan,Y.
EPI_ISL_76344	EPI269215	EPI269046	EPI268877	EPI268031	EPI268708	EPI268201	EPI268371	EPI268539	A/duck/Shantou/3550/2003	Asia / China / Guangdong Province			Huang,K.; Bahl,J.; Fan,X.; Vijaykrishna,D.; Cheung,C.; Webby,R.J.; Webster,R.G.; Chen,H.; Smith,G.J.D.; Peiris,M.J.S.; Guan,Y.
EPI_ISL_76345	EPI269216	EPI269047	EPI268878	EPI268032	EPI268709	EPI268202	EPI268372	EPI268540	A/wild duck/Shantou/3433/2003	Asia / China / Guangdong Province			Huang,K.; Bahl,J.; Fan,X.; Vijaykrishna,D.; Cheung,C.; Webby,R.J.; Webster,R.G.; Chen,H.; Smith,G.J.D.; Peiris,M.J.S.; Guan,Y.
EPI_ISL_76346	EPI269217	EPI269048	EPI268879	EPI268033	EPI268710	EPI268203	EPI268373	EPI268541	A/duck/Shantou/3274/2003	Asia / China / Guangdong Province			Huang,K.; Bahl,J.; Fan,X.; Vijaykrishna,D.; Cheung,C.; Webby,R.J.; Webster,R.G.; Chen,H.; Smith,G.J.D.; Peiris,M.J.S.; Guan,Y.
EPI_ISL_76347	EPI269218	EPI269049	EPI268880	EPI268034	EPI268711	EPI268204	EPI268374	EPI268542	A/wild duck/Shantou/3155/2003	Asia / China / Guangdong Province			Huang,K.; Bahl,J.; Fan,X.; Vijaykrishna,D.; Cheung,C.; Webby,R.J.; Webster,R.G.; Chen,H.; Smith,G.J.D.; Peiris,M.J.S.; Guan,Y.
EPI_ISL_76348	EPI269219	EPI269050	EPI268881	EPI268035	EPI268712	EPI268205	EPI268375	EPI268543	A/wild duck/Shantou/2853/2003	Asia / China / Guangdong Province			Huang,K.; Bahl,J.; Fan,X.; Vijaykrishna,D.; Cheung,C.; Webby,R.J.; Webster,R.G.; Chen,H.; Smith,G.J.D.; Peiris,M.J.S.; Guan,Y.
EPI_ISL_76349	EPI269220	EPI269051	EPI268882	EPI268036	EPI268713	EPI268206	EPI268376	EPI268544	A/duck/Shantou/2834/2003	Asia / China / Guangdong Province			Huang,K.; Bahl,J.; Fan,X.; Vijaykrishna,D.; Cheung,C.; Webby,R.J.; Webster,R.G.; Chen,H.; Smith,G.J.D.; Peiris,M.J.S.; Guan,Y.
EPI_ISL_76350	EPI269221	EPI269052	EPI268883	EPI268037	EPI268714	EPI268207	EPI268377	EPI268545	A/duck/Shantou/2195/2003	Asia / China / Guangdong Province			Huang,K.; Bahl,J.; Fan,X.; Vijaykrishna,D.; Cheung,C.; Webby,R.J.; Webster,R.G.; Chen,H.; Smith,G.J.D.; Peiris,M.J.S.; Guan,Y.
EPI_ISL_76351	EPI269222	EPI269053	EPI268884	EPI268038	EPI268715	EPI268208	EPI268378	EPI268546	A/duck/Shantou/1838/2003	Asia / China / Guangdong Province			Huang,K.; Bahl,J.; Fan,X.; Vijaykrishna,D.; Cheung,C.; Webby,R.J.; Webster,R.G.; Chen,H.; Smith,G.J.D.; Peiris,M.J.S.; Guan,Y.
EPI_ISL_76352	EPI269223	EPI269054	EPI268885	EPI268039	EPI268716	EPI268209	EPI268379	EPI268547	A/duck/Shantou/1658/2003	Asia / China / Guangdong Province			Huang,K.; Bahl,J.; Fan,X.; Vijaykrishna,D.; Cheung,C.; Webby,R.J.; Webster,R.G.; Chen,H.; Smith,G.J.D.; Peiris,M.J.S.; Guan,Y.
EPI_ISL_76353	EPI269224	EPI269055	EPI268886	EPI268040	EPI268717	EPI268210	EPI268380	EPI268548	A/duck/Shantou/925/2003	Asia / China / Guangdong Province			Huang,K.; Bahl,J.; Fan,X.; Vijaykrishna,D.; Cheung,C.; Webby,R.J.; Webster,R.G.; Chen,H.; Smith,G.J.D.; Peiris,M.J.S.; Guan,Y.
EPI_ISL_76354	EPI269225	EPI269056	EPI268887	EPI268041	EPI268718	EPI268211	EPI268381	EPI268549	A/wild duck/Shantou/853/2003	Asia / China / Guangdong Province			Huang,K.; Bahl,J.; Fan,X.; Vijaykrishna,D.; Cheung,C.; Webby,R.J.; Webster,R.G.; Chen,H.; Smith,G.J.D.; Peiris,M.J.S.; Guan,Y.
EPI_ISL_76355	EPI269226	EPI269057	EPI268888	EPI268042	EPI268719	EPI268212	EPI268382	EPI268550	A/wild duck/Shantou/852/2003	Asia / China / Guangdong Province			Huang,K.; Bahl,J.; Fan,X.; Vijaykrishna,D.; Cheung,C.; Webby,R.J.; Webster,R.G.; Chen,H.; Smith,G.J.D.; Peiris,M.J.S.; Guan,Y.
EPI_ISL_76356	EPI269227	EPI269058	EPI268889	EPI268043	EPI268720	EPI268213	EPI268383	EPI268551	A/duck/Shantou/689/2003	Asia / China / Guangdong Province			Huang,K.; Bahl,J.; Fan,X.; Vijaykrishna,D.; Cheung,C.; Webby,R.J.; Webster,R.G.; Chen,H.; Smith,G.J.D.; Peiris,M.J.S.; Guan,Y.
EPI_ISL_76357	EPI269228	EPI269059	EPI268890	EPI268044	EPI268721	EPI268214	EPI268384	EPI268552	A/duck/Shantou/487/2003	Asia / China / Guangdong Province			Huang,K.; Bahl,J.; Fan,X.; Vijaykrishna,D.; Cheung,C.; Webby,R.J.; Webster,R.G.; Chen,H.; Smith,G.J.D.; Peiris,M.J.S.; Guan,Y.
EPI_ISL_76358	EPI269229	EPI269060	EPI268891	EPI268045	EPI268722	EPI268215	EPI268385	EPI268553	A/duck/Shantou/481/2003	Asia / China / Guangdong Province			Huang,K.; Bahl,J.; Fan,X.; Vijaykrishna,D.; Cheung,C.; Webby,R.J.; Webster,R.G.; Chen,H.; Smith,G.J.D.; Peiris,M.J.S.; Guan,Y.
EPI_ISL_76359	EPI269230	EPI269061	EPI268892	EPI268046	EPI268723	EPI268216	EPI268386	EPI268554	A/duck/Hunan/573/2002	Asia / China / Hunan Province			Huang,K.; Bahl,J.; Fan,X.; Vijaykrishna,D.; Cheung,C.; Webby,R.J.; Webster,R.G.; Chen,H.; Smith,G.J.D.; Peiris,M.J.S.; Guan,Y.
EPI_ISL_76360	EPI269231	EPI269062	EPI268893	EPI268047	EPI268724	EPI268217	EPI268387	EPI268555	A/duck/Shantou/3656/2002	Asia / China / Guangdong Province			Huang,K.; Bahl,J.; Fan,X.; Vijaykrishna,D.; Cheung,C.; Webby,R.J.; Webster,R.G.; Chen,H.; Smith,G.J.D.; Peiris,M.J.S.; Guan,Y.
EPI_ISL_76361	EPI269232	EPI269063	EPI268894	EPI268048	EPI268725	EPI268218	EPI268388	EPI268556	A/duck/Shantou/2471/2002	Asia / China / Guangdong Province			Huang,K.; Bahl,J.; Fan,X.; Vijaykrishna,D.; Cheung,C.; Webby,R.J.; Webster,R.G.; Chen,H.; Smith,G.J.D.; Peiris,M.J.S.; Guan,Y.
EPI_ISL_76362	EPI269233	EPI269064	EPI268895	EPI268049	EPI268726	EPI268219	EPI268389	EPI268557	A/duck/Shantou/2450/2002	Asia / China / Guangdong Province			Huang,K.; Bahl,J.; Fan,X.; Vijaykrishna,D.; Cheung,C.; Webby,R.J.; Webster,R.G.; Chen,H.; Smith,G.J.D.; Peiris,M.J.S.; Guan,Y.
EPI_ISL_76363	EPI269234	EPI269065	EPI268896	EPI268050	EPI268727	EPI268220	EPI268390	EPI268558	A/duck/Shantou/2446/2002	Asia / China / Guangdong Province			Huang,K.; Bahl,J.; Fan,X.; Vijaykrishna,D.; Cheung,C.; Webby,R.J.; Webster,R.G.; Chen,H.; Smith,G.J.D.; Peiris,M.J.S.; Guan,Y.
EPI_ISL_76364	EPI269235	EPI269066	EPI268897	EPI268051	EPI268728	EPI268221	EPI268391	EPI268559	A/duck/Shantou/2061/2002	Asia / China / Guangdong Province			Huang,K.; Bahl,J.; Fan,X.; Vijaykrishna,D.; Cheung,C.; Webby,R.J.; Webster,R.G.; Chen,H.; Smith,G.J.D.; Peiris,M.J.S.; Guan,Y.
EPI_ISL_76365	EPI269236	EPI269067	EPI268898	EPI268052	EPI268729	EPI268222	EPI268392	EPI268560	A/duck/Shantou/2045/2002	Asia / China / Guangdong Province			Huang,K.; Bahl,J.; Fan,X.; Vijaykrishna,D.; Cheung,C.; Webby,R.J.; Webster,R.G.; Chen,H.; Smith,G.J.D.; Peiris,M.J.S.; Guan,Y.
EPI_ISL_76366	EPI269237	EPI269068	EPI268899	EPI268053	EPI268730	EPI268223	EPI268393	EPI268561	A/duck/Shantou/1706/2002	Asia / China / Guangdong Province			Huang,K.; Bahl,J.; Fan,X.; Vijaykrishna,D.; Cheung,C.; Webby,R.J.; Webster,R.G.; Chen,H.; Smith,G.J.D.; Peiris,M.J.S.; Guan,Y.
EPI_ISL_76367	EPI269238	EPI269069	EPI268900	EPI268054	EPI268731	EPI268224	EPI268394	EPI268562	A/duck/Shantou/1674/2002	Asia / China / Guangdong Province			Huang,K.; Bahl,J.; Fan,X.; Vijaykrishna,D.; Cheung,C.; Webby,R.J.; Webster,R.G.; Chen,H.; Smith,G.J.D.; Peiris,M.J.S.; Guan,Y.
EPI_ISL_76368	EPI269239	EPI269070	EPI268901	EPI268055	EPI268732	EPI268225	EPI268395	EPI268563	A/duck/Shantou/1648/2002	Asia / China / Guangdong Province			Huang,K.; Bahl,J.; Fan,X.; Vijaykrishna,D.; Cheung,C.; Webby,R.J.; Webster,R.G.; Chen,H.; Smith,G.J.D.; Peiris,M.J.S.; Guan,Y.
EPI_ISL_76369	EPI269240	EPI269071	EPI268902	EPI268056	EPI268733	EPI268226	EPI268396	EPI268564	A/duck/Shantou/1646/2002	Asia / China / Guangdong Province			Huang,K.; Bahl,J.; Fan,X.; Vijaykrishna,D.; Cheung,C.; Webby,R.J.; Webster,R.G.; Chen,H.; Smith,G.J.D.; Peiris,M.J.S.; Guan,Y.
EPI_ISL_76370	EPI269241	EPI269072	EPI268903	EPI268057	EPI268734	EPI268227	EPI268397	EPI268565	A/wild duck/Shantou/1494/2002	Asia / China / Guangdong Province			Huang,K.; Bahl,J.; Fan,X.; Vijaykrishna,D.; Cheung,C.; Webby,R.J.; Webster,R.G.; Chen,H.; Smith,G.J.D.; Peiris,M.J.S.; Guan,Y.
EPI_ISL_76371	EPI269242	EPI269073	EPI268904	EPI268058	EPI268735	EPI268228	EPI268398	EPI268566	A/goose/Shantou/1321/2002	Asia / China / Guangdong Province			Huang,K.; Bahl,J.; Fan,X.; Vijaykrishna,D.; Cheung,C.; Webby,R.J.; Webster,R.G.; Chen,H.; Smith,G.J.D.; Peiris,M.J.S.; Guan,Y.
EPI_ISL_76372	EPI269243	EPI269074	EPI268905	EPI268059	EPI268736	EPI268229	EPI268399	EPI268567	A/duck/Shantou/1249/2002	Asia / China / Guangdong Province			Huang,K.; Bahl,J.; Fan,X.; Vijaykrishna,D.; Cheung,C.; Webby,R.J.; Webster,R.G.; Chen,H.; Smith,G.J.D.; Peiris,M.J.S.; Guan,Y.
EPI_ISL_76373	EPI269244	EPI269075	EPI268906	EPI268060	EPI268737	EPI268230	EPI268400	EPI268568	A/duck/Shantou/1233/2002	Asia / China / Guangdong Province			Huang,K.; Bahl,J.; Fan,X.; Vijaykrishna,D.; Cheung,C.; Webby,R.J.; Webster,R.G.; Chen,H.; Smith,G.J.D.; Peiris,M.J.S.; Guan,Y.
EPI_ISL_76374	EPI269245	EPI269076	EPI268907	EPI268061	EPI268738	EPI268231	EPI268401	EPI268569	A/duck/Shantou/1217/2002	Asia / China / Guangdong Province			Huang,K.; Bahl,J.; Fan,X.; Vijaykrishna,D.; Cheung,C.; Webby,R.J.; Webster,R.G.; Chen,H.; Smith,G.J.D.; Peiris,M.J.S.; Guan,Y.
EPI_ISL_76375	EPI269246	EPI269077	EPI268908	EPI268062	EPI268739	EPI268232	EPI268402	EPI268570	A/duck/Shantou/1215/2002	Asia / China / Guangdong Province			Huang,K.; Bahl,J.; Fan,X.; Vijaykrishna,D.; Cheung,C.; Webby,R.J.; Webster,R.G.; Chen,H.; Smith,G.J.D.; Peiris,M.J.S.; Guan,Y.
EPI_ISL_76376	EPI269247	EPI269078	EPI268909	EPI268063	EPI268740	EPI268233	EPI268403	EPI268571	A/duck/Shantou/1211/2002	Asia / China / Guangdong Province			Huang,K.; Bahl,J.; Fan,X.; Vijaykrishna,D.; Cheung,C.; Webby,R.J.; Webster,R.G.; Chen,H.; Smith,G.J.D.; Peiris,M.J.S.; Guan,Y.
EPI_ISL_76377	EPI269248	EPI269079	EPI268910	EPI268064	EPI268741	EPI268234	EPI268404	EPI268572	A/wild duck/Shantou/1068/2002	Asia / China / Guangdong Province			Huang,K.; Bahl,J.; Fan,X.; Vijaykrishna,D.; Cheung,C.; Webby,R.J.; Webster,R.G.; Chen,H.; Smith,G.J.D.; Peiris,M.J.S.; Guan,Y.
EPI_ISL_76378	EPI269249	EPI269080	EPI268911	EPI268065	EPI268742	EPI268235	EPI268405	EPI268573	A/goose/Shantou/879/2002	Asia / China / Guangdong Province			Huang,K.; Bahl,J.; Fan,X.; Vijaykrishna,D.; Cheung,C.; Webby,R.J.; Webster,R.G.; Chen,H.; Smith,G.J.D.; Peiris,M.J.S.; Guan,Y.
EPI_ISL_76379	EPI269250	EPI269081	EPI268912	EPI268066	EPI268743	EPI268236	EPI268406	EPI268574	A/wild duck/Shantou/867/2002	Asia / China / Guangdong Province			Huang,K.; Bahl,J.; Fan,X.; Vijaykrishna,D.; Cheung,C.; Webby,R.J.; Webster,R.G.; Chen,H.; Smith,G.J.D.; Peiris,M.J.S.; Guan,Y.
EPI_ISL_76380	EPI269251	EPI269082	EPI268913	EPI268067	EPI268744	EPI268237	EPI268407	EPI268575	A/wild duck/Shantou/865/2002	Asia / China / Guangdong Province			Huang,K.; Bahl,J.; Fan,X.; Vijaykrishna,D.; Cheung,C.; Webby,R.J.; Webster,R.G.; Chen,H.; Smith,G.J.D.; Peiris,M.J.S.; Guan,Y.
EPI_ISL_76381	EPI269252	EPI269083	EPI268914	EPI268068	EPI268745	EPI268238	EPI268408	EPI268576	A/goose/Shantou/756/2002	Asia / China / Guangdong Province			Huang,K.; Bahl,J.; Fan,X.; Vijaykrishna,D.; Cheung,C.; Webby,R.J.; Webster,R.G.; Chen,H.; Smith,G.J.D.; Peiris,M.J.S.; Guan,Y.
EPI_ISL_76382	EPI269253	EPI269084	EPI268915	EPI268069	EPI268746	EPI268239	EPI268409	EPI268577	A/duck/Shantou/674/2002	Asia / China / Guangdong Province			Huang,K.; Bahl,J.; Fan,X.; Vijaykrishna,D.; Cheung,C.; Webby,R.J.; Webster,R.G.; Chen,H.; Smith,G.J.D.; Peiris,M.J.S.; Guan,Y.
EPI_ISL_76383	EPI269254	EPI269085	EPI268916	EPI268070	EPI268747	EPI268240	EPI268410	EPI268578	A/wild duck/Shantou/641/2002	Asia / China / Guangdong Province			Huang,K.; Bahl,J.; Fan,X.; Vijaykrishna,D.; Cheung,C.; Webby,R.J.; Webster,R.G.; Chen,H.; Smith,G.J.D.; Peiris,M.J.S.; Guan,Y.
EPI_ISL_76384	EPI269255	EPI269086	EPI268917	EPI268071	EPI268748	EPI268241	EPI268411	EPI268579	A/duck/Shantou/494/2002	Asia / China / Guangdong Province			Huang,K.; Bahl,J.; Fan,X.; Vijaykrishna,D.; Cheung,C.; Webby,R.J.; Webster,R.G.; Chen,H.; Smith,G.J.D.; Peiris,M.J.S.; Guan,Y.
EPI_ISL_76385	EPI269256	EPI269087	EPI268918	EPI268072	EPI268749	EPI268242	EPI268412	EPI268580	A/wild duck/Shantou/488/2002	Asia / China / Guangdong Province			Huang,K.; Bahl,J.; Fan,X.; Vijaykrishna,D.; Cheung,C.; Webby,R.J.; Webster,R.G.; Chen,H.; Smith,G.J.D.; Peiris,M.J.S.; Guan,Y.
EPI_ISL_76386	EPI269257	EPI269088	EPI268919	EPI268073	EPI268750	EPI268243	EPI268413	EPI268581	A/duck/Shantou/313/2002	Asia / China / Guangdong Province			Huang,K.; Bahl,J.; Fan,X.; Vijaykrishna,D.; Cheung,C.; Webby,R.J.; Webster,R.G.; Chen,H.; Smith,G.J.D.; Peiris,M.J.S.; Guan,Y.
EPI_ISL_76387	EPI269258	EPI269089	EPI268920	EPI268074	EPI268751	EPI268244	EPI268414	EPI268582	A/duck/Shantou/266/2002	Asia / China / Guangdong Province			Huang,K.; Bahl,J.; Fan,X.; Vijaykrishna,D.; Cheung,C.; Webby,R.J.; Webster,R.G.; Chen,H.; Smith,G.J.D.; Peiris,M.J.S.; Guan,Y.
EPI_ISL_76388	EPI269259	EPI269090	EPI268921	EPI268075	EPI268752	EPI268245	EPI268415	EPI268583	A/duck/Shantou/184/2002	Asia / China / Guangdong Province			Huang,K.; Bahl,J.; Fan,X.; Vijaykrishna,D.; Cheung,C.; Webby,R.J.; Webster,R.G.; Chen,H.; Smith,G.J.D.; Peiris,M.J.S.; Guan,Y.
EPI_ISL_76389	EPI269260	EPI269091	EPI268922	EPI268076	EPI268753	EPI268246	EPI268416	EPI268584	A/goose/Shantou/106/2002	Asia / China / Guangdong Province			Huang,K.; Bahl,J.; Fan,X.; Vijaykrishna,D.; Cheung,C.; Webby,R.J.; Webster,R.G.; Chen,H.; Smith,G.J.D.; Peiris,M.J.S.; Guan,Y.
EPI_ISL_76390	EPI269261	EPI269092	EPI268923	EPI268077	EPI268754	EPI268247	EPI268417	EPI268585	A/wild duck/Shantou/41/2002	Asia / China / Guangdong Province			Huang,K.; Bahl,J.; Fan,X.; Vijaykrishna,D.; Cheung,C.; Webby,R.J.; Webster,R.G.; Chen,H.; Smith,G.J.D.; Peiris,M.J.S.; Guan,Y.
EPI_ISL_76391	EPI269262	EPI269093	EPI268924	EPI268078	EPI268755	EPI268248	EPI268418	EPI268586	A/duck/Shantou/5579/2001	Asia / China / Guangdong Province			Huang,K.; Bahl,J.; Fan,X.; Vijaykrishna,D.; Cheung,C.; Webby,R.J.; Webster,R.G.; Chen,H.; Smith,G.J.D.; Peiris,M.J.S.; Guan,Y.
EPI_ISL_76392	EPI269263	EPI269094	EPI268925	EPI268079	EPI268756	EPI268249	EPI268419	EPI268587	A/duck/Shantou/5561/2001	Asia / China / Guangdong Province			Huang,K.; Bahl,J.; Fan,X.; Vijaykrishna,D.; Cheung,C.; Webby,R.J.; Webster,R.G.; Chen,H.; Smith,G.J.D.; Peiris,M.J.S.; Guan,Y.
EPI_ISL_76393	EPI269265	EPI269096	EPI268927	EPI268081	EPI268758	EPI268251	EPI268420	EPI268589	A/duck/Shantou/5525/2001	Asia / China / Guangdong Province			Huang,K.; Bahl,J.; Fan,X.; Vijaykrishna,D.; Cheung,C.; Webby,R.J.; Webster,R.G.; Chen,H.; Smith,G.J.D.; Peiris,M.J.S.; Guan,Y.
EPI_ISL_76394	EPI269266	EPI269097	EPI268928	EPI268082	EPI268759	EPI268252	EPI268421	EPI268590	A/duck/Shantou/5507/2001	Asia / China / Guangdong Province			Huang,K.; Bahl,J.; Fan,X.; Vijaykrishna,D.; Cheung,C.; Webby,R.J.; Webster,R.G.; Chen,H.; Smith,G.J.D.; Peiris,M.J.S.; Guan,Y.
EPI_ISL_76395	EPI269267	EPI269098	EPI268929	EPI268083	EPI268760	EPI268253	EPI268422	EPI268591	A/duck/Shantou/4534/2001	Asia / China / Guangdong Province			Huang,K.; Bahl,J.; Fan,X.; Vijaykrishna,D.; Cheung,C.; Webby,R.J.; Webster,R.G.; Chen,H.; Smith,G.J.D.; Peiris,M.J.S.; Guan,Y.
EPI_ISL_76396	EPI269268	EPI269099	EPI268930	EPI268084	EPI268761	EPI268254	EPI268423	EPI268592	A/duck/Shantou/4439/2001	Asia / China / Guangdong Province			Huang,K.; Bahl,J.; Fan,X.; Vijaykrishna,D.; Cheung,C.; Webby,R.J.; Webster,R.G.; Chen,H.; Smith,G.J.D.; Peiris,M.J.S.; Guan,Y.
EPI_ISL_76397	EPI269269	EPI269100	EPI268931	EPI268085	EPI268762	EPI268255	EPI268424	EPI268593	A/duck/Shantou/4380/2001	Asia / China / Guangdong Province			Huang,K.; Bahl,J.; Fan,X.; Vijaykrishna,D.; Cheung,C.; Webby,R.J.; Webster,R.G.; Chen,H.; Smith,G.J.D.; Peiris,M.J.S.; Guan,Y.
EPI_ISL_76398	EPI269270	EPI269101	EPI268932	EPI268086	EPI268763	EPI268256	EPI268425	EPI268594	A/duck/Shantou/4371/2001	Asia / China / Guangdong Province			Huang,K.; Bahl,J.; Fan,X.; Vijaykrishna,D.; Cheung,C.; Webby,R.J.; Webster,R.G.; Chen,H.; Smith,G.J.D.; Peiris,M.J.S.; Guan,Y.
EPI_ISL_76399	EPI269271	EPI269102	EPI268933	EPI268087	EPI268764	EPI268257	EPI268426	EPI268595	A/duck/Shantou/4267/2001	Asia / China / Guangdong Province			Huang,K.; Bahl,J.; Fan,X.; Vijaykrishna,D.; Cheung,C.; Webby,R.J.; Webster,R.G.; Chen,H.; Smith,G.J.D.; Peiris,M.J.S.; Guan,Y.
EPI_ISL_76400	EPI269272	EPI269103	EPI268934	EPI268088	EPI268765	EPI268258	EPI268427	EPI268596	A/duck/Shantou/4002/2001	Asia / China / Guangdong Province			Huang,K.; Bahl,J.; Fan,X.; Vijaykrishna,D.; Cheung,C.; Webby,R.J.; Webster,R.G.; Chen,H.; Smith,G.J.D.; Peiris,M.J.S.; Guan,Y.
EPI_ISL_76401	EPI269273	EPI269104	EPI268935	EPI268089	EPI268766	EPI268259	EPI268428	EPI268597	A/duck/Shantou/3976/2001	Asia / China / Guangdong Province			Huang,K.; Bahl,J.; Fan,X.; Vijaykrishna,D.; Cheung,C.; Webby,R.J.; Webster,R.G.; Chen,H.; Smith,G.J.D.; Peiris,M.J.S.; Guan,Y.
EPI_ISL_76402	EPI269274	EPI269105	EPI268936	EPI268090	EPI268767	EPI268260	EPI268429	EPI268598	A/duck/Shantou/3939/2001	Asia / China / Guangdong Province			Huang,K.; Bahl,J.; Fan,X.; Vijaykrishna,D.; Cheung,C.; Webby,R.J.; Webster,R.G.; Chen,H.; Smith,G.J.D.; Peiris,M.J.S.; Guan,Y.
EPI_ISL_76403	EPI269275	EPI269106	EPI268937	EPI268091	EPI268768	EPI268261	EPI268430	EPI268599	A/duck/Shantou/3655/2001	Asia / China / Guangdong Province			Huang,K.; Bahl,J.; Fan,X.; Vijaykrishna,D.; Cheung,C.; Webby,R.J.; Webster,R.G.; Chen,H.; Smith,G.J.D.; Peiris,M.J.S.; Guan,Y.
EPI_ISL_76404	EPI269276	EPI269107	EPI268938	EPI268092	EPI268769	EPI268262	EPI268431	EPI268600	A/duck/Shantou/2542/2001	Asia / China / Guangdong Province			Huang,K.; Bahl,J.; Fan,X.; Vijaykrishna,D.; Cheung,C.; Webby,R.J.; Webster,R.G.; Chen,H.; Smith,G.J.D.; Peiris,M.J.S.; Guan,Y.
EPI_ISL_76405	EPI269277	EPI269108	EPI268939	EPI268093	EPI268770	EPI268263	EPI268432	EPI268601	A/duck/Shantou/2444/2001	Asia / China / Guangdong Province			Huang,K.; Bahl,J.; Fan,X.; Vijaykrishna,D.; Cheung,C.; Webby,R.J.; Webster,R.G.; Chen,H.; Smith,G.J.D.; Peiris,M.J.S.; Guan,Y.
EPI_ISL_76406	EPI269278	EPI269109	EPI268940	EPI268094	EPI268771	EPI268264	EPI268433	EPI268602	A/wild duck/Shantou/2395/2001	Asia / China / Guangdong Province			Huang,K.; Bahl,J.; Fan,X.; Vijaykrishna,D.; Cheung,C.; Webby,R.J.; Webster,R.G.; Chen,H.; Smith,G.J.D.; Peiris,M.J.S.; Guan,Y.
EPI_ISL_76407	EPI269279	EPI269110	EPI268941	EPI268095	EPI268772	EPI268265	EPI268434	EPI268603	A/duck/Shantou/2167/2001	Asia / China / Guangdong Province			Huang,K.; Bahl,J.; Fan,X.; Vijaykrishna,D.; Cheung,C.; Webby,R.J.; Webster,R.G.; Chen,H.; Smith,G.J.D.; Peiris,M.J.S.; Guan,Y.
EPI_ISL_76408	EPI269280	EPI269111	EPI268942	EPI268096	EPI268773	EPI268266	EPI268435	EPI268604	A/wild duck/Shantou/2026/2001	Asia / China / Guangdong Province			Huang,K.; Bahl,J.; Fan,X.; Vijaykrishna,D.; Cheung,C.; Webby,R.J.; Webster,R.G.; Chen,H.; Smith,G.J.D.; Peiris,M.J.S.; Guan,Y.
EPI_ISL_76409	EPI269281	EPI269112	EPI268943	EPI268097	EPI268774	EPI268267	EPI268436	EPI268605	A/duck/Shantou/1586/2001	Asia / China / Guangdong Province			Huang,K.; Bahl,J.; Fan,X.; Vijaykrishna,D.; Cheung,C.; Webby,R.J.; Webster,R.G.; Chen,H.; Smith,G.J.D.; Peiris,M.J.S.; Guan,Y.
EPI_ISL_76410	EPI269282	EPI269113	EPI268944	EPI268098	EPI268775	EPI268268	EPI268437	EPI268606	A/duck/Shantou/1522/2001	Asia / China / Guangdong Province			Huang,K.; Bahl,J.; Fan,X.; Vijaykrishna,D.; Cheung,C.; Webby,R.J.; Webster,R.G.; Chen,H.; Smith,G.J.D.; Peiris,M.J.S.; Guan,Y.
EPI_ISL_76411	EPI269283	EPI269114	EPI268945	EPI268099	EPI268776	EPI268269	EPI268438	EPI268607	A/wild duck/Shantou/1381/2001	Asia / China / Guangdong Province			Huang,K.; Bahl,J.; Fan,X.; Vijaykrishna,D.; Cheung,C.; Webby,R.J.; Webster,R.G.; Chen,H.; Smith,G.J.D.; Peiris,M.J.S.; Guan,Y.
EPI_ISL_76412	EPI269284	EPI269115	EPI268946	EPI268100	EPI268777	EPI268270	EPI268439	EPI268608	A/duck/Shantou/1286/2001	Asia / China / Guangdong Province			Huang,K.; Bahl,J.; Fan,X.; Vijaykrishna,D.; Cheung,C.; Webby,R.J.; Webster,R.G.; Chen,H.; Smith,G.J.D.; Peiris,M.J.S.; Guan,Y.
EPI_ISL_76413	EPI269285	EPI269116	EPI268947	EPI268101	EPI268778	EPI268271	EPI268440	EPI268609	A/duck/Shantou/1197/2001	Asia / China / Guangdong Province			Huang,K.; Bahl,J.; Fan,X.; Vijaykrishna,D.; Cheung,C.; Webby,R.J.; Webster,R.G.; Chen,H.; Smith,G.J.D.; Peiris,M.J.S.; Guan,Y.
EPI_ISL_76414	EPI269286	EPI269117	EPI268948	EPI268102	EPI268779	EPI268272	EPI268441	EPI268610	A/duck/Shantou/1090/2001	Asia / China / Guangdong Province			Huang,K.; Bahl,J.; Fan,X.; Vijaykrishna,D.; Cheung,C.; Webby,R.J.; Webster,R.G.; Chen,H.; Smith,G.J.D.; Peiris,M.J.S.; Guan,Y.
EPI_ISL_76415	EPI269287	EPI269118	EPI268949	EPI268103	EPI268780	EPI268273	EPI268442	EPI268611	A/duck/Shantou/728/2001	Asia / China / Guangdong Province			Huang,K.; Bahl,J.; Fan,X.; Vijaykrishna,D.; Cheung,C.; Webby,R.J.; Webster,R.G.; Chen,H.; Smith,G.J.D.; Peiris,M.J.S.; Guan,Y.
EPI_ISL_76416	EPI269288	EPI269119	EPI268950	EPI268104	EPI268781	EPI268274	EPI268443	EPI268612	A/wild duck/Shantou/261/2001	Asia / China / Guangdong Province			Huang,K.; Bahl,J.; Fan,X.; Vijaykrishna,D.; Cheung,C.; Webby,R.J.; Webster,R.G.; Chen,H.; Smith,G.J.D.; Peiris,M.J.S.; Guan,Y.
EPI_ISL_76417	EPI269289	EPI269120	EPI268951	EPI268105	EPI268782	EPI268275	EPI268444	EPI268613	A/duck/Shantou/1840/2000	Asia / China / Guangdong Province			Huang,K.; Bahl,J.; Fan,X.; Vijaykrishna,D.; Cheung,C.; Webby,R.J.; Webster,R.G.; Chen,H.; Smith,G.J.D.; Peiris,M.J.S.; Guan,Y.
EPI_ISL_76418	EPI269290	EPI269121	EPI268952	EPI268106	EPI268783	EPI268276	EPI268445	EPI268614	A/duck/Shantou/1655/2000	Asia / China / Guangdong Province			Huang,K.; Bahl,J.; Fan,X.; Vijaykrishna,D.; Cheung,C.; Webby,R.J.; Webster,R.G.; Chen,H.; Smith,G.J.D.; Peiris,M.J.S.; Guan,Y.
EPI_ISL_76419	EPI269291	EPI269122	EPI268953	EPI268107	EPI268784	EPI268277	EPI268446	EPI268615	A/wild duck/Shantou/1651/2000	Asia / China / Guangdong Province			Huang,K.; Bahl,J.; Fan,X.; Vijaykrishna,D.; Cheung,C.; Webby,R.J.; Webster,R.G.; Chen,H.; Smith,G.J.D.; Peiris,M.J.S.; Guan,Y.
EPI_ISL_76420	EPI269292	EPI269123	EPI268954	EPI268108	EPI268785	EPI268278	EPI268447	EPI268616	A/duck/Shantou/1252/2000	Asia / China / Guangdong Province			Huang,K.; Bahl,J.; Fan,X.; Vijaykrishna,D.; Cheung,C.; Webby,R.J.; Webster,R.G.; Chen,H.; Smith,G.J.D.; Peiris,M.J.S.; Guan,Y.
EPI_ISL_76421	EPI269293	EPI269124	EPI268955	EPI268109	EPI268786	EPI268279	EPI268448	EPI268617	A/duck/Shantou/339/2000	Asia / China / Guangdong Province			Huang,K.; Bahl,J.; Fan,X.; Vijaykrishna,D.; Cheung,C.; Webby,R.J.; Webster,R.G.; Chen,H.; Smith,G.J.D.; Peiris,M.J.S.; Guan,Y.
EPI_ISL_76422	EPI269294	EPI269125	EPI268956	EPI268110	EPI268787	EPI268280	EPI268449	EPI268618	A/duck/Shantou/259/2000	Asia / China / Guangdong Province			Huang,K.; Bahl,J.; Fan,X.; Vijaykrishna,D.; Cheung,C.; Webby,R.J.; Webster,R.G.; Chen,H.; Smith,G.J.D.; Peiris,M.J.S.; Guan,Y.
EPI_ISL_76423	EPI269295	EPI269126	EPI268957	EPI268111	EPI268788	EPI268281	EPI268450	EPI268619	A/duck/Shantou/83/2000	Asia / China / Guangdong Province			Huang,K.; Bahl,J.; Fan,X.; Vijaykrishna,D.; Cheung,C.; Webby,R.J.; Webster,R.G.; Chen,H.; Smith,G.J.D.; Peiris,M.J.S.; Guan,Y.
EPI_ISL_76424	EPI269296	EPI269127	EPI268958	EPI268112	EPI268789	EPI268282	EPI268451	EPI268620	A/duck/Hunan/748/2005	Asia / China / Hunan Province			Huang,K.; Bahl,J.; Fan,X.; Vijaykrishna,D.; Cheung,C.; Webby,R.J.; Webster,R.G.; Chen,H.; Smith,G.J.D.; Peiris,M.J.S.; Guan,Y.
EPI_ISL_76425	EPI269297	EPI269128	EPI268959	EPI268113	EPI268790	EPI268283	EPI268452	EPI268621	A/duck/Guangxi/585/2005	Asia / China / Guangxi Zhuang Autonomous Region			Huang,K.; Bahl,J.; Fan,X.; Vijaykrishna,D.; Cheung,C.; Webby,R.J.; Webster,R.G.; Chen,H.; Smith,G.J.D.; Peiris,M.J.S.; Guan,Y.
EPI_ISL_76426	EPI269298	EPI269129	EPI268960	EPI268114	EPI268791	EPI268284	EPI268453	EPI268622	A/mallard/Jiangxi/8346/2004	Asia / China / Jiangxi Province			Huang,K.; Bahl,J.; Fan,X.; Vijaykrishna,D.; Cheung,C.; Webby,R.J.; Webster,R.G.; Chen,H.; Smith,G.J.D.; Peiris,M.J.S.; Guan,Y.
EPI_ISL_76427	EPI269299	EPI269130	EPI268961	EPI268115	EPI268792	EPI268285	EPI268454	EPI268623	A/mallard/Jiangxi/8341/2004	Asia / China / Jiangxi Province			Huang,K.; Bahl,J.; Fan,X.; Vijaykrishna,D.; Cheung,C.; Webby,R.J.; Webster,R.G.; Chen,H.; Smith,G.J.D.; Peiris,M.J.S.; Guan,Y.
EPI_ISL_76428	EPI269300	EPI269131	EPI268962	EPI268116	EPI268793	EPI268286	EPI268455	EPI268624	A/duck/Guangxi/1455/2004	Asia / China / Guangxi Zhuang Autonomous Region			Huang,K.; Bahl,J.; Fan,X.; Vijaykrishna,D.; Cheung,C.; Webby,R.J.; Webster,R.G.; Chen,H.; Smith,G.J.D.; Peiris,M.J.S.; Guan,Y.
EPI_ISL_76429	EPI269301	EPI269132	EPI268963	EPI268117	EPI268794	EPI268287	EPI268456	EPI268625	A/duck/Hunan/5613/2003	Asia / China / Hunan Province			Huang,K.; Bahl,J.; Fan,X.; Vijaykrishna,D.; Cheung,C.; Webby,R.J.; Webster,R.G.; Chen,H.; Smith,G.J.D.; Peiris,M.J.S.; Guan,Y.
EPI_ISL_76430	EPI269302	EPI269133	EPI268964	EPI268118	EPI268795	EPI268288	EPI268457	EPI268626	A/duck/Shantou/20313/2005	Asia / China / Guangdong Province			Huang,K.; Bahl,J.; Fan,X.; Vijaykrishna,D.; Cheung,C.; Webby,R.J.; Webster,R.G.; Chen,H.; Smith,G.J.D.; Peiris,M.J.S.; Guan,Y.
EPI_ISL_76431	EPI269303	EPI269134	EPI268965	EPI268119	EPI268796	EPI268289	EPI268458	EPI268627	A/goose/Shantou/18647/2005	Asia / China / Guangdong Province			Huang,K.; Bahl,J.; Fan,X.; Vijaykrishna,D.; Cheung,C.; Webby,R.J.; Webster,R.G.; Chen,H.; Smith,G.J.D.; Peiris,M.J.S.; Guan,Y.
EPI_ISL_76432	EPI269304	EPI269135	EPI268966	EPI268120	EPI268797	EPI268290	EPI268459	EPI268628	A/duck/Fujian/12035/2005	Asia / China / Fujian Province			Huang,K.; Bahl,J.; Fan,X.; Vijaykrishna,D.; Cheung,C.; Webby,R.J.; Webster,R.G.; Chen,H.; Smith,G.J.D.; Peiris,M.J.S.; Guan,Y.
EPI_ISL_76433	EPI269305	EPI269136	EPI268967	EPI268121	EPI268798	EPI268291	EPI268460	EPI268629	A/duck/Fujian/11661/2005	Asia / China / Fujian Province			Huang,K.; Bahl,J.; Fan,X.; Vijaykrishna,D.; Cheung,C.; Webby,R.J.; Webster,R.G.; Chen,H.; Smith,G.J.D.; Peiris,M.J.S.; Guan,Y.
EPI_ISL_76434	EPI269306	EPI269137	EPI268968	EPI268122	EPI268799	EPI268292	EPI268461	EPI268630	A/duck/Shantou/11392/2005	Asia / China / Guangdong Province			Huang,K.; Bahl,J.; Fan,X.; Vijaykrishna,D.; Cheung,C.; Webby,R.J.; Webster,R.G.; Chen,H.; Smith,G.J.D.; Peiris,M.J.S.; Guan,Y.
EPI_ISL_76435	EPI269307	EPI269138	EPI268969	EPI268123	EPI268800	EPI268293	EPI268462	EPI268631	A/duck/Shantou/8365/2005	Asia / China / Guangdong Province			Huang,K.; Bahl,J.; Fan,X.; Vijaykrishna,D.; Cheung,C.; Webby,R.J.; Webster,R.G.; Chen,H.; Smith,G.J.D.; Peiris,M.J.S.; Guan,Y.
EPI_ISL_76436	EPI269308	EPI269139	EPI268970	EPI268124	EPI268801	EPI268294	EPI268463	EPI268632	A/mallard/Shantou/972/2005	Asia / China / Guangdong Province			Huang,K.; Bahl,J.; Fan,X.; Vijaykrishna,D.; Cheung,C.; Webby,R.J.; Webster,R.G.; Chen,H.; Smith,G.J.D.; Peiris,M.J.S.; Guan,Y.
EPI_ISL_76437	EPI269309	EPI269140	EPI268971	EPI268125	EPI268802	EPI268295	EPI268464	EPI268633	A/wild duck/Shantou/47/2005	Asia / China / Guangdong Province			Huang,K.; Bahl,J.; Fan,X.; Vijaykrishna,D.; Cheung,C.; Webby,R.J.; Webster,R.G.; Chen,H.; Smith,G.J.D.; Peiris,M.J.S.; Guan,Y.
EPI_ISL_76438	EPI269310	EPI269141	EPI268972	EPI268126	EPI268803	EPI268296	EPI268465	EPI268634	A/duck/Shantou/31/2005	Asia / China / Guangdong Province			Huang,K.; Bahl,J.; Fan,X.; Vijaykrishna,D.; Cheung,C.; Webby,R.J.; Webster,R.G.; Chen,H.; Smith,G.J.D.; Peiris,M.J.S.; Guan,Y.
EPI_ISL_76439	EPI269311	EPI269142	EPI268973	EPI268127	EPI268804	EPI268297	EPI268466	EPI268635	A/duck/Shantou/6233/2004	Asia / China / Guangdong Province			Huang,K.; Bahl,J.; Fan,X.; Vijaykrishna,D.; Cheung,C.; Webby,R.J.; Webster,R.G.; Chen,H.; Smith,G.J.D.; Peiris,M.J.S.; Guan,Y.
EPI_ISL_76440	EPI269312	EPI269143	EPI268974	EPI268128	EPI268805	EPI268298	EPI268467	EPI268636	A/mallard/Jiangxi/413/2004	Asia / China / Jiangxi Province			Huang,K.; Bahl,J.; Fan,X.; Vijaykrishna,D.; Cheung,C.; Webby,R.J.; Webster,R.G.; Chen,H.; Smith,G.J.D.; Peiris,M.J.S.; Guan,Y.
EPI_ISL_76441	EPI269313	EPI269144	EPI268975	EPI268129	EPI268806	EPI268299	EPI268468	EPI268637	A/wild duck/Shantou/192/2004	Asia / China / Guangdong Province			Huang,K.; Bahl,J.; Fan,X.; Vijaykrishna,D.; Cheung,C.; Webby,R.J.; Webster,R.G.; Chen,H.; Smith,G.J.D.; Peiris,M.J.S.; Guan,Y.
EPI_ISL_76442	EPI269314	EPI269145	EPI268976	EPI268130	EPI268807	EPI268300	EPI268469	EPI268638	A/duck/Shantou/4893/2001	Asia / China / Guangdong Province			Huang,K.; Bahl,J.; Fan,X.; Vijaykrishna,D.; Cheung,C.; Webby,R.J.; Webster,R.G.; Chen,H.; Smith,G.J.D.; Peiris,M.J.S.; Guan,Y.
EPI_ISL_76443	EPI269315	EPI269146	EPI268977	EPI268131	EPI268808	EPI268301	EPI268470	EPI268639	A/mallard/Jiangxi/4408/2005	Asia / China / Jiangxi Province			Huang,K.; Bahl,J.; Fan,X.; Vijaykrishna,D.; Cheung,C.; Webby,R.J.; Webster,R.G.; Chen,H.; Smith,G.J.D.; Peiris,M.J.S.; Guan,Y.
EPI_ISL_76444	EPI269316	EPI269147	EPI268978	EPI268132	EPI268809	EPI268302	EPI268471	EPI268640	A/mallard/Jiangxi/6285/2004	Asia / China / Jiangxi Province			Huang,K.; Bahl,J.; Fan,X.; Vijaykrishna,D.; Cheung,C.; Webby,R.J.; Webster,R.G.; Chen,H.; Smith,G.J.D.; Peiris,M.J.S.; Guan,Y.
EPI_ISL_76445	EPI269317	EPI269148	EPI268979	EPI268133	EPI268810	EPI268303	EPI268472	EPI268641	A/duck/Hunan/3748/2004	Asia / China / Hunan Province			Huang,K.; Bahl,J.; Fan,X.; Vijaykrishna,D.; Cheung,C.; Webby,R.J.; Webster,R.G.; Chen,H.; Smith,G.J.D.; Peiris,M.J.S.; Guan,Y.
EPI_ISL_76446	EPI269318	EPI269149	EPI268980	EPI268134	EPI268811	EPI268304	EPI268473	EPI268642	A/duck/Shantou/2954/2003	Asia / China / Guangdong Province			Huang,K.; Bahl,J.; Fan,X.; Vijaykrishna,D.; Cheung,C.; Webby,R.J.; Webster,R.G.; Chen,H.; Smith,G.J.D.; Peiris,M.J.S.; Guan,Y.
EPI_ISL_76447	EPI269319	EPI269150	EPI268981	EPI268135	EPI268812	EPI268305	EPI268474	EPI268643	A/duck/Hunan/1469/2002	Asia / China / Hunan Province			Huang,K.; Bahl,J.; Fan,X.; Vijaykrishna,D.; Cheung,C.; Webby,R.J.; Webster,R.G.; Chen,H.; Smith,G.J.D.; Peiris,M.J.S.; Guan,Y.
EPI_ISL_76448	EPI269320	EPI269151	EPI268982	EPI268137	EPI268813	EPI268307	EPI268475	EPI268644	A/wild duck/Shantou/311/2001	Asia / China / Guangdong Province			Huang,K.; Bahl,J.; Fan,X.; Vijaykrishna,D.; Cheung,C.; Webby,R.J.; Webster,R.G.; Chen,H.; Smith,G.J.D.; Peiris,M.J.S.; Guan,Y.
EPI_ISL_76449	EPI269327	EPI269326	EPI269325	EPI269321	EPI269324	EPI269322		EPI269323	A/duck/Shantou/5540/2001	Asia / China / Guangdong Province			Huang,K.; Bahl,J.; Fan,X.; Vijaykrishna,D.; Cheung,C.; Webby,R.J.; Webster,R.G.; Chen,H.; Smith,G.J.D.; Peiris,M.J.S.; Guan,Y.
EPI_ISL_84313				EPI295800					A/chicken/Shandong/2h/2001	Asia / China			Sun,Y.; Pu,J.; Liu,J.
EPI_ISL_84314				EPI295801					A/chicken/Hebei/11/2002	Asia / China			Sun,Y.; Pu,J.; Liu,J.
EPI_ISL_84315				EPI295802					A/chicken/Shandong/LY/2003	Asia / China			Sun,Y.; Pu,J.; Liu,J.
EPI_ISL_84316				EPI295803					A/chicken/Hebei/1/1999	Asia / China			Sun,Y.; Pu,J.; Liu,J.
EPI_ISL_84317				EPI295804					A/chicken/Anhui/2h/2002	Asia / China			Sun,Y.; Pu,J.; Liu,J.
EPI_ISL_84318	EPI295916	EPI295898	EPI295881	EPI295863	EPI295847	EPI295831	EPI295932	EPI295812	A/duck/Beijing/31/2005	Asia / China			Sun,Y.P.; Pu,J.A.; Liu,J.H.
EPI_ISL_84332	EPI295929	EPI295912	EPI295895	EPI295878	EPI295861	EPI295843	EPI295946	EPI295826	A/chicken/Beijing/7/2005	Asia / China			Sun,Y.P.; Pu,J.A.; Liu,J.H.
EPI_ISL_84334	EPI295917	EPI295897	EPI295880	EPI295864	EPI295846	EPI295830	EPI295931	EPI295828	A/duck/Beijing/MG0617/2005	Asia / China			Sun,Y.P.; Pu,J.A.; Liu,J.H.
EPI_ISL_84449	EPI296279	EPI296266	EPI296253	EPI296240	EPI296227	EPI296214	EPI296201	EPI296188	A/wild duck/Korea/CW09/2005	Asia / Korea, Republic of			Jeong,O.-M.; Kim,Y.-J.; Choi,J.-G.; Kang,H.-M.; Kim,M.-C.; Kwon,J.-H.; Lee,Y.-J.
EPI_ISL_84450	EPI296280	EPI296267	EPI296254	EPI296241	EPI296228	EPI296215	EPI296202	EPI296189	A/wild duck/Korea/HDR02/2005	Asia / Korea, Republic of			Jeong,O.-M.; Kim,Y.-J.; Choi,J.-G.; Kang,H.-M.; Kim,M.-C.; Kwon,J.-H.; Lee,Y.-J.
EPI_ISL_84451	EPI296281	EPI296268	EPI296255	EPI296242	EPI296229	EPI296216	EPI296203	EPI296190	A/wild duck/Korea/SH60/2004	Asia / Korea, Republic of			Jeong,O.-M.; Kim,Y.-J.; Choi,J.-G.; Kang,H.-M.; Kim,M.-C.; Kwon,J.-H.; Lee,Y.-J.
EPI_ISL_84452	EPI296282	EPI296269	EPI296256	EPI296243	EPI296230	EPI296217	EPI296204	EPI296191	A/wild duck/Korea/YS44/2004	Asia / Korea, Republic of			Jeong,O.-M.; Kim,Y.-J.; Choi,J.-G.; Kang,H.-M.; Kim,M.-C.; Kwon,J.-H.; Lee,Y.-J.
EPI_ISL_84453	EPI296283	EPI296270	EPI296257	EPI296244	EPI296231	EPI296218	EPI296205	EPI296192	A/wild duck/Korea/CSM38/2004	Asia / Korea, Republic of			Jeong,O.-M.; Kim,Y.-J.; Choi,J.-G.; Kang,H.-M.; Kim,M.-C.; Kwon,J.-H.; Lee,Y.-J.
EPI_ISL_84469				EPI296361	EPI296313		EPI296344		A/wild bird/Korea/6D1/2005	Asia / Korea, Republic of			Lee,H.-J.; Kwon,J.-S.; Lee,D.-H.; Lee,Y.-N.; Song,C.-S.
EPI_ISL_84470				EPI296362	EPI296314		EPI296345		A/wild bird/Korea/8G50/2005	Asia / Korea, Republic of			Lee,H.-J.; Kwon,J.-S.; Lee,D.-H.; Lee,Y.-N.; Song,C.-S.
EPI_ISL_84471				EPI296348	EPI296315	EPI296321	EPI296346		A/wild bird/Korea/2-208/2004	Asia / Korea, Republic of			Lee,H.-J.; Kwon,J.-S.; Lee,D.-H.; Lee,Y.-N.; Song,C.-S.
EPI_ISL_84472				EPI296349	EPI296316	EPI296320	EPI296347		A/wild bird/Korea/8G39/2005	Asia / Korea, Republic of			Lee,H.-J.; Kwon,J.-S.; Lee,D.-H.; Lee,Y.-N.; Song,C.-S.
EPI_ISL_84864	EPI1189767	EPI1189768	EPI1189769	EPI1189770	EPI1189771	EPI1189772	EPI1189773	EPI1189764	A/duck/Hokkaido/1058/2001	Asia / Japan			Samad,R.A.; Kida,H.
EPI_ISL_93032				EPI323297		EPI323292			A/chicken/Murree/NARC-70/2004	Asia / Pakistan			Rashid,S.; Abbas,M.A.; Siddique,N.; Ahmed,Z.; Naeem,K.; Dundon,W.G.; Capua,I.
EPI_ISL_93033				EPI323298		EPI323293			A/chicken/Mansehra/NARC-74/2004	Asia / Pakistan			Rashid,S.; Abbas,M.A.; Siddique,N.; Ahmed,Z.; Naeem,K.; Dundon,W.G.; Capua,I.
EPI_ISL_93034				EPI323299		EPI323294			A/chicken/Mansehra/NARC-214/2004	Asia / Pakistan			Rashid,S.; Abbas,M.A.; Siddique,N.; Ahmed,Z.; Naeem,K.; Dundon,W.G.; Capua,I.
EPI_ISL_93035				EPI323300		EPI323295			A/chicken/Mansehra/NARC-1282/2004	Asia / Pakistan			Rashid,S.; Abbas,M.A.; Siddique,N.; Ahmed,Z.; Naeem,K.; Dundon,W.G.; Capua,I.
EPI_ISL_93036				EPI323301		EPI323296			A/chicken/Abbottabad/NARC-2419/2005	Asia / Pakistan			Rashid,S.; Abbas,M.A.; Siddique,N.; Ahmed,Z.; Naeem,K.; Dundon,W.G.; Capua,I.
EPI_ISL_108519				EPI360048					A/chicken/Shandong/BZ02/2002	Asia / China			Liu,S.; Jiang,W.-M.; Hou,G.-Y.; Li,J.-P.; Chen,J.-M.
EPI_ISL_108521	EPI360054	EPI360057	EPI360053	EPI360058	EPI360052	EPI360056	EPI360051	EPI360055	A/duck/Suphanburi/AI157/2005	Asia / Thailand			Songserm,T.; Wiboon-ut,S.; Kanchongkittiphon,W.; Na-Ek,P.; Thitithanyanont,A.
EPI_ISL_133705	EPI414135	EPI414136	EPI414137	EPI414138	EPI414139	EPI414140	EPI414141	EPI414142	A/duck/Jiangsu/26/2004	Asia / China			Li,Q.H.; Zhao,Q.Q.; Gu,M.; Wang,X.Q.; Liu,X.F.
EPI_ISL_133724				EPI414245					A/mynnah/Oman/AIVS6/2005	Asia / Oman			Bodi,M.H.; Al-Rawahi,A.M.; Rajendran,N.; Al-Habsi,S.S.; Rajamony,S.
EPI_ISL_149675				EPI484479					A/chicken/Jiangsu/x1/2004	Asia / China			Wan,Z.M.; Shao,H.X.; Qin,A.J.
EPI_ISL_150402	EPI487045	EPI487046	EPI487086	EPI487048	EPI487049	EPI487104	EPI487135	EPI487036	A/chicken/Beijing/243/2005	Asia / China			Lin,Z.; Liu,B.; Zhu,Q.
EPI_ISL_150410	EPI487103	EPI487102	EPI487423	EPI487100	EPI487099	EPI487098	EPI487097	EPI487050	A/chicken/Jiangsu/245/2004	Asia / China			Lin,Z.; Liu,B.; Zhu,Q.
EPI_ISL_150415	EPI487120	EPI487121	EPI487428	EPI487123	EPI487124	EPI487125	EPI487126	EPI487127	A/chicken/Shandong/244/2002	Asia / China			Lin,Z.; Liu,B.; Zhu,Q.
EPI_ISL_150420	EPI487140	EPI487141	EPI487427	EPI487143	EPI487144	EPI487145	EPI487146	EPI487139	A/chicken/Shandong/241/2001	Asia / China			Lin,Z.; Liu,B.; Zhu,Q.
EPI_ISL_150422	EPI487148	EPI487149	EPI487434	EPI487151	EPI487152	EPI487153	EPI487154	EPI487147	A/chicken/Hebei/274/2004	Asia / China			Lin,Z.; Liu,B.; Zhu,Q.
EPI_ISL_174482	EPI576540	EPI573555	EPI573516	EPI573523	EPI573539	EPI573531		EPI573548	A/wildbird/Anhui/82/2005	Asia / China			Yamaji,R.; Yamada,S.; Le,M.Q.; Li,C.; Chen,H.; Qurnianingsih,E.; Nidom,C.A.; Ito,M.; Sakai-Tagawa,Y.; Kawaoka,Y.
EPI_ISL_190499				EPI620555					A/duck/Karangasem/04/2005	Asia / Indonesia			Mahardika,G.N.
EPI_ISL_190500				EPI620556					A/chicken/Bangli/06/2005	Asia / Indonesia			Mahardika,G.N.
EPI_ISL_190501				EPI620557					A/chicken/Jembrana/07A/2005	Asia / Indonesia			Mahardika,G.N.
EPI_ISL_190515				EPI620571		EPI620584			A/chicken/Denpasar/02/2004	Asia / Indonesia			Mahardika,G.N.
EPI_ISL_190516				EPI620572		EPI620585			A/duck/Badung/03/2005	Asia / Indonesia			Mahardika,G.N.
EPI_ISL_281217		EPI1076058		EPI1076057			EPI1076056		A/quail/Hong Kong/PA-G1/1997	Asia			Mancera Gracia,J.C.; Van den Hoecke,S.; Saelens,X.; Van Reeth,K.
EPI_ISL_281218		EPI1076062		EPI1076067			EPI1076059		A/quail/Hong Kong/PA-G1/1997	Asia			Mancera Gracia,J.C.; Van den Hoecke,S.; Saelens,X.; Van Reeth,K.
EPI_ISL_281219		EPI1076064		EPI1076068			EPI1076060		A/quail/Hong Kong/PA-G1/1997	Asia			Mancera Gracia,J.C.; Van den Hoecke,S.; Saelens,X.; Van Reeth,K.
EPI_ISL_281220		EPI1076065		EPI1076069			EPI1076061		A/quail/Hong Kong/PA-G1/1997	Asia			Mancera Gracia,J.C.; Van den Hoecke,S.; Saelens,X.; Van Reeth,K.
EPI_ISL_281221		EPI1076066		EPI1076070			EPI1076063		A/quail/Hong Kong/PA-G1/1997	Asia			Mancera Gracia,J.C.; Van den Hoecke,S.; Saelens,X.; Van Reeth,K.
EPI_ISL_370662	EPI1521582	EPI1521583	EPI1521584	EPI1521585	EPI1521586	EPI1521587	EPI1521588	EPI1521589	A/duck/Hokkaido/119/2003	Asia / Japan / Hokkaido			Sakoda,Y.; Okamatsu,M.; Matsuno,K.
EPI_ISL_370667	EPI1521622	EPI1521623	EPI1521624	EPI1521625	EPI1521626	EPI1521627	EPI1521628	EPI1521629	A/duck/Hokkaido/W106/2004	Asia / Japan / Hokkaido			Sakoda,Y.; Okamatsu,M.; Matsuno,K.
EPI_ISL_387113				EPI1575121					A/duck/Hokkaido/136/1996	Asia / Japan			Sakoda,Y.; Okamatsu,M.; Matsuno,K.; Hayashi,H.; Jizou,M.
EPI_ISL_944065				EPI1843504					A/chicken/Shanghai/2/2004	Asia / China			Li,Z.; Teng,Q.; Xu,D.; Sheng,W.; Rong,G.
EPI_ISL_7014407				EPI1938803		EPI1989403	EPI1938773	EPI1989402	A/Quail/Vietnam/7B/2004	Asia / Vietnam / Tinh Tien Giang	National Centre of Veterinary Diagnostics	WHO Collaborating Centre for Reference and Research on Influenza
EPI_ISL_7014415				EPI1938785		EPI1989320	EPI1938784		A/Chicken/Vietnam/8/2004	Asia / Vietnam / Tinh Tien Giang	National Centre of Veterinary Diagnostics	WHO Collaborating Centre for Reference and Research on Influenza
EPI_ISL_7014416				EPI1938787		EPI2020766	EPI1938786	EPI2020767	A/Duck/Vietnam/7a/2004	Asia / Vietnam / Tinh Tien Giang	National Centre of Veterinary Diagnostics	WHO Collaborating Centre for Reference and Research on Influenza
EPI_ISL_12700484				EPI2035283		EPI2035282	EPI2035281		A/Chicken/Handayani/KH-B4/2004	Asia / Indonesia / Handayani	CSIRO Australian Animal Health Laboratory	WHO Collaborating Centre for Reference and Research on Influenza
EPI_ISL_12700513				EPI2035368		EPI2035367	EPI2035366		A/Chicken/Klaton/LYR-HW/2003	Asia / Indonesia / Central Java	CSIRO Australian Animal Health Laboratory	WHO Collaborating Centre for Reference and Research on Influenza
EPI_ISL_12700519				EPI2035385		EPI2035384	EPI2035383		A/Chicken/Madiun/BBVW/1420/2005	Asia / Indonesia / East Java / Madiun	CSIRO Australian Animal Health Laboratory	WHO Collaborating Centre for Reference and Research on Influenza
EPI_ISL_12700524				EPI2035400		EPI2035399	EPI2035398		A/Chicken/Purworojo/K4-KH/2005	Asia / Indonesia / Central Java / Purworojo	CSIRO Australian Animal Health Laboratory	WHO Collaborating Centre for Reference and Research on Influenza
EPI_ISL_12700525				EPI2035403		EPI2035402	EPI2035401		A/Chicken/Saraburi/10713/2004	Asia / Thailand / Saraburi	CSIRO Australian Animal Health Laboratory	WHO Collaborating Centre for Reference and Research on Influenza
EPI_ISL_12700526				EPI2035406		EPI2035405	EPI2035404		A/Chicken/Suphanburi/2509/2004	Asia / Thailand / Suphanburi	CSIRO Australian Animal Health Laboratory	WHO Collaborating Centre for Reference and Research on Influenza
EPI_ISL_12700527				EPI2035407					A/Chicken/Vietnam/Binh Duong/477/2005	Asia / Vietnam / Tinh Binh Duong	CSIRO Australian Animal Health Laboratory	WHO Collaborating Centre for Reference and Research on Influenza
EPI_ISL_12700528				EPI2035408					A/Chicken/Vietnam/Long An/636/2005	Asia / Vietnam / Tinh Long An	CSIRO Australian Animal Health Laboratory	WHO Collaborating Centre for Reference and Research on Influenza
EPI_ISL_12700543				EPI2035451		EPI2035450	EPI2035449		A/Duck/Suphanburi/14376/2004	Asia / Thailand / Suphanbari	CSIRO Australian Animal Health Laboratory	WHO Collaborating Centre for Reference and Research on Influenza
EPI_ISL_12700544				EPI2035453			EPI2035452		A/Duck/Vietnam/An Giang/680b/2005	Asia / Vietnam / Tinh An Giang	CSIRO Australian Animal Health Laboratory	WHO Collaborating Centre for Reference and Research on Influenza
EPI_ISL_12700604				EPI2035574		EPI2035573	EPI2035572		A/Quail/Jombang/P2kh/2005	Asia / Indonesia / East Java	CSIRO Australian Animal Health Laboratory	WHO Collaborating Centre for Reference and Research on Influenza
EPI_ISL_14224156				EPI2116967		EPI2116998	EPI2116968		A/Duck/Malaysia/8443/2004	Asia / Malaysia			Ahmad Rizal,F.; Abdul Razak,M.; Omar,A.R.; Tan,W.S.
EPI_ISL_379560			EPI1555307						A/duck/Hokkaido/101/2001	Asia / Japan / Hokkaido			Sakoda,Y.; Okamatsu,M.; Matsuno,K.; Taniguchi,K.; Jizou,M.
EPI_ISL_2271			EPI10667						A/Chicken/Hong Kong/893.1/01	Asia / Hong Kong (SAR)
EPI_ISL_67716								EPI235710	A/chicken/Beijing/ZH/02	Asia / China			Wang,S.; Liu,J.H.; Wei,H.L.
EPI_ISL_68509	EPI238453	EPI238454	EPI238455				EPI238456		A/duck/Taiwan/wb1-30-2YLF/HA2/1999	Asia / Taiwan			Jizou,M.; Kida,H.; Sakoda,Y.; Okamatsu,M.
EPI_ISL_19096							EPI152740		A/duck/Hokkaido/380/2000	Asia / Japan / Hokkaido
EPI_ISL_10249								EPI104759	A/duck/Guangdong/DG-01/2005	Asia / China / Guangdong Province
EPI_ISL_19164						EPI153083			A/chicken/Iran/B314/2004	Asia / Iran, Islamic Republic of
EPI_ISL_10374	EPI153594	EPI153753	EPI153715		EPI153623	EPI153565	EPI153663	EPI105802	A/turkey/Israel/965/2002	Asia / Israel
EPI_ISL_68508	EPI238449	EPI238450	EPI238451				EPI238452		A/duck/Taiwan/YL/4201/1999	Asia / Taiwan			Jizou,M.; Kida,H.; Sakoda,Y.; Okamatsu,M.
EPI_ISL_190519						EPI620580			A/duck/Badung/05/2005	Asia / Indonesia			Mahardika,G.N.
EPI_ISL_67739							EPI235855		A/chicken/Singapore/2002	Asia / Singapore			Mookkan,P.; Velumani,S.; Prabhu,N.; Kwang,J.
EPI_ISL_84601							EPI296695		A/chicken/Iran/AS130/1999	Asia / Iran, Islamic Republic of			Aghahossein-Fanni,A.; Barin,A.; Moosakhani,F.; Ghalyanchi-Langeroudi,A.; Dezfouli,S.
EPI_ISL_3697081		EPI1888032	EPI1886404			EPI1886405	EPI1886406		A/duck/Hyogo/36/2001	Asia / Japan / Hyogo	Hyogo Prefectural Institute of Public Health and Consumer Sciences	National Institute of Infectious Diseases (NIID)	Takashita,Emi;Fujisaki,Seiichiro;Watanabe,Shinji;Hasegawa,Hideki
EPI_ISL_2616	EPI12543	EPI12545	EPI12547		EPI12549		EPI12551	EPI12553	A/quail/Hong Kong/FY298/00	Asia / Hong Kong (SAR)
EPI_ISL_19161						EPI153079			A/chicken/Iran/B111/2004	Asia / Iran, Islamic Republic of
EPI_ISL_11166	EPI251456					EPI110253		EPI353731	A/chicken/Iran/ZMT-101/1998	Asia / Iran, Islamic Republic of			Pazani,J.; Vasfi Marandi,M.; Bozorgmehrifard,M.H.; Karimi,V.; Barin,A.; Ghalyanchi Langeroudi,A.; Hassanzadeh,M.
EPI_ISL_190518						EPI620579			A/chicken/Denpasar/01/2004	Asia / Indonesia			Mahardika,G.N.
EPI_ISL_379559			EPI1555306						A/duck/Hokkaido/33/1996	Asia / Japan / Hokkaido			Sakoda,Y.; Okamatsu,M.; Matsuno,K.; Taniguchi,K.; Jizou,M.
EPI_ISL_19160						EPI153078			A/chicken/Iran/B102/2004	Asia / Iran, Islamic Republic of
EPI_ISL_10801	EPI107707								A/wild duck/Shantou/21498/2005	Asia / China
EPI_ISL_19100							EPI152744		A/duck/Hokkaido/W101/2004	Asia / Japan / Hokkaido
EPI_ISL_2579	EPI12276								A/duck/Hong Kong/31741/99	Asia / Hong Kong (SAR)
EPI_ISL_2578					EPI12164				A/chukka/Hong Kong/NT261/00	Asia / Hong Kong (SAR)
EPI_ISL_68386	EPI237982	EPI237983	EPI237984				EPI237985		A/duck/Taiwan/TP/0208/2000	Asia / Taiwan			Jizou,M.; Kida,H.; Sakoda,Y.; Okamatsu,M.
EPI_ISL_2269	EPI10541	EPI10593	EPI10645		EPI10489	EPI10437	EPI10335	EPI10387	A/Chicken/Hong Kong/751.1/01	Asia / Hong Kong (SAR)
EPI_ISL_10394	EPI106121	EPI106103	EPI106089		EPI106073		EPI106060	EPI106109	A/slaty-backed gull/Shandong/38/04	Asia / China / Shandong Province
EPI_ISL_68385	EPI237980	EPI237978	EPI237979				EPI237981		A/duck/Taiwan/TN/0401/2000	Asia / Taiwan			Jizou,M.; Kida,H.; Sakoda,Y.; Okamatsu,M.
EPI_ISL_19163						EPI153082			A/chicken/Iran/B308/2004	Asia / Iran, Islamic Republic of
EPI_ISL_67737								EPI235846	A/chicken/Neimeng/ZH/02	Asia / China			Wang,S.; Liu,J.H.
EPI_ISL_68383							EPI237973		A/duck/Taiwan/9/23-3/2000	Asia / Taiwan			Ilyushina,N.A.
EPI_ISL_10368	EPI153578	EPI153728	EPI153699		EPI153607	EPI153550	EPI153636	EPI105772	A/turkey/Israel/90710/2000	Asia / Israel
EPI_ISL_10513						EPI106628			A/chicken/Indonesia/77/2005	Asia / Indonesia / East Java / Desa Wates
EPI_ISL_2270	EPI10551	EPI10603	EPI10655		EPI10499	EPI10447	EPI10345	EPI10397	A/Chicken/Hong Kong/866.3/01	Asia / Hong Kong (SAR)
EPI_ISL_67744						EPI235861		EPI389727	A/duck/Eastern China/36/2002	Asia / China			Qiu,B.F.; Liu,W.J.; Peng,D.X.; Hu,S.L.; Tang,Y.H.; Liu,X.F.; Qiu,B.-F.; Liu,W.-J.; Peng,D.-X.; Hu,S.-L.; Tang,Y.-H.; Liu,X.-F.
EPI_ISL_10512						EPI106626			A/chicken/Vietnam/486A/2004	Asia / Vietnam
EPI_ISL_68371								EPI237944	A/Chicken/Pakistan/NARC-BM/2000	Asia / Pakistan			Dundon,W.G.; Rashid,S.; Mazzacan,E.; Naeem,K.; Capua,I.
EPI_ISL_68384	EPI237974	EPI237975	EPI237977				EPI237976		A/duck/Taiwan/GY/0303/2000	Asia / Taiwan			Jizou,M.; Kida,H.; Sakoda,Y.; Okamatsu,M.
EPI_ISL_3052	EPI14794	EPI14780	EPI14806	EPI14702	EPI14738	EPI14720	EPI14766	EPI14752	A/Duck/Hong Kong/ww381/2000	Asia / Hong Kong (SAR)
EPI_ISL_3053				EPI14704		EPI14722			A/Duck/Hong Kong/ww382/2000	Asia / Hong Kong (SAR)
EPI_ISL_3054	EPI14796	EPI14782	EPI14810	EPI14706	EPI14740	EPI14724	EPI14768	EPI14754	A/Duck/Hong Kong/ww461/2000	Asia / Hong Kong (SAR)
EPI_ISL_3055				EPI14708		EPI14726			A/Duck/Hong Kong/ww487/2000	Asia / Hong Kong (SAR)
EPI_ISL_3056	EPI14798	EPI14784	EPI14812	EPI14710	EPI14742	EPI14728	EPI14770	EPI14756	A/Goose/Hong Kong/ww491/2000	Asia / Hong Kong (SAR)
EPI_ISL_3057	EPI14800	EPI14786	EPI14814	EPI14712	EPI14744	EPI14730	EPI14772	EPI14758	A/Duck/Hong Kong/2986.1/2000	Asia / Hong Kong (SAR)
EPI_ISL_3058	EPI14808	EPI14788	EPI14816	EPI14714	EPI14746	EPI14732	EPI14774	EPI14760	A/Goose/Hong Kong/3014.8/2000	Asia / Hong Kong (SAR)
EPI_ISL_3089	EPI236549	EPI236548	EPI236547	EPI236542	EPI236545	EPI236544	EPI236543	EPI236546	A/Chicken/Hong Kong/317.5/2001	Asia / Hong Kong (SAR)			Kim,L.M.; Scott,M.A.; Suarez,D.L.; Spackman,E.; Swayne,D.E.; Afonso,C.L.
EPI_ISL_3090	EPI237905	EPI237904	EPI237903	EPI237898	EPI237901	EPI237900	EPI237899	EPI237902	A/Goose/Hong Kong/3014.5/2000	Asia / Hong Kong (SAR)			Kim,L.M.; Scott,M.A.; Suarez,D.L.; Spackman,E.; Swayne,D.E.; Afonso,C.L.
EPI_ISL_3091	EPI236555	EPI236554	EPI236553	EPI15220	EPI236552	EPI15222	EPI15224	EPI15227	A/Duck/Hong Kong/380.5/2001	Asia / Hong Kong (SAR)			Kim,L.M.; Scott,M.A.; Suarez,D.L.; Spackman,E.; Swayne,D.E.; Afonso,C.L.
EPI_ISL_3092				EPI15230					A/Chicken/Shanghai/3/01	Asia / China
EPI_ISL_3093				EPI15232					A/Chicken/Shanghai/4/01	Asia / China
EPI_ISL_3138	EPI16220	EPI16446	EPI16068	EPI15439	EPI15789	EPI16370	EPI15665	EPI15883	A/Duck/Nanchang/2-0492/2000	Asia / China
EPI_ISL_3139	EPI16166	EPI16462	EPI16106	EPI15441	EPI15757	EPI16366	EPI15595	EPI15958	A/Duck/Nanchang/2-0485/2000	Asia / China
EPI_ISL_3140	EPI88982	EPI88979	EPI88977	EPI42096	EPI88972	EPI88970	EPI88967	EPI88974	A/Duck/Nanchang/2-0486/2000	Asia / China
EPI_ISL_3141	EPI88999	EPI88996	EPI88994	EPI42098	EPI88989	EPI88987	EPI88984	EPI88991	A/Duck/Nanchang/4-184/2000	Asia / China
EPI_ISL_3142	EPI16244	EPI16474	EPI16066	EPI15447	EPI15785	EPI16376	EPI15663	EPI15880	A/Duck/Nanchang/4-190/2000	Asia / China
EPI_ISL_3143	EPI16222	EPI16466	EPI16074	EPI15449	EPI15791	EPI16372	EPI15671	EPI15871	A/Duck/Nanchang/3-090/2000	Asia / China
EPI_ISL_3144	EPI16256	EPI16482	EPI16086	EPI90334	EPI15803	EPI89006	EPI15679	EPI15997	A/Bantam/Nanchang/9-366/2000	Asia / China
EPI_ISL_3145	EPI16146	EPI16480	EPI16126	EPI15453	EPI15813	EPI16258	EPI15677	EPI15919	A/Chicken/Nanchang/1-020/2001	Asia / China
EPI_ISL_3146	EPI16218	EPI16458	EPI16050	EPI15455	EPI15797	EPI16282	EPI15659	EPI15922	A/Duck/Nanchang/1-100/2001	Asia / China
EPI_ISL_3147	EPI16204	EPI16492	EPI16058	EPI15457	EPI15773	EPI16260	EPI15605	EPI15946	A/Chicken/Nanchang/1-101/2001	Asia / China
EPI_ISL_3148	EPI16196	EPI16424	EPI16014	EPI15459	EPI15733	EPI16262	EPI15601	EPI15985	A/Chicken/Nanchang/12-220/2000	Asia / China
EPI_ISL_3149	EPI16134	EPI16428	EPI16042	EPI15461	EPI15697	EPI16264	EPI15591	EPI15970	A/Chicken/Nanchang/12-301/2000	Asia / China
EPI_ISL_3150	EPI16164	EPI16400	EPI16048	EPI15463	EPI15709	EPI16266	EPI15575	EPI15955	A/Chicken/Nanchang/2-120/2001	Asia / China
EPI_ISL_3151	EPI16210	EPI16478	EPI16118	EPI15465	EPI15775	EPI16268	EPI15635	EPI15973	A/Chicken/Nanchang/2-220/2001	Asia / China
EPI_ISL_3152	EPI16228	EPI16448	EPI16060	EPI15467	EPI15753	EPI89004	EPI89001	EPI15889	A/Chicken/Nanchang/3-120/2001	Asia / China
EPI_ISL_3153	EPI16232	EPI16450	EPI16062	EPI15469	EPI15765	EPI16274	EPI15653	EPI15856	A/chicken/Nanchang/3-201/01	Asia / China
EPI_ISL_3154	EPI89021	EPI89018	EPI89016	EPI90336	EPI42100	EPI89011	EPI89008	EPI89013	A/Chicken/Nanchang/7-010/2000	Asia / China
EPI_ISL_3155	EPI16172	EPI16398	EPI16022	EPI15473	EPI15713	EPI16280	EPI15587	EPI15949	A/Chicken/Nanchang/9-220/2000	Asia / China
EPI_ISL_3156	EPI16142	EPI16388	EPI16052	EPI15475	EPI15741	EPI16288	EPI15611	EPI15820	A/Duck/Nanchang/10-096/2000	Asia / China
EPI_ISL_3157	EPI16154	EPI16384	EPI16112	EPI15477	EPI15749	EPI16290	EPI15573	EPI15823	A/Duck/Nanchang/10-383/2000	Asia / China
EPI_ISL_3158	EPI16206	EPI16460	EPI16026	EPI15479	EPI15699	EPI16284	EPI15607	EPI15940	A/Duck/Nanchang/1-161/2001	Asia / China
EPI_ISL_3159	EPI16208	EPI16432	EPI16120	EPI15481	EPI15747	EPI16286	EPI15609	EPI15964	A/Duck/Nanchang/1-181/2001	Asia / China
EPI_ISL_3160	EPI16198	EPI16504	EPI16046	EPI15483	EPI15815	EPI16292	EPI15603	EPI15817	A/Duck/Nanchang/12-280/2000	Asia / China
EPI_ISL_3161	EPI16214	EPI16396	EPI16122	EPI15485	EPI15755	EPI16296	EPI15629	EPI15886	A/Duck/Nanchang/2-182/2001	Asia / China
EPI_ISL_3162	EPI89057	EPI89054	EPI16024	EPI90340	EPI89049	EPI89047	EPI89044	EPI89051	A/Duck/Nanchang/8-174/2000	Asia / China
EPI_ISL_3163	EPI16190	EPI16442	EPI16044	EPI15489	EPI15735	EPI16306	EPI15617	EPI15982	A/Duck/Nanchang/8-197/2000	Asia / China
EPI_ISL_3164	EPI16176	EPI16404	EPI16020	EPI15491	EPI15707	EPI16308	EPI15579	EPI15943	A/Duck/Nanchang/8-198/2000	Asia / China
EPI_ISL_3165	EPI16132	EPI16420	EPI16128	EPI15493	EPI15695	EPI16310	EPI15585	EPI15976	A/Duck/Nanchang/9-091/2000	Asia / China
EPI_ISL_3166	EPI16160	EPI16444	EPI16108	EPI15495	EPI15801	EPI16312	EPI15673	EPI16003	A/Duck/Nanchang/9-385/2000	Asia / China
EPI_ISL_3167	EPI16178	EPI16406	EPI16018	EPI15497	EPI15703	EPI16314	EPI15581	EPI15934	A/Pigeon/Nanchang/11-045/2000	Asia / China
EPI_ISL_3168	EPI16194	EPI16422	EPI16016	EPI15499	EPI89042	EPI89040	EPI15599	EPI15979	A/Pigeon/Nanchang/8-142/2000	Asia / China
EPI_ISL_3169	EPI16158	EPI16484	EPI16082	EPI90332	EPI15807	EPI16382	EPI15687	EPI15991	A/Pigeon/Nanchang/9-058/2000	Asia / China
EPI_ISL_3170	EPI16156	EPI16390	EPI16054	EPI15503	EPI15743	EPI16318	EPI15619	EPI15967	A/Quail/Nanchang/10-028/2000	Asia / China
EPI_ISL_3171	EPI16248	EPI16498	EPI16116	EPI15505	EPI15777	EPI16324	EPI15631	EPI15904	A/Quail/Nanchang/3-140/2001	Asia / China
EPI_ISL_3172	EPI89038	EPI89035	EPI89033	EPI90338	EPI89028	EPI89026	EPI89023	EPI89030	A/Quail/Nanchang/7-026/2000	Asia / China
EPI_ISL_3173	EPI16224	EPI16434	EPI16124	EPI15509	EPI15781	EPI16320	EPI15689	EPI15916	A/Quail/Nanchang/2-040/2001	Asia / China
EPI_ISL_3174	EPI89095	EPI16430	EPI16034	EPI15511	EPI89090	EPI16270	EPI15637	EPI89092	A/Chicken/Nanchang/2-0527/2000	Asia / China
EPI_ISL_3175	EPI16230	EPI16494	EPI16040	EPI15513	EPI15721	EPI16272	EPI15641	EPI15853	A/Chicken/Nanchang/3-0128/2000	Asia / China
EPI_ISL_3176	EPI16234	EPI16402	EPI16102	EPI15515	EPI15705	EPI16276	EPI15645	EPI15895	A/Chicken/Nanchang/4-008/2000	Asia / China
EPI_ISL_3177	EPI16226	EPI16496	EPI16080	EPI15517	EPI15795	EPI16322	EPI15685	EPI15925	A/Quail/Nanchang/2-0579/2000	Asia / China
EPI_ISL_3178	EPI16174	EPI16486	EPI16094	EPI15519	EPI15723	EPI16326	EPI15625	EPI15937	A/Quail/Nanchang/4-026/2000	Asia / China
EPI_ISL_3179	EPI16250	EPI89102	EPI16092	EPI15521	EPI42102	EPI89097	EPI15657	EPI89099	A/Quail/Nanchang/4-034/2000	Asia / China
EPI_ISL_3180	EPI16246	EPI16476	EPI16072	EPI15523	EPI15783	EPI16302	EPI15661	EPI15874	A/Duck/Nanchang/4-191/2000	Asia / China
EPI_ISL_3181	EPI16212	EPI16502	EPI16076	EPI15525	EPI15691	EPI16294	EPI15683	EPI15952	A/Duck/Nanchang/2-0147/2000	Asia / China
EPI_ISL_3182	EPI89120	EPI89117	EPI89115	EPI90344	EPI89110	EPI89108	EPI89105	EPI89112	A/Duck/Nanchang/4-165/2000	Asia / China
EPI_ISL_3183	EPI16240	EPI16470	EPI16100	EPI15529	EPI15761	EPI16300	EPI15643	EPI15910	A/Duck/Nanchang/4-173/2000	Asia / China
EPI_ISL_3184	EPI16192	EPI16456	EPI16038	EPI15531	EPI15745	EPI16340	EPI15597	EPI15862	A/Chicken/Nanchang/4-361/2001	Asia / China
EPI_ISL_3185	EPI89165	EPI89162	EPI89160	EPI42106	EPI89158	EPI89156	EPI89153	EPI90351	A/Pigeon/Nanchang/2-0461/2000	Asia / China
EPI_ISL_3186	EPI16186	EPI16414	EPI16008	EPI15535	EPI15731	EPI16352	EPI15567	EPI15835	A/Duck/Nanchang/11-290/2000	Asia / China
EPI_ISL_3187	EPI16236	EPI16452	EPI16104	EPI15537	EPI15767	EPI16336	EPI15647	EPI15892	A/Chicken/Nanchang/4-010/2000	Asia / China
EPI_ISL_3188	EPI16140	EPI16418	EPI16078	EPI15539	EPI15811	EPI16344	EPI15615	EPI15859	A/Duck/Nanchang/1-0070/2000	Asia / China
EPI_ISL_3189	EPI16252	EPI16490	EPI16098	EPI15541	EPI15769	EPI16346	EPI15651	EPI15907	A/Quail/Nanchang/4-040/2000	Asia / China
EPI_ISL_3190	EPI16254	EPI16440	EPI16010	EPI15543	EPI15805	EPI16332	EPI15623	EPI15994	A/Chicken/Nanchang/1-0016/2000	Asia / China
EPI_ISL_3191	EPI16150	EPI16506	EPI16084	EPI15545	EPI15809	EPI16342	EPI15621	EPI15988	A/Duck/Nanchang/10-389/2000	Asia / China
EPI_ISL_3192	EPI89179	EPI89176	EPI89174	EPI90354	EPI89172	EPI89170	EPI89167	EPI90356	A/Wild Duck/Nanchang/2-0480/2000	Asia / China
EPI_ISL_3193	EPI16182	EPI16410	EPI16012	EPI15549	EPI15727	EPI16350	EPI15569	EPI15838	A/Duck/Nanchang/11-197/2000	Asia / China
EPI_ISL_3194	EPI16216	EPI16438	EPI16110	EPI15551	EPI15711	EPI16356	EPI15675	EPI15847	A/Duck/Nanchang/7-092/2000	Asia / China
EPI_ISL_3195	EPI16180	EPI16408	EPI16088	EPI15553	EPI15719	EPI16358	EPI15613	EPI15832	A/Pigeon/Nanchang/11-145/2000	Asia / China
EPI_ISL_3196	EPI16188	EPI16508	EPI16006	EPI15555	EPI15717	EPI16354	EPI15571	EPI15841	A/Duck/Nanchang/11-392/2000	Asia / China
EPI_ISL_3197	EPI89193	EPI89190	EPI89188	EPI90359	EPI89186	EPI89184	EPI89181	EPI90361	A/Chicken/Nanchang/4-301/2001	Asia / China
EPI_ISL_3198	EPI16152	EPI16386	EPI16114	EPI15559	EPI15763	EPI16362	EPI15627	EPI15844	A/Pigeon/Nanchang/7-058/2000	Asia / China
EPI_ISL_3199	EPI89151	EPI89148	EPI89146	EPI90346	EPI89144	EPI89142	EPI89139	EPI90348	A/Quail/Nanchang/2-0460/2000	Asia / China
EPI_ISL_3200	EPI16202	EPI16416	EPI16030	EPI15563	EPI88965	EPI88963	EPI88960	EPI15865	A/Quail/Nanchang/12-340/2000	Asia / China
EPI_ISL_3204				EPI16528					A/chicken/Tehran/TH1/01	Asia / Iran, Islamic Republic of
EPI_ISL_3205				EPI16530					A/chicken/Tehran/TH2/01	Asia / Iran, Islamic Republic of
EPI_ISL_3206				EPI16532					A/chicken/Tehran/TH3/00	Asia / Iran, Islamic Republic of
EPI_ISL_3207				EPI16534					A/chicken/Tehran/TH4/99	Asia / Iran, Islamic Republic of
EPI_ISL_3208				EPI16536					A/chicken/Tehran/TH5/99	Asia / Iran, Islamic Republic of
EPI_ISL_3209				EPI16538					A/chicken/Tehran/TH7/01	Asia / Iran, Islamic Republic of
EPI_ISL_3210				EPI16540					A/chicken/Tehran/TS8/00	Asia / Iran, Islamic Republic of
EPI_ISL_3211				EPI16542					A/chicken/Tehran/TS9/00	Asia / Iran, Islamic Republic of
EPI_ISL_3212				EPI16544					A/chicken/Tehran/TS10/00	Asia / Iran, Islamic Republic of
EPI_ISL_3215				EPI16556					A/guinea fowl/Hong Kong/WF10/99	Asia / Hong Kong (SAR)
EPI_ISL_3216				EPI16558					A/chicken/Hong Kong/WF2/99	Asia / Hong Kong (SAR)
EPI_ISL_3218	EPI43118	EPI43115	EPI43113	EPI43103	EPI43108	EPI16566	EPI43105	EPI43110	A/chicken/Pakistan/34669/1995	Asia / Pakistan
EPI_ISL_3224				EPI118775		EPI16578			A/duck/Singapore/3/1997	Asia / Singapore
EPI_ISL_3333	EPI17794	EPI17776	EPI17758	EPI17668	EPI17722	EPI17704	EPI17686	EPI17740	A/Chicken/HongKong/NT873.3/01	Asia / Hong Kong (SAR)
EPI_ISL_3334	EPI17798	EPI17780	EPI17762	EPI17672	EPI17726	EPI17708	EPI17690	EPI17744	A/Chicken/HongKong/FY150/01	Asia / Hong Kong (SAR)
EPI_ISL_3335	EPI17806	EPI17788	EPI17770	EPI17680	EPI17734	EPI17716	EPI17698	EPI17752	A/Chicken/HongKong/YU822.2/01	Asia / Hong Kong (SAR)
EPI_ISL_3336	EPI17808	EPI17790	EPI17772	EPI17682	EPI17736	EPI17718	EPI17700	EPI17754	A/Chicken/HongKong/YU562/01	Asia / Hong Kong (SAR)
EPI_ISL_3446		EPI18944		EPI21590		EPI18429		EPI18367	A/chicken/Beijing/1/00	Asia / China
EPI_ISL_3447		EPI18946		EPI21592		EPI18431		EPI18377	A/chicken/Hebei/1/01	Asia / China
EPI_ISL_3451				EPI18437					A/chicken/Tehran/TH6/98	Asia / Iran, Islamic Republic of
EPI_ISL_3452				EPI18439					A/chicken/Tehran/TN1/02	Asia / Iran, Islamic Republic of
EPI_ISL_3453				EPI18441					A/chicken/Tehran/TH8/00	Asia / Iran, Islamic Republic of
EPI_ISL_3456				EPI18445					A/chicken/Tehran/TS5/99	Asia / Iran, Islamic Republic of
EPI_ISL_3462				EPI21594		EPI18481			A/Chicken/Shanghai/1/02	Asia / China / Shandong Province
EPI_ISL_3542				EPI18982					A/chicken/India/2793/2003	Asia / India
EPI_ISL_3588				EPI19428					A/chicken/Jiangsu/JS-1/2002	Asia / China / Jiangsu Provice / Jiangsu Sheng
EPI_ISL_3687	EPI19708	EPI19700	EPI19692	EPI19660	EPI19676		EPI19668	EPI19684	A/duck/Hokkaido/107/01	Asia / Japan / Hokkaido
EPI_ISL_3688	EPI19712	EPI19704	EPI19696	EPI19664	EPI19680		EPI139514	EPI19688	A/duck/Hokkaido/86/01	Asia / Japan / Hokkaido
EPI_ISL_3689				EPI19756					A/chicken/India/2788/2003	Asia / India
EPI_ISL_3690				EPI19758					A/chicken/India/2784/2003	Asia / India
EPI_ISL_3692				EPI20139	EPI19768	EPI19762	EPI19770	EPI21957	A/chicken/Mudanjiang/0823/2000	Asia / China / Heilongjiang Province / Mudanjiang
EPI_ISL_3740	EPI20157	EPI20155	EPI20153	EPI20147	EPI20151	EPI20149	EPI20144	EPI20141	A/duck/China/E319-2/03	Asia / China
EPI_ISL_3775				EPI20296					A/chicken/Thailand/CKF1/2004	Asia / Thailand
EPI_ISL_3787				EPI97794	EPI98433				A/turkey/Givat Haim/810/01	Asia / Israel / Central District / Giv`at Hayyim
EPI_ISL_3788				EPI97796	EPI98435			EPI105799	A/chicken/Tel Adashim/811/01	Asia / Israel
EPI_ISL_3789				EPI97798	EPI98437				A/chicken/Tel Adashim/812/01	Asia / Israel
EPI_ISL_3790				EPI25056	EPI98439				A/turkey/Neve Ilan/90710/00	Asia / Israel / Jerusalem District / Newe Ilan
EPI_ISL_3793				EPI98201					A/turkey/Beit HaLevi/1566/04	Asia / Israel / Central District / Bet HaLewi
EPI_ISL_3794				EPI25060					A/turkey/Beit HaLevi/1562/04	Asia / Israel / Central District / Bet HaLewi
EPI_ISL_3795				EPI25058					A/turkey/Givat Haim/965/02	Asia / Israel / Central District / Giv`at Hayyim
EPI_ISL_3797				EPI98185	EPI98387	EPI98351			A/chicken/Netohah/1373/03	Asia / Israel
EPI_ISL_3798				EPI97780	EPI98421				A/turkey/Kfar Vitkin/615/02	Asia / Israel / Central District / Kefar Vitkin
EPI_ISL_3799				EPI97782					A/turkey/Kfar Vitkin/616/02	Asia / Israel / Central District / Kefar Vitkin
EPI_ISL_3800				EPI97784					A/turkey/Mishmar Hasharon/619/02	Asia / Israel / Central District / Mishmar HaSharon
EPI_ISL_3801				EPI97788	EPI98427	EPI98325			A/turkey/Yedidia/625/02	Asia / Israel
EPI_ISL_3802	EPI153588	EPI153738	EPI153709	EPI153675	EPI153617	EPI153560	EPI153661	EPI105793	A/chicken/Tel Adashim/786/01	Asia / Israel
EPI_ISL_3803				EPI97792	EPI98431				A/chicken/Tel Adashim/809/01	Asia / Israel
EPI_ISL_3804				EPI20354					A/turkey/Givat Haim Ehud/1544/04	Asia / Israel
EPI_ISL_3806				EPI20360		EPI20422		EPI124983	A/chicken/Thailand/Nakornsawan-01/2004	Asia / Thailand
EPI_ISL_3807				EPI20362		EPI20420		EPI124980	A/chicken/Thailand/Tak-01/2004	Asia / Thailand
EPI_ISL_3808				EPI20364		EPI20424		EPI124986	A/chicken/Thailand/Phitsanulok-01/2004	Asia / Thailand
EPI_ISL_3809				EPI20366		EPI20426		EPI124989	A/chicken/Thailand/Sukhothai-01/2004	Asia / Thailand
EPI_ISL_3810				EPI20368		EPI20428		EPI124992	A/duck/Thailand/Phichit-01/2004	Asia / Thailand
EPI_ISL_3811				EPI20370		EPI20430			A/partridge/Thailand/Uttaradit-01/2004	Asia / Thailand
EPI_ISL_3812				EPI20372		EPI20432			A/chicken/Thailand/Uttaradit-01/2004	Asia / Thailand
EPI_ISL_3813				EPI20374		EPI20434			A/chicken/Thailand/Uttaradit-02/2004	Asia / Thailand
EPI_ISL_3814				EPI20376		EPI20436			A/chicken/Thailand/Uthaithani-01/2004	Asia / Thailand
EPI_ISL_3815				EPI20378		EPI20438		EPI124977	A/partridge/Thailand/Sukhothai-01/2004	Asia / Thailand
EPI_ISL_3816				EPI20380		EPI20440			A/duck/Thailand/Sukhothai-01/2004	Asia / Thailand
EPI_ISL_3817				EPI20382		EPI20442		EPI124995	A/chicken/Thailand/Phitsanulok-02/2004	Asia / Thailand
EPI_ISL_3818				EPI20384		EPI20444			A/chicken/Thailand/Phitsanulok-03/2004	Asia / Thailand
EPI_ISL_3819				EPI20386		EPI20446			A/chicken/Thailand/Phichit-01/2004	Asia / Thailand
EPI_ISL_3820				EPI20388		EPI20448			A/chicken/Thailand/Kamphaengphet-01/2004	Asia / Thailand
EPI_ISL_3821				EPI20390		EPI20450			A/duck/Thailand/Kamphaengphet-01/2004	Asia / Thailand
EPI_ISL_3822				EPI20392		EPI20452		EPI125001	A/chicken/Thailand/Nakornsawan-02/2004	Asia / Thailand
EPI_ISL_3823				EPI20394		EPI20454		EPI125004	A/chicken/Thailand/Phetchabun-01/2004	Asia / Thailand
EPI_ISL_3824				EPI20396		EPI20456		EPI125007	A/chicken/Thailand/Phetchabun-02/2004	Asia / Thailand
EPI_ISL_3825				EPI20398		EPI20458		EPI125010	A/chicken/Thailand/Sukhothai-02/2004	Asia / Thailand
EPI_ISL_3826	EPI102689	EPI102691	EPI102693	EPI20400	EPI102695	EPI20460	EPI102697	EPI102700	A/little grebe/Thailand/Phichit-01/2004	Asia / Thailand
EPI_ISL_3827				EPI20402		EPI20462			A/muscovy duck/Thailand/Tak-01/2004	Asia / Thailand
EPI_ISL_3828				EPI20404		EPI20464		EPI125013	A/chicken/Thailand/Pathumthani-01/2004	Asia / Thailand
EPI_ISL_3829				EPI20406		EPI20466			A/chicken/Thailand/Bangkok-01/2004	Asia / Thailand
EPI_ISL_3830				EPI20408		EPI20468			A/chicken/Thailand/Bangkok-02/2004	Asia / Thailand
EPI_ISL_3831				EPI20410		EPI20470		EPI125016	A/chicken/Thailand/Udonthani-01/2004	Asia / Thailand
EPI_ISL_3832				EPI20412		EPI20472		EPI125019	A/chicken/Thailand/Udonthani-02/2004	Asia / Thailand
EPI_ISL_3833				EPI20414		EPI20474		EPI125022	A/chicken/Thailand/Udonthani-03/2004	Asia / Thailand
EPI_ISL_3834				EPI20416		EPI20476		EPI125025	A/chicken/Thailand/Mahasarakham-01/2004	Asia / Thailand
EPI_ISL_3835				EPI20418		EPI20478			A/chicken/Thailand/Khonkaen-01/2004	Asia / Thailand
EPI_ISL_3839	EPI183043	EPI183044	EPI183045	EPI20490	EPI183046	EPI20492	EPI183047	EPI183048	A/chicken/Taiwan/1209/03	Asia / Taiwan
EPI_ISL_3840				EPI20494	EPI20498	EPI20496			A/chicken/Vietnam/HD1/2004	Asia / Vietnam
EPI_ISL_3841				EPI20500	EPI20504	EPI20502			A/chicken/Vietnam/HD2/2004	Asia / Vietnam
EPI_ISL_3843	EPI139547	EPI139549	EPI139552	EPI20510	EPI139545	EPI139543	EPI20558	EPI20606	A/Gs/HK/739.2/02	Asia / Hong Kong (SAR)
EPI_ISL_3844	EPI20632	EPI20656	EPI20680	EPI20512	EPI20584	EPI20536	EPI20560	EPI20608	A/Eg/HK/757.3/02	Asia / Hong Kong (SAR)
EPI_ISL_3845	EPI20634	EPI20658	EPI20682	EPI20514	EPI20586	EPI20538	EPI20562	EPI20610	A/G.H/HK/793.1/02	Asia / Hong Kong (SAR)
EPI_ISL_3846	EPI20636	EPI20660	EPI20684	EPI20516	EPI20588	EPI20540	EPI20564	EPI20612	A/Dk/HK/821/02	Asia / Hong Kong (SAR)
EPI_ISL_3847	EPI20638	EPI139550	EPI20686	EPI20518	EPI20590	EPI20542	EPI20566	EPI20614	A/Ck/HK/31.4/02	Asia / Hong Kong (SAR)
EPI_ISL_3848	EPI20640	EPI20664	EPI20688	EPI20520	EPI20592	EPI20544	EPI20568	EPI20616	A/Ck/HK/61.9/02	Asia / Hong Kong (SAR)
EPI_ISL_3849	EPI20642	EPI20666	EPI20690	EPI20522	EPI20594	EPI20546	EPI20570	EPI20618	A/Ck/HK/YU777/02	Asia / Hong Kong (SAR)
EPI_ISL_3850	EPI139548	EPI139551	EPI139553	EPI20524	EPI139546	EPI139544	EPI20572	EPI20620	A/Ck/HK/96.1/02	Asia / Hong Kong (SAR)
EPI_ISL_3851	EPI20646	EPI20670	EPI20694	EPI20526	EPI20598	EPI20550	EPI20574	EPI20622	A/Ck/HK/409.1/02	Asia / Hong Kong (SAR)
EPI_ISL_3852				EPI20528					A/Ph/HK/sv675.14/02	Asia / Hong Kong (SAR)
EPI_ISL_3889	EPI21348	EPI21306	EPI21264	EPI21054	EPI21180	EPI21138	EPI21096	EPI21222	A/duck/Fujian/01/2002	Asia / China / Fujian Province			Chen,H.L.; Deng,G.H.; Li,Z.J.; Tian,G.B.; Li,Y.B.; Jiao,P.; Zhang,L.; Liu,Z.; Webster,R.G.; Yu,K.
EPI_ISL_3890	EPI21350	EPI21308	EPI21266	EPI21056	EPI21182	EPI21140	EPI21098	EPI21224	A/duck/Fujian/13/2002	Asia / China / Fujian Province
EPI_ISL_3891	EPI21354	EPI21312	EPI21270	EPI21058	EPI21186	EPI21144	EPI21102	EPI21228	A/duck/Fujian/19/2000	Asia / China / Fujian Province
EPI_ISL_3892	EPI21356	EPI21314	EPI21272	EPI21060	EPI21188	EPI21146	EPI21104	EPI21230	A/duck/Guangdong/01/2001	Asia / China / Guangdong Province
EPI_ISL_3893	EPI21360	EPI21318	EPI21276	EPI21062	EPI21192	EPI21150	EPI21108	EPI21234	A/duck/Guangdong/12/2000	Asia / China / Guangdong Province
EPI_ISL_3894	EPI21362	EPI21320	EPI21278	EPI21064	EPI21194	EPI21152	EPI21110	EPI21236	A/duck/Guangdong/22/2002	Asia / China / Guangdong Province
EPI_ISL_3895	EPI21366	EPI21324	EPI21282	EPI21066	EPI21198	EPI21156	EPI21114	EPI21240	A/duck/Guangxi/07/1999	Asia / China / Guangxi Zhuang Autonomous Region
EPI_ISL_3896	EPI21368	EPI21326	EPI21284	EPI21068	EPI21200	EPI21158	EPI21116	EPI21242	A/duck/Guangxi/22/2001	Asia / China / Guangxi Zhuang Autonomous Region
EPI_ISL_3897	EPI21370	EPI21328	EPI21286	EPI21070	EPI21202	EPI21160	EPI21118	EPI21244	A/duck/Guangxi/35/2001	Asia / China / Guangxi Zhuang Autonomous Region			Chen,H.; Deng,G.; Li,Z.; Tian,G.; Li,Y.; Jiao,P.; Zhang,L.; Liu,Z.; Webster,R.G.; Yu,K.; Chen,H.L.; Deng,G.H.; Li,Z.J.; Tian,G.B.; Li,Y.B.
EPI_ISL_3898	EPI21374	EPI21332	EPI21290	EPI21072	EPI21206	EPI21164	EPI21120	EPI21248	A/duck/Guangxi/53/2002	Asia / China / Guangxi Zhuang Autonomous Region			Chen,H.L.; Deng,G.H.; Li,Z.J.; Tian,G.B.; Li,Y.B.; Jiao,P.; Zhang,L.; Liu,Z.; Webster,R.G.; Yu,K.
EPI_ISL_3899	EPI21378	EPI21336	EPI21294	EPI21074	EPI21210	EPI21168	EPI21124	EPI21252	A/duck/Shanghai/13/2001	Asia / China
EPI_ISL_3900	EPI21380	EPI21338	EPI21296	EPI21076	EPI21212	EPI21170	EPI21126	EPI21254	A/duck/Shanghai/35/2002	Asia / China
EPI_ISL_3901	EPI21382	EPI21340	EPI21298	EPI21078	EPI21214	EPI21172	EPI21128	EPI21256	A/duck/Shanghai/37/2002	Asia / China
EPI_ISL_3902	EPI21376	EPI21334	EPI21292	EPI21080	EPI21208	EPI21166	EPI21122	EPI21250	A/duck/Shanghai/08/2001	Asia / China
EPI_ISL_3903	EPI21386	EPI21344	EPI21302	EPI21082	EPI21218	EPI21176	EPI21132	EPI21260	A/duck/Zhejiang/11/2000	Asia / China / Zhejiang Province
EPI_ISL_3904	EPI21352	EPI21310	EPI21268	EPI21084	EPI21184	EPI21142	EPI21100	EPI21226	A/duck/Fujian/17/2001	Asia / China / Fujian Province
EPI_ISL_3905	EPI21358	EPI21316	EPI21274	EPI21086	EPI21190	EPI21148	EPI21106	EPI21232	A/duck/Guangdong/07/2000	Asia / China / Guangdong Province
EPI_ISL_3906	EPI21364	EPI21322	EPI21280	EPI21088	EPI21196	EPI21154	EPI21112	EPI21238	A/duck/Guangdong/40/2000	Asia / China / Guangdong Province
EPI_ISL_3907	EPI21372	EPI21330	EPI21288	EPI21090	EPI21204	EPI21162	EPI21136	EPI21246	A/duck/Guangxi/50/2001	Asia / China / Guangxi Zhuang Autonomous Region
EPI_ISL_3908	EPI21384	EPI21342	EPI21300	EPI21092	EPI21216	EPI21174	EPI21130	EPI21258	A/duck/Shanghai/38/2001	Asia / China
EPI_ISL_3909	EPI21388	EPI21346	EPI21304	EPI21094	EPI21220	EPI21178	EPI21134	EPI21262	A/duck/Zhejiang/52/2000	Asia / China / Zhejiang Province
EPI_ISL_3936				EPI21532					A/chicken/Thailand/CU-K1/2004	Asia / Thailand
EPI_ISL_3940				EPI21544					A/kalij pheasant/Thailand/CU-4/2004	Asia / Thailand
EPI_ISL_3941				EPI21546					A/white peafowl/Thailand/CU-11/2004	Asia / Thailand
EPI_ISL_3942				EPI21550					A/crow/Thailand/CU-KAF3/2004	Asia / Thailand
EPI_ISL_3945				EPI21560					A/openbill/Thailand/CU-2/2004	Asia / Thailand
EPI_ISL_4036	EPI21793	EPI21795	EPI21797	EPI21799	EPI21801	EPI21803	EPI21805	EPI21808	A/chicken/Guangdong/174/04	Asia / China / Guangdong Province
EPI_ISL_4041				EPI21889		EPI21891			A/chicken/Yichang/lung-1/04	Asia / China / Hubei Province / Yichang
EPI_ISL_4042				EPI21893					A/chicken/Beijing/9/98	Asia / China / Beijing Municipality
EPI_ISL_4133				EPI22627					A/goose/China/F3/2004	Asia / China
EPI_ISL_4140				EPI22715		EPI22717			A/chicken/Thailand/CH-2/2004	Asia / Thailand
EPI_ISL_4145	EPI23630	EPI23520	EPI23408	EPI22741	EPI23133	EPI23023	EPI22852	EPI23243	A/Ck/Indonesia/2A/2003	Asia / Indonesia
EPI_ISL_4146	EPI23628	EPI23518	EPI23404	EPI22743	EPI23129	EPI23027	EPI22855	EPI23240	A/Ck/Indonesia/4/2004	Asia / Indonesia
EPI_ISL_4147	EPI23626	EPI23522	EPI23406	EPI22745	EPI23131	EPI23025	EPI22858	EPI23246	A/Ck/Indonesia/5/2004	Asia / Indonesia
EPI_ISL_4148	EPI23632	EPI23524	EPI23416	EPI22747	EPI23135	EPI23031	EPI22861	EPI23249	A/Ck/Thailand/1/2004	Asia / Thailand
EPI_ISL_4149	EPI23634	EPI23526	EPI23418	EPI82234	EPI82238	EPI82236	EPI22864	EPI113340	A/Ck/Thailand/73/2004	Asia / Thailand
EPI_ISL_4150	EPI23636	EPI23528	EPI23420	EPI22751	EPI23139	EPI23033	EPI22867	EPI23255	A/Ck/Thailand/9.1/2004	Asia / Thailand
EPI_ISL_4151	EPI23638	EPI23530	EPI23422	EPI22753	EPI23141	EPI23037	EPI22870	EPI23261	A/Qa/Thailand/57/2004	Asia / Thailand
EPI_ISL_4152	EPI23640	EPI23532	EPI23424	EPI22755	EPI23143	EPI23035	EPI22873	EPI23264	A/bird/Thailand/3.1/2004	Asia / Thailand
EPI_ISL_4153	EPI23642	EPI23534	EPI23426	EPI22757	EPI23145	EPI23039	EPI22876	EPI23267	A/Dk/Thailand/71.1/2004	Asia / Thailand
EPI_ISL_4154	EPI23644	EPI23536	EPI23428	EPI22759	EPI23147	EPI23041	EPI22879	EPI23258	A/Gs/Thailand/79/2004	Asia / Thailand
EPI_ISL_4159	EPI23654	EPI23546	EPI23438	EPI22769	EPI23157	EPI23051	EPI22894	EPI23281	A/chicken/Viet Nam/33/2004	Asia / Vietnam
EPI_ISL_4160	EPI23656	EPI23548	EPI23440	EPI22771	EPI23159	EPI23053	EPI22897	EPI23284	A/Ck/Viet Nam/35/2004	Asia / Vietnam
EPI_ISL_4161	EPI23658	EPI23550	EPI23442	EPI22773	EPI23161	EPI23055	EPI22900	EPI23287	A/Ck/Viet Nam/36/2004	Asia / Vietnam
EPI_ISL_4162	EPI23660	EPI23552	EPI23444	EPI22775	EPI23163	EPI23057	EPI22903	EPI23290	A/Ck/Viet Nam/37/2004	Asia / Vietnam
EPI_ISL_4163	EPI23662	EPI23554	EPI23446	EPI22777	EPI23165	EPI23059	EPI22906	EPI23293	A/Ck/Viet Nam/38/2004	Asia / Vietnam
EPI_ISL_4164	EPI23664	EPI23556	EPI23448	EPI22779	EPI23167	EPI23061	EPI22909	EPI23296	A/Ck/Viet Nam/39/2004	Asia / Vietnam
EPI_ISL_4165	EPI23666	EPI23558	EPI23450	EPI22781	EPI23169	EPI23063	EPI22912	EPI23299	A/Ck/Viet Nam/C57/2004	Asia / Vietnam
EPI_ISL_4166	EPI23668	EPI23560	EPI23452	EPI22783	EPI23171	EPI23065	EPI22915	EPI23302	A/Dk/Viet Nam/11/2004	Asia / Vietnam
EPI_ISL_4167	EPI23670	EPI23562	EPI23454	EPI22785	EPI23173	EPI23067	EPI22918	EPI23305	A/Gf/HK/38/2002	Asia / China
EPI_ISL_4168	EPI139853	EPI139799	EPI23456	EPI22787	EPI23175	EPI139638	EPI22921	EPI23308	A/Ck/HK/31.2/2002	Asia / China
EPI_ISL_4169	EPI139854	EPI139800	EPI23458	EPI22789	EPI23177	EPI139639	EPI22924	EPI23311	A/Ck/HK/37.4/2002	Asia / China
EPI_ISL_4170	EPI23676	EPI139801	EPI23460	EPI22791	EPI23179	EPI139640	EPI22927	EPI23314	A/SCk/HK/YU100/2002	Asia / China
EPI_ISL_4171	EPI139856	EPI139802	EPI139748	EPI22793	EPI139694	EPI139641	EPI139583	EPI23317	A/Ck/HK/YU22/2002	Asia / China
EPI_ISL_4172	EPI23680	EPI23572	EPI23464	EPI22795	EPI23195	EPI23077	EPI22933	EPI23320	A/Ck/HK/3176.3/2002	Asia / China
EPI_ISL_4173	EPI23682	EPI23574	EPI23466	EPI22797	EPI23197	EPI23079	EPI22936	EPI23323	A/Ck/HK/3169.1/2002	Asia / China
EPI_ISL_4174	EPI139869	EPI139815	EPI139761	EPI22799	EPI139707	EPI139653	EPI22972	EPI23356	A/teal/China/2978.1/2002	Asia / China
EPI_ISL_4175	EPI23688	EPI23580	EPI23472	EPI22801	EPI23183	EPI23085	EPI22945	EPI23332	A/Ck/HK/2133.1/2003	Asia / China
EPI_ISL_4176	EPI23690	EPI23582	EPI23474	EPI22803	EPI23185	EPI23087	EPI22948	EPI23335	A/Ck/HK/NT93/2003	Asia / China
EPI_ISL_4177	EPI23694	EPI23586	EPI23478	EPI22805	EPI23189	EPI23091	EPI22954	EPI23341	A/Ck/HK/WF157/2003	Asia / China
EPI_ISL_4178	EPI23692	EPI23584	EPI23476	EPI22807	EPI23187	EPI23089	EPI22951	EPI23338	A/Ck/HK/SSP141/2003	Asia / China
EPI_ISL_4179	EPI23684	EPI23576	EPI23468	EPI22809	EPI23191	EPI23081	EPI22939	EPI23326	A/Ck/HK/FY157/2003	Asia / China
EPI_ISL_4180	EPI23686	EPI23578	EPI23470	EPI22811	EPI23193	EPI23083	EPI22942	EPI23329	A/Ck/HK/YU324/2003	Asia / China
EPI_ISL_4181	EPI23698	EPI23592	EPI23482	EPI22813	EPI23205	EPI23095	EPI22963	EPI23347	A/grey heron/HK/861.1/2002	Asia / China
EPI_ISL_4182	EPI23700	EPI23590	EPI23484	EPI22815	EPI23201	EPI23097	EPI22966	EPI23350	A/feral pigeon/HK/862.7/2002	Asia / China
EPI_ISL_4183	EPI23702	EPI23594	EPI23486	EPI22817	EPI23203		EPI22969	EPI23353	A/tree sparrow/HK/864/2002	Asia / China
EPI_ISL_4184	EPI23706	EPI23598	EPI23490	EPI22819	EPI23209	EPI23101	EPI22957	EPI23359	A/peregrine falcon/HK/D0028/2004	Asia / China
EPI_ISL_4185	EPI23708	EPI23600	EPI23492	EPI22821	EPI23211	EPI23103	EPI22975	EPI23362	A/Dk/HN/5806/2003	Asia / China
EPI_ISL_4186	EPI23724	EPI23612	EPI23494	EPI22823	EPI23213	EPI23107	EPI22996	EPI23386	A/Dk/HN/303/2004	Asia / China
EPI_ISL_4187	EPI23726	EPI23614	EPI23496	EPI22825	EPI23215	EPI23105	EPI22993	EPI23389	A/Dk/HN/101/2004	Asia / China
EPI_ISL_4188	EPI23722	EPI23610	EPI23500	EPI22827	EPI23219	EPI23109	EPI22999	EPI23383	A/Ph/ST/44/2004	Asia / China / Anhui Province / Shitai
EPI_ISL_4189	EPI23710	EPI23602	EPI23498	EPI22829	EPI23221	EPI23111	EPI22978	EPI23365	A/Dk/ST/4003/2003	Asia / China / Anhui Province / Shitai
EPI_ISL_4190	EPI139873	EPI139819	EPI139768	EPI22831	EPI139712	EPI23113	EPI22981	EPI23368	A/Ck/ST/4231/2003	Asia / China / Anhui Province / Shitai
EPI_ISL_4191	EPI23714	EPI23606	EPI23504	EPI22833	EPI23223	EPI23119	EPI22984	EPI23371	A/Dk/YN/6255/2003	Asia / China / Yunnan Province
EPI_ISL_4192	EPI23716	EPI23608	EPI23506	EPI22835	EPI23225	EPI23121	EPI22987	EPI23374	A/Dk/YN/6445/2003	Asia / China / Yunnan Province
EPI_ISL_4193	EPI23718	EPI23616	EPI23510	EPI22837	EPI23227	EPI23115	EPI22990	EPI23377	A/Ck/YN/374/2004	Asia / China / Yunnan Province
EPI_ISL_4194	EPI23720	EPI23618	EPI23508	EPI22839	EPI23229	EPI23117	EPI23002	EPI23380	A/Ck/YN/115/2004	Asia / China / Yunnan Province
EPI_ISL_4195	EPI23696	EPI23588	EPI23480	EPI22841	EPI23199	EPI23093	EPI22960	EPI23344	A/black headed gull/HK/12.1/2003	Asia / China
EPI_ISL_4202	EPI23732	EPI23746	EPI23744	EPI23748	EPI23739	EPI23737	EPI23734	EPI23741	A/chicken/Jilin/9/2004	Asia / China / Jilin Province
EPI_ISL_4451	EPI24572	EPI24536	EPI24499	EPI24272	EPI24404	EPI24367	EPI24310	EPI24442	A/chicken/HongKong/CSW153/03	Asia / Hong Kong (SAR)
EPI_ISL_4452	EPI24574	EPI24538	EPI24501	EPI24274	EPI24406	EPI24369	EPI24313	EPI24445	A/chicken/HongKong/AP45/03	Asia / Hong Kong (SAR)
EPI_ISL_4453	EPI24576	EPI24540	EPI24503	EPI24276	EPI24408	EPI24371	EPI24316	EPI24448	A/chicken/HongKong/BD90/03	Asia / Hong Kong (SAR)
EPI_ISL_4454	EPI24578	EPI24542	EPI24505	EPI24278	EPI24410	EPI24373	EPI24319	EPI24451	A/chicken/HongKong/CSW291/03	Asia / Hong Kong (SAR)
EPI_ISL_4455	EPI24579	EPI24544	EPI24507	EPI24280	EPI24412	EPI24375	EPI24322	EPI24454	A/chicken/HongKong/CSW304/03	Asia / Hong Kong (SAR)
EPI_ISL_4456	EPI24580	EPI24546	EPI24509	EPI24282	EPI24414	EPI24377	EPI24325	EPI24457	A/chicken/HongKong/FY23/03	Asia / Hong Kong (SAR)
EPI_ISL_4457	EPI24581	EPI24548	EPI24511	EPI24284	EPI24416	EPI24379	EPI24328	EPI24460	A/guineafowl/HongKong/NT101/03	Asia / Hong Kong (SAR)
EPI_ISL_4458	EPI24583	EPI24550	EPI24513	EPI24286	EPI24418	EPI24381	EPI24331	EPI24463	A/chicken/HongKong/NT142/03	Asia / Hong Kong (SAR)
EPI_ISL_4459	EPI24585	EPI24552	EPI24515	EPI24288	EPI24420	EPI24383	EPI24334	EPI24466	A/chicken/HongKong/SF1/03	Asia / Hong Kong (SAR)
EPI_ISL_4460	EPI24586	EPI24554	EPI24517	EPI24290	EPI24422	EPI24385	EPI24337	EPI24469	A/chicken/HongKong/SSP101/03	Asia / Hong Kong (SAR)
EPI_ISL_4461	EPI24587	EPI24556	EPI24519	EPI24292	EPI24424	EPI24387	EPI24340	EPI24472	A/chicken/HongKong/TP38/03	Asia / Hong Kong (SAR)
EPI_ISL_4462	EPI24589	EPI24558	EPI24520	EPI24294	EPI24426	EPI24389	EPI24343	EPI24475	A/chicken/HongKong/WF126/03	Asia / Hong Kong (SAR)
EPI_ISL_4463	EPI24590	EPI24560	EPI24522	EPI24296	EPI24428	EPI24391	EPI24346	EPI24478	A/pigeon/HongKong/WF53/03	Asia / Hong Kong (SAR)
EPI_ISL_4464	EPI24591	EPI24562	EPI24524	EPI24298	EPI24430	EPI24393	EPI24349	EPI24481	A/pheasant/HongKong/WF54/03	Asia / Hong Kong (SAR)
EPI_ISL_4465	EPI24592	EPI24564	EPI24526	EPI24300	EPI24432	EPI24395	EPI24352	EPI24484	A/guineafowl/HongKong/NT184/03	Asia / Hong Kong (SAR)
EPI_ISL_4466	EPI24594	EPI24566	EPI24528	EPI24302	EPI24434	EPI24397	EPI24355	EPI24487	A/chicken/HongKong/WF120/03	Asia / Hong Kong (SAR)
EPI_ISL_4467	EPI24595	EPI24568	EPI24530	EPI24304	EPI24436	EPI24399	EPI24358	EPI24490	A/chicken/HongKong/NT366/03	Asia / Hong Kong (SAR)
EPI_ISL_4468	EPI24597		EPI24532	EPI24306	EPI24438	EPI24401	EPI24361	EPI24493	A/chicken/HongKong/SSP418/03	Asia / Hong Kong (SAR)
EPI_ISL_4469	EPI24599	EPI24570	EPI24534	EPI24308	EPI24440	EPI24402	EPI24364	EPI24496	A/chicken/HongKong/YU427/03	Asia / Hong Kong (SAR)
EPI_ISL_4471	EPI24603	EPI24611	EPI24619	EPI24627	EPI24635	EPI24643	EPI24651	EPI24659	A/duck/Hong Kong/821/2002	Asia / Hong Kong (SAR)			Lee,C.W.; Suarez,D.L.; Tumpey,T.M.; Sung,H.W.; Kwon,Y.K.; Lee,Y.J.; Choi,J.G.; Joh,S.J.; Kim,M.C.; Lee,E.K.; Park,J.M.; Lu,X.; Katz,J.M.; Spackman,E.; Swayne,D.E.; Kim,J.H.; Lee,C.-W.; Kim,J.-H.
EPI_ISL_4472	EPI24605	EPI24613	EPI24621	EPI24629	EPI24637	EPI24645	EPI24653	EPI24662	A/egret/Hong Kong/757.2/03	Asia / Hong Kong (SAR)			Lee,C.W.; Suarez,D.L.; Tumpey,T.M.; Sung,H.W.; Kwon,Y.K.; Lee,Y.J.; Choi,J.G.; Joh,S.J.; Kim,M.C.; Lee,E.K.; Park,J.M.; Lu,X.; Katz,J.M.; Spackman,E.; Swayne,D.E.; Kim,J.H.; Lee,C.-W.; Kim,J.-H.
EPI_ISL_4474	EPI24609	EPI24617	EPI24625	EPI24633	EPI24641	EPI24649	EPI24657	EPI24668	A/duck/Korea/ESD1/03	Asia / Korea, Republic of
EPI_ISL_4478	EPI24683	EPI24685	EPI24687	EPI24689	EPI24691	EPI24693	EPI24695	EPI24698	A/chicken/Hubei/327/2004	Asia / China
EPI_ISL_4497				EPI24822	EPI25092	EPI24892		EPI25381	A/duck/Hainan/4/2004	Asia / China / Hainan Province
EPI_ISL_4511	EPI98643	EPI98601	EPI97639	EPI97581	EPI97607	EPI24898	EPI97102	EPI25354	A/chicken/Viet Nam/DT-171/2004	Asia / Vietnam
EPI_ISL_4512	EPI98623	EPI98581	EPI24906	EPI97575	EPI97587	EPI24904	EPI97072	EPI25327	A/duck/Viet Nam/TG-007A/2004	Asia / Vietnam
EPI_ISL_4515	EPI24924	EPI24946	EPI24944	EPI24937	EPI24939	EPI24954	EPI24951	EPI24941	A/chicken/Hebei/1/2002	Asia / China / Hebei Province
EPI_ISL_4517	EPI98639	EPI98597	EPI24960	EPI24958	EPI97603	EPI97155	EPI97096	EPI25348	A/chicken/Viet Nam/HCM-022/2004	Asia / Vietnam
EPI_ISL_4518	EPI98641	EPI98599	EPI24964	EPI24962	EPI97605	EPI97157	EPI97099	EPI25351	A/chicken/Viet Nam/DN-045/2004	Asia / Vietnam
EPI_ISL_4519	EPI98627	EPI98585	EPI24968	EPI24966	EPI97591	EPI97143	EPI97078	EPI25330	A/chicken/Viet Nam/VL-008/2004	Asia / Vietnam
EPI_ISL_4520	EPI98629	EPI98587	EPI24972	EPI24970	EPI97593	EPI97145	EPI97081	EPI25333	A/chicken/Viet Nam/AG-010/2004	Asia / Vietnam
EPI_ISL_4521	EPI98631	EPI98589	EPI24976	EPI24974	EPI97595	EPI97147	EPI97084	EPI25336	A/chicken/Viet Nam/DT-015/2004	Asia / Vietnam
EPI_ISL_4522	EPI98633	EPI98591	EPI97635	EPI24978	EPI97597	EPI97149	EPI97087	EPI25339	A/chicken/Viet Nam/CT-018/2004	Asia / Vietnam
EPI_ISL_4523	EPI98637	EPI98595	EPI24982	EPI24980	EPI97601	EPI97153	EPI97093	EPI25345	A/chicken/Viet Nam/LA-024/2004	Asia / Vietnam
EPI_ISL_4525				EPI24986		EPI24988			A/chicken/Viet Nam/HauGiang-178/2004	Asia / Vietnam
EPI_ISL_4526				EPI24990		EPI24992			A/chicken/Viet Nam/HauGiang-617/2004	Asia / Vietnam
EPI_ISL_4531	EPI25005	EPI25007	EPI25009	EPI25011	EPI25013	EPI25015	EPI25017	EPI25002	A/chicken/Guangdong/191/04	Asia / China / Guangdong Province
EPI_ISL_4532	EPI25020	EPI25022	EPI25024	EPI25026	EPI25028	EPI25033	EPI25030	EPI25035	A/chicken/Guangdong/178/04	Asia / China / Guangdong Province
EPI_ISL_4533	EPI25038	EPI25040	EPI25042	EPI25044	EPI25046	EPI25054	EPI25048	EPI25051	A/duck/Guangdong/173/04	Asia / China / Guangdong Province
EPI_ISL_4534	EPI153597	EPI153744	EPI153718	EPI25064	EPI153626	EPI153568	EPI153651	EPI105811	A/chicken/Talmei Elazar/1304/03	Asia / Israel
EPI_ISL_4535	EPI153599	EPI153746	EPI153720	EPI25066	EPI153628	EPI153570	EPI153653	EPI105817	A/ostrich/Eshkol/1436/03	Asia / Israel
EPI_ISL_4538	EPI106117	EPI106093	EPI106087	EPI25072	EPI106065	EPI25074	EPI106051	EPI106129	A/blackbird/Hunan/1/2004	Asia / China / Hunan Province
EPI_ISL_4539	EPI82182	EPI82190	EPI82198	EPI25076	EPI82206	EPI25078	EPI82214	EPI82226	A/tree sparrow/Henan/1/2004	Asia / China / Henan Province
EPI_ISL_4540	EPI82184	EPI82192	EPI82200	EPI25080	EPI82208	EPI25082	EPI82217	EPI82228	A/tree sparrow/Henan/2/2004	Asia / China / Henan Province
EPI_ISL_4541	EPI82186	EPI82194	EPI82202	EPI25084	EPI82210	EPI25086	EPI82220	EPI82230	A/tree sparrow/Henan/3/2004	Asia / China / Henan Province
EPI_ISL_4542	EPI82188	EPI82196	EPI82204	EPI25088	EPI82212	EPI25090	EPI82223	EPI82232	A/tree sparrow/Henan/4/2004	Asia / China / Henan Province
EPI_ISL_4581	EPI25285			EPI25239	EPI25269	EPI101661			A/chicken/Korea/SNU0028/00	Asia / Korea, Republic of
EPI_ISL_4582	EPI25287			EPI25241	EPI25271	EPI25255			A/chicken/Korea/SNU0037/00	Asia / Korea, Republic of
EPI_ISL_4583				EPI25243	EPI25273	EPI25257			A/chicken/Korea/SNU0057/00	Asia / Korea, Republic of
EPI_ISL_4584	EPI25289			EPI25245	EPI25275	EPI25259			A/chicken/Korea/SNU0073/00	Asia / Korea, Republic of
EPI_ISL_4585	EPI25291			EPI25247	EPI25277	EPI25261			A/chicken/Korea/SNU0091/00	Asia / Korea, Republic of
EPI_ISL_4586	EPI25293			EPI25249	EPI25279	EPI25263			A/chicken/Korea/SNU0140/00	Asia / Korea, Republic of
EPI_ISL_4587	EPI25295			EPI25251	EPI25281	EPI25265			A/chicken/Korea/SNU0146/00	Asia / Korea, Republic of
EPI_ISL_4588				EPI25253					A/chicken/Korea/SNU1035C/01	Asia / Korea, Republic of
EPI_ISL_4592	EPI25322	EPI25321	EPI25319	EPI25312	EPI25317	EPI25310	EPI25307	EPI25314	A/chicken/Hubei/489/2004	Asia / China / Hubei Province			Wu,S.; Xu,J.; Qu,S.; Zheng,C.; Xiao,G.; Tian,B.
EPI_ISL_4593	EPI98621	EPI98579	EPI97631	EPI97573	EPI97585	EPI97141	EPI97069	EPI25324	A/chicken/Viet Nam/TN-025/2004	Asia / Vietnam
EPI_ISL_4594	EPI98635	EPI98593	EPI97637	EPI97579	EPI97599	EPI97151	EPI97090	EPI25342	A/chicken/Viet Nam/TG-023/2004	Asia / Vietnam
EPI_ISL_4596	EPI98645	EPI98605	EPI97643	EPI97583	EPI97611	EPI97163	EPI97108	EPI25360	A/chicken/Viet Nam/LD-080/2004	Asia / Vietnam
EPI_ISL_4598				EPI25379					A/duck/Hainan/6/2004	Asia / China / Hainan Province
EPI_ISL_4599				EPI25383		EPI25385			A/duck/Thailand/CU-2/2004	Asia / Thailand
EPI_ISL_4600				EPI25387		EPI25389			A/chicken/Thailand/CU-21/2004	Asia / Thailand
EPI_ISL_4618	EPI25575	EPI25573	EPI25571	EPI25537	EPI25567	EPI25565	EPI25563	EPI25569	A/chicken/Korea/S1/2003	Asia / Korea, Republic of
EPI_ISL_4619				EPI25539					A/chicken/Korea/S20/2004	Asia / Korea, Republic of
EPI_ISL_4620				EPI25541					A/chicken/Korea/S22/2004	Asia / Korea, Republic of
EPI_ISL_4621	EPI25579	EPI25585	EPI25591	EPI25597	EPI25603	EPI25609	EPI25615	EPI25621	A/chicken/Vietnam/C58/04	Asia / Vietnam
EPI_ISL_4622	EPI25581	EPI25587	EPI25593	EPI25599	EPI25605	EPI25611	EPI25617	EPI25623	A/quail/Vietnam/36/04	Asia / Vietnam
EPI_ISL_4634				EPI25677					A/chicken/Jiangsu/61/2000	Asia / China / Jiangsu Provice / Jiangsu Sheng
EPI_ISL_4635				EPI25679					A/chicken/Jiangsu/59/2000	Asia / China / Jiangsu Provice / Jiangsu Sheng
EPI_ISL_4662	EPI25752	EPI25754	EPI25756	EPI25732	EPI25758	EPI25734	EPI25760	EPI25762	A/duck/Shandong/093/2004	Asia / China / Shandong Province
EPI_ISL_4667	EPI25977	EPI25945	EPI25913	EPI25769	EPI25865	EPI25833	EPI25801	EPI25897	A/silky chicken/Korea/S3/03	Asia / Korea, Republic of
EPI_ISL_4668	EPI25979	EPI25947	EPI25915	EPI25771	EPI25867	EPI25835	EPI98171	EPI25898	A/chicken/Korea/S4/03	Asia / Korea, Republic of
EPI_ISL_4669	EPI25981	EPI25949	EPI25917	EPI25773	EPI25869	EPI25837	EPI25805	EPI25899	A/chicken/Korea/S5/03	Asia / Korea, Republic of
EPI_ISL_4670	EPI25983	EPI25951	EPI25919	EPI25775	EPI25871	EPI25839	EPI25807	EPI25900	A/chicken/Korea/S12/03	Asia / Korea, Republic of
EPI_ISL_4671	EPI25985	EPI25953	EPI25921	EPI25777	EPI25873	EPI25841	EPI98174	EPI25901	A/duck/Korea/S13/03	Asia / Korea, Republic of
EPI_ISL_4672	EPI25987	EPI25955	EPI25923	EPI25779	EPI25875	EPI25843	EPI25811	EPI25902	A/dove/Korea/S14/03	Asia / Korea, Republic of
EPI_ISL_4673	EPI25989	EPI25957	EPI25925	EPI25781	EPI25877	EPI25845	EPI25813	EPI25903	A/chicken/Korea/S15/03	Asia / Korea, Republic of
EPI_ISL_4674	EPI25991	EPI25959	EPI25927	EPI25783	EPI25879	EPI25847	EPI25815	EPI25904	A/chicken/Korea/S16/03	Asia / Korea, Republic of
EPI_ISL_4675	EPI25993	EPI25961	EPI25929	EPI25785	EPI25881	EPI25849	EPI25817	EPI25905	A/chicken/Korea/S18/03	Asia / Korea, Republic of
EPI_ISL_4676	EPI25995	EPI25963	EPI25931	EPI25787	EPI25883	EPI25851	EPI25819	EPI25906	A/chicken/Korea/S6/03	Asia / Korea, Republic of
EPI_ISL_4677	EPI25997	EPI25965	EPI25933	EPI25789	EPI25885	EPI25853	EPI25821	EPI25907	A/duck/Korea/S7/03	Asia / Korea, Republic of
EPI_ISL_4678	EPI25999	EPI25967	EPI25935	EPI25791	EPI25887	EPI25855	EPI25823	EPI25908	A/duck/Korea/S8/03	Asia / Korea, Republic of
EPI_ISL_4679	EPI26001	EPI25969	EPI25937	EPI25793	EPI25889	EPI25857	EPI25825	EPI25909	A/duck/Korea/S9/03	Asia / Korea, Republic of
EPI_ISL_4680	EPI26003	EPI25971	EPI25939	EPI25795	EPI25891	EPI25859	EPI25827	EPI25910	A/duck/Korea/S10/03	Asia / Korea, Republic of
EPI_ISL_4681	EPI26005	EPI25973	EPI25941	EPI25797	EPI25893	EPI25861	EPI25829	EPI25911	A/dove/Korea/S11/03	Asia / Korea, Republic of
EPI_ISL_4682	EPI26007	EPI25975	EPI25943	EPI25799	EPI25895	EPI25863	EPI25831	EPI25912	A/duck/Korea/S17/03	Asia / Korea, Republic of
EPI_ISL_11244	EPI110740	EPI110800	EPI110860	EPI110908	EPI110952	EPI111002	EPI111068	EPI111140	A/open-billed stork/Nakhonsawan/BBD3509M/05	Asia / Thailand / Nakhon Sawan
EPI_ISL_11246	EPI110744	EPI110806	EPI110864	EPI110910	EPI110956	EPI111006	EPI111074	EPI111146	A/open-billed stork/Nakhonsawan/BBA2611M/05	Asia / Thailand / Nakhon Sawan
EPI_ISL_11248	EPI110748	EPI110812	EPI110868	EPI110912	EPI110960	EPI111010	EPI111080	EPI111152	A/open-billed stork/Nakhonsawan/BBA2811M/05	Asia / Thailand / Nakhon Sawan
EPI_ISL_11249	EPI110750	EPI110815	EPI110870	EPI110914	EPI110962	EPI111018	EPI111083	EPI111155	A/open-billed stork/Nakhonsawan/BBA2911M/05	Asia / Thailand / Nakhon Sawan
EPI_ISL_11250	EPI110752	EPI110818	EPI110872	EPI110916	EPI110964	EPI111020	EPI111086	EPI111158	A/open-billed stork/Nakhonsawan/BBD4011M/05	Asia / Thailand / Nakhon Sawan
EPI_ISL_11251	EPI110754	EPI110821	EPI110874	EPI110918	EPI110966	EPI111022	EPI111089	EPI111161	A/open-billed stork/Nakhonsawan/BBD4211M/05	Asia / Thailand / Nakhon Sawan
EPI_ISL_11252	EPI110756	EPI110824	EPI110876	EPI110920	EPI110968	EPI111024	EPI111092	EPI111164	A/open-billed stork/Nakhonsawan/BBD4411M/05	Asia / Thailand / Nakhon Sawan
EPI_ISL_11253	EPI110758	EPI110827	EPI110878	EPI110922	EPI110970	EPI111026	EPI111095	EPI111167	A/open-billed stork/Nakhonsawan/BBD3516M/05	Asia / Thailand / Nakhon Sawan
EPI_ISL_11254	EPI110760	EPI110830	EPI110880	EPI110924	EPI110972	EPI111028	EPI111098	EPI111170	A/open-billed stork/Nakhonsawan/BBD3616M/05	Asia / Thailand / Nakhon Sawan
EPI_ISL_11255	EPI110762	EPI110833	EPI110882	EPI110926	EPI110974	EPI111030	EPI111101	EPI111173	A/open-billed stork/Nakhonsawan/BBA0627May/05	Asia / Thailand / Nakhon Sawan
EPI_ISL_11269	EPI113344	EPI114439	EPI114293	EPI113490	EPI113928	EPI113782	EPI113636	EPI114074	A/quail/Shantou/243/2000	Asia / China
EPI_ISL_11270	EPI113346	EPI114441	EPI114295	EPI113492	EPI113930	EPI113784	EPI113638	EPI114077	A/quail/Shantou/782/2000	Asia / China
EPI_ISL_11271	EPI113348	EPI114443	EPI114297	EPI113494	EPI113932	EPI113786	EPI113640	EPI114080	A/quail/Shantou/1310/2000	Asia / China
EPI_ISL_11272	EPI113350	EPI114445	EPI114299	EPI113496	EPI113934	EPI113788	EPI113642	EPI114083	A/quail/Shantou/1318/2000	Asia / China
EPI_ISL_11273	EPI113352	EPI114447	EPI114301	EPI113498	EPI113936	EPI113790	EPI113644	EPI114086	A/quail/Shantou/1820/2000	Asia / China
EPI_ISL_11274	EPI113354	EPI114449	EPI114303	EPI113500	EPI113938	EPI113792	EPI113646	EPI114089	A/quail/Shantou/2061/2000	Asia / China
EPI_ISL_11275	EPI113356	EPI114451	EPI114305	EPI113502	EPI113940	EPI113794	EPI113648	EPI114092	A/quail/Shantou/2816/2000	Asia / China
EPI_ISL_11276	EPI113358	EPI114453	EPI114307	EPI113504	EPI113942	EPI113796	EPI113650	EPI114095	A/quail/Shantou/222/2001	Asia / China
EPI_ISL_11277	EPI113360	EPI114455	EPI114309	EPI113506	EPI113944	EPI113798	EPI113652	EPI114098	A/quail/Shantou/850/2001	Asia / China
EPI_ISL_11278	EPI113362	EPI114457	EPI114311	EPI113508	EPI113946	EPI113800	EPI113654	EPI114101	A/quail/Shantou/1158/2001	Asia / China
EPI_ISL_11279	EPI113364	EPI114459	EPI114313	EPI113510	EPI113948	EPI113802	EPI113656	EPI114104	A/quail/Shantou/1235/2001	Asia / China
EPI_ISL_11280	EPI113366	EPI114461	EPI114315	EPI113512	EPI113950	EPI113804	EPI113658	EPI114107	A/quail/Shantou/1242/2001	Asia / China
EPI_ISL_11281	EPI113368	EPI114463	EPI114317	EPI113514	EPI113952	EPI113806	EPI113660	EPI114110	A/quail/Shantou/1425/2001	Asia / China
EPI_ISL_11282	EPI113370	EPI114465	EPI114319	EPI113516	EPI113954	EPI113808	EPI113662	EPI114113	A/quail/Shantou/1461/2001	Asia / China
EPI_ISL_11283	EPI113372	EPI114467	EPI114321	EPI113518	EPI113956	EPI113810	EPI113664	EPI114116	A/quail/Shantou/1555/2001	Asia / China
EPI_ISL_11284	EPI113374	EPI114469	EPI114323	EPI113520	EPI113958	EPI113812	EPI113666	EPI114119	A/quail/Shantou/1912/2001	Asia / China
EPI_ISL_11285	EPI113376	EPI114471	EPI114325	EPI113522	EPI113960	EPI113814	EPI113668	EPI114122	A/quail/Shantou/2111/2001	Asia / China
EPI_ISL_11286	EPI113378	EPI114473	EPI114327	EPI113524	EPI113962	EPI113816	EPI113670	EPI114125	A/quail/Shantou/2462/2001	Asia / China
EPI_ISL_11287	EPI113380	EPI114475	EPI114329	EPI113526	EPI113964	EPI113818	EPI113672	EPI114128	A/quail/Shantou/4179/2001	Asia / China
EPI_ISL_11288	EPI113382	EPI114477	EPI114331	EPI113528	EPI113966	EPI113820	EPI113674	EPI114131	A/quail/Shantou/4641/2001	Asia / China
EPI_ISL_11289	EPI113384	EPI114479	EPI114333	EPI113530	EPI113968	EPI113822	EPI113676	EPI114134	A/quail/Shantou/4762/2001	Asia / China
EPI_ISL_11290	EPI113386	EPI114481	EPI114335	EPI113532	EPI113970	EPI113824	EPI113678	EPI114137	A/quail/Shantou/5663/2001	Asia / China
EPI_ISL_11291	EPI113388	EPI114483	EPI114337	EPI113534	EPI113972	EPI113826	EPI113680	EPI114140	A/quail/Shantou/5675/2001	Asia / China
EPI_ISL_11292	EPI113390	EPI114485	EPI114339	EPI113536	EPI113974	EPI113828	EPI113682	EPI114143	A/quail/Shantou/69/2002	Asia / China
EPI_ISL_11293	EPI113392	EPI114487	EPI114341	EPI113538	EPI113976	EPI113830	EPI113684	EPI114146	A/quail/Shantou/365/2002	Asia / China
EPI_ISL_11294	EPI113394	EPI114489	EPI114343	EPI113540	EPI113978	EPI113832	EPI113686	EPI114149	A/quail/Shantou/384/2002	Asia / China
EPI_ISL_11295	EPI113396	EPI114491	EPI114345	EPI113542	EPI113980	EPI113834	EPI113688	EPI114152	A/quail/Shantou/396/2002	Asia / China
EPI_ISL_11296	EPI113398	EPI114493	EPI114347	EPI113544	EPI113982	EPI113836	EPI113690	EPI114155	A/quail/Shantou/786/2002	Asia / China
EPI_ISL_11297	EPI113400	EPI114495	EPI114349	EPI113546	EPI113984	EPI113838	EPI113692	EPI114158	A/quail/Shantou/1038/2002	Asia / China
EPI_ISL_11298	EPI113402	EPI114497	EPI114351	EPI113548	EPI113986	EPI113840	EPI113694	EPI114161	A/quail/Shantou/1551/2002	Asia / China
EPI_ISL_11299	EPI113404	EPI114499	EPI114353	EPI113550	EPI113988	EPI113842	EPI113696	EPI114164	A/quail/Shantou/3851/2002	Asia / China
EPI_ISL_11300	EPI113406	EPI114501	EPI114355	EPI113552	EPI113990	EPI113844	EPI113698	EPI114167	A/quail/Shantou/4203/2002	Asia / China
EPI_ISL_11301	EPI113408	EPI114503	EPI114357	EPI113554	EPI113992	EPI113846	EPI113700	EPI114170	A/quail/Shantou/4700/2002	Asia / China
EPI_ISL_11302	EPI113410	EPI114505	EPI114359	EPI113556	EPI113994	EPI113848	EPI113702	EPI114173	A/quail/Shantou/149/2003	Asia / China
EPI_ISL_11303	EPI113412	EPI114507	EPI114361	EPI113558	EPI113996	EPI113850	EPI113704	EPI114176	A/quail/Shantou/308/2003	Asia / China
EPI_ISL_11304	EPI113414	EPI114509	EPI114363	EPI113560	EPI113998	EPI113852	EPI113706	EPI114179	A/quail/Shantou/335/2003	Asia / China
EPI_ISL_11305	EPI113416	EPI114511	EPI114365	EPI113562	EPI114000	EPI113854	EPI113708	EPI114182	A/quail/Shantou/1140/2003	Asia / China
EPI_ISL_11306	EPI113418	EPI114513	EPI114367	EPI113564	EPI114002	EPI113856	EPI113710	EPI114185	A/quail/Shantou/1780/2003	Asia / China
EPI_ISL_11307	EPI113420	EPI114515	EPI114369	EPI113566	EPI114004	EPI113858	EPI113712	EPI114188	A/quail/Shantou/1978/2003	Asia / China
EPI_ISL_11308	EPI113422	EPI114517	EPI114371	EPI113568	EPI114006	EPI113860	EPI113714	EPI114191	A/quail/Shantou/2608/2003	Asia / China
EPI_ISL_11309	EPI113424	EPI114519	EPI114373	EPI113570	EPI114008	EPI113862	EPI113716	EPI114194	A/quail/Shantou/2615/2003	Asia / China
EPI_ISL_11310	EPI113426	EPI114521	EPI114375	EPI113572	EPI114010	EPI113864	EPI113718	EPI114197	A/quail/Shantou/3008/2003	Asia / China
EPI_ISL_11311	EPI113428	EPI114523	EPI114377	EPI113574	EPI114012	EPI113866	EPI113720	EPI114200	A/quail/Shantou/3308/2003	Asia / China
EPI_ISL_11312	EPI113430	EPI114525	EPI114379	EPI113576	EPI114014	EPI113868	EPI113722	EPI114203	A/quail/Shantou/3502/2003	Asia / China
EPI_ISL_11313	EPI113432	EPI114527	EPI114381	EPI113578	EPI114016	EPI113870	EPI113724	EPI114206	A/quail/Shantou/3700/2003	Asia / China
EPI_ISL_11314	EPI113434	EPI114529	EPI114383	EPI113580	EPI114018	EPI113872	EPI113726	EPI114209	A/quail/Shantou/3768/2003	Asia / China
EPI_ISL_11315	EPI113436	EPI114531	EPI114385	EPI113582	EPI114020	EPI113874	EPI113728	EPI114212	A/quail/Shantou/3856/2003	Asia / China
EPI_ISL_11316	EPI113438	EPI114533	EPI114387	EPI113584	EPI114022	EPI113876	EPI113730	EPI114215	A/quail/Shantou/4038/2003	Asia / China
EPI_ISL_11317	EPI113440	EPI114535	EPI114389	EPI113586	EPI114024	EPI113878	EPI113732	EPI114218	A/quail/Shantou/4044/2003	Asia / China
EPI_ISL_11318	EPI113442	EPI114537	EPI114391	EPI113588	EPI114026	EPI113880	EPI113734	EPI114221	A/quail/Shantou/4850/2003	Asia / China
EPI_ISL_11319	EPI113444	EPI114539	EPI114393	EPI113590	EPI114028	EPI113882	EPI113736	EPI114224	A/quail/Shantou/5/2004	Asia / China
EPI_ISL_11320	EPI113446	EPI114541	EPI114395	EPI113592	EPI114030	EPI113884	EPI113738	EPI114227	A/quail/Shantou/403/2004	Asia / China
EPI_ISL_11321	EPI113448	EPI114543	EPI114397	EPI113594	EPI114032	EPI113886	EPI113740	EPI114230	A/quail/Shantou/1475/2004	Asia / China
EPI_ISL_11322	EPI113450	EPI114545	EPI114399	EPI113596	EPI114034	EPI113888	EPI113742	EPI114233	A/quail/Shantou/1865/2004	Asia / China
EPI_ISL_11323	EPI113452	EPI114547	EPI114401	EPI113598	EPI114036	EPI113890	EPI113744	EPI114236	A/quail/Shantou/1883/2004	Asia / China
EPI_ISL_11324	EPI113454	EPI114549	EPI114403	EPI113600	EPI114038	EPI113892	EPI113746	EPI114239	A/quail/Shantou/3060/2004	Asia / China
EPI_ISL_11325	EPI113456	EPI114551	EPI114405	EPI113602	EPI114040	EPI113894	EPI113748	EPI114242	A/quail/Shantou/6046/2004	Asia / China
[truncated: 33,302 more rows]
