# Supplementary material for: Avian H6 Influenza Viruses in Vietnamese Live Bird Markets during 2018–2021
Source: Viruses. 2024 Feb 27;16(3):367. doi: 10.3390/v16030367 (PMC10975462; doi:10.3390/v16030367)
Supplement: Supplementary file 1 [file viruses-16-00367-s001.zip › Supplementary files/Suppl Table 3 (Identical sequences not shown in trees) - 01-05-24.xlsx]

## Sheet: PB2
Segment	Virus name in phylogenetic tree	HA_Subtype	Viruses with identical nucleotide sequence
PB2	A/MDk/Vietnam/HN4711/2018	H5	A/muscovyduck/Vietnam/HN4711/2018;A/muscovyduck/Vietnam/HN4719/2018;A/muscovyduck/Vietnam/HN4720/2018;A/duck/Vietnam/HN4721/2018;A/muscovyduck/Vietnam/HN4713/2018;A/muscovyduck/Vietnam/HN4714/2018;A/muscovyduck/Vietnam/HN4715/2018;A/muscovyduck/Vietnam/HN4716/2018;A/muscovyduck/Vietnam/HN4718/2018
PB2	A/MDk/Vietnam/HN4856/2018	H5	A/muscovyduck/Vietnam/HN4856/2018
PB2	A/MDk/Vietnam/HN4857/2018	H5	A/muscovyduck/Vietnam/HN4857/2018; A/muscovyduck/Vietnam/HN4858/2018
PB2	A/MDk/Vietnam/HN5046/2018	H5	A/muscovyduck/Vietnam/HN5046/2018
PB2	A/MDk/Vietnam/HN5047/2018	H5	A/muscovyduck/Vietnam/HN5047/2018
PB2	A/MDk/Vietnam/HN5048/2018	H5	A/muscovyduck/Vietnam/HN5048/2018;A/muscovyduck/Vietnam/HN5049/2018
PB2	A/Dk/Vietnam/HN5080/2018	H5	A/duck/Vietnam/HN5080/2018
PB2	A/MDk/Vietnam/HN5132/2018	H5	A/muscovyduck/Vietnam/HN5132/2018;A/muscovyduck/Vietnam/HN5135/2018;A/muscovyduck/Vietnam/HN5137/2018;A/muscovyduck/Vietnam/HN5138/2018
PB2	A/MDk/Vietnam/HN5139/2018	H5	A/muscovyduck/Vietnam/HN5139/2018
PB2	A/Dk/Vietnam/HN5141/2018	H5	A/duck/Vietnam/HN5141/2018;A/duck/Vietnam/HN5142/2018;A/duck/Vietnam/HN5143/2018;A/duck/Vietnam/HN5144/2018;A/duck/Vietnam/HN5145/2018;A/duck/Vietnam/HN5147/2018;A/duck/Vietnam/HN5149/2018
PB2	A/Dk/Vietnam/HN5148/2018	H5	A/duck/Vietnam/HN5148/2018
PB2	A/MDk/Vietnam/HN6111/2020	H5	A/muscovyduck/Vietnam/HN6111/2020;A/muscovyduck/Vietnam/HN6119/2020;A/muscovyduck/Vietnam/HN6120/2020;A/muscovyduck/Vietnam/HN6113/2020;A/muscovyduck/Vietnam/HN6114/2020;A/muscovyduck/Vietnam/HN6115/2020
PB2	A/MDk/Vietnam/HN6606/2020	H5	A/muscovyduck/Vietnam/HN6606/2020;A/muscovyduck/Vietnam/HN6607/2020;A/muscovyduck/Vietnam/HN6608/2020; A/muscovyduck/Vietnam/HN6609/2020;A/muscovyduck/Vietnam/HN6610/2020;A/duck/Vietnam/HN6611/2020
PB2	A/MDk/Vietnam/HN6692/2020	H5	A/muscovyduck/Vietnam/HN6692/2020
PB2	A/MDk/Vietnam/HN6881/2021	H5	A/muscovyduck/Vietnam/HN6881/2021;A/muscovyduck/Vietnam/HN6884/2021;A/muscovyduck/Vietnam/HN6890/2021;A/duck/Vietnam/HN6893/2021;A/duck/Vietnam/HN6894/2021;A/duck/Vietnam/HN6897/2021;A/duck/Vietnam/HN6898/2021
PB2	A/Dk/Vietnam/HN6896/2021	H5	A/duck/Vietnam/HN6896/2021
PB2	A/Dk/Vietnam/HN7172/2021	H5	A/duck/Vietnam/HN7172/2021
PB2	A/Dk/Vietnam/HN7174/2021	H5	A/duck/Vietnam/HN7174/2021;A/duck/Vietnam/HN7176/2021
PB2	A/Dk/Vietnam/HN7664/2021	H5	A/duck/Vietnam/HN7664/2021_H5N1;A/duck/Vietnam/HN7665/2021_H5N1;A/duck/Vietnam/HN7666/2021_H5N1
PB2	A/Dk/Vietnam/QN6519/2020	H5	A/duck/Vietnam/QN6519/2020
PB2	A/Dk/Vietnam/QN6659/2020	H5	A/duck/Vietnam/QN6659/2020
PB2	A/Dk/Vietnam/QN6661/2020	H5	A/duck/Vietnam/QN6661/2020;A/duck/Vietnam/QN6658/2020;A/duck/Vietnam/QN6660/2020
PB2	A/Dk/Vietnam/QN6730/2020	H5	A/duck/Vietnam/QN6730/2020;A/duck/Vietnam/QN6739/2020
PB2	A/Dk/Vietnam/QN6796/2020	H5	A/duck/Vietnam/QN6796/2020
PB2	A/Dk/Vietnam/QN6798/2020	H5	A/duck/Vietnam/QN6798/2020;A/duck/Vietnam/QN6799/2020
PB2	A/Dk/Vietnam/QN6800/2020	H5	A/duck/Vietnam/QN6800/2020;A/duck/Vietnam/QN6801/2020;A/duck/Vietnam/QN6805/2020;A/duck/Vietnam/QN6808/2020
PB2	A/Dk/Vietnam/QN6804/2020	H5	A/duck/Vietnam/QN6804/2020
PB2	A/Dk/Vietnam/QN6806/2020	H5	A/duck/Vietnam/QN6806/2020
PB2	A/Dk/Vietnam/QN7151/2021	H5	A/duck/Vietnam/QN7151/2021
PB2	A/Dk/Vietnam/QN7154/2021	H5	A/duck/Vietnam/QN7154/2021
PB2	A/MDk/Vietnam/HN4691/2018	H6	A/muscovyduck/Vietnam/HN4691/2018;A/muscovyduck/Vietnam/HN4692/2018; A/muscovyduck/Vietnam/HN4693/2018; A/muscovyduck/Vietnam/HN4694/2018
PB2	A/Dk/Vietnam/HN4723/2018	H6	A/duck/Vietnam/HN4723/2018;A/duck/Vietnam/HN4726/2018
PB2	A/Dk/Vietnam/HN4771/2018	H6	A/duck/Vietnam/HN4771/2018; A/duck/Vietnam/HN4776/2018;A/duck/Vietnam/HN4780/2018
PB2	A/Dk/Vietnam/HN4800/2018	H6	A/duck/Vietnam/HN4800/2018;A/duck/Vietnam/HN4794/2018
PB2	A/Dk/Vietnam/HN4919/2018	H6	A/duck/Vietnam/HN4919/2018
PB2	A/MDk/Vietnam/HN4928/2018	H6	A/muscovyduck/Vietnam/HN4928/2018
PB2	A/Dk/Vietnam/HN5009/2018	H6	A/duck/Vietnam/HN5009/2018
PB2	A/MDk/Vietnam/HN5182/2018	H6	A/muscovyduck/Vietnam/HN5182/2018;A/muscovyduck/Vietnam/HN5185/2018;A/muscovyduck/Vietnam/HN5187/2018
PB2	A/MDk/Vietnam/HN5184/2018	H6	A/muscovyduck/Vietnam/HN5184/2018
PB2	A/MDk/Vietnam/HN5201/2019	H6	A/muscovyduck/Vietnam/HN5201/2019;A/muscovyduck/Vietnam/HN5206/2019;A/muscovyduck/Vietnam/HN5210/2019
PB2	A/MDk/Vietnam/HN5203/2019	H6	A/muscovyduck/Vietnam/HN5203/2019
PB2	A/MDk/Vietnam/HN5204/2019	H6	A/muscovyduck/Vietnam/HN5204/2019;A/muscovyduck/Vietnam/HN5209/2019
PB2	A/MDk/Vietnam/HN5342/2019	H6	A/muscovyduck/Vietnam/HN5342/2019; A/muscovyduck/Vietnam/HN5343/2019; A/muscovyduck/Vietnam/HN5349/2019
PB2	A/MDk/Vietnam/HN5345/2019	H6	A/muscovyduck/Vietnam/HN5345/2019
PB2	A/MDk/Vietnam/HN5348/2019	H6	A/muscovyduck/Vietnam/HN5348/2019
PB2	A/Dk/Vietnam/HN5473/2019	H6	A/duck/Vietnam/HN5473/2019
PB2	A/Dk/Vietnam/HN5480/2019	H6	A/duck/Vietnam/HN5480/2019
PB2	A/MDk/Vietnam/HN5483/2019	H6	A/muscovyduck/Vietnam/HN5483/2019
PB2	A/Dk/Vietnam/HN5570/2019	H6	A/duck/Vietnam/HN5570/2019
PB2	A/MDk/Vietnam/HN5602/2019	H6	A/muscovyduck/Vietnam/HN5602/2019; A/muscovyduck/Vietnam/HN5606/2019
PB2	A/MDk/Vietnam/HN5607/2019	H6	A/muscovyduck/Vietnam/HN5607/2019
PB2	A/MDk/Vietnam/HN5622/2019	H6	A/muscovyduck/Vietnam/HN5622/2019;A/muscovyduck/Vietnam/HN5630/2019;A/duck/Vietnam/HN5564/2019; A/duck/Vietnam/HN5568/2019; A/muscovyduck/Vietnam/HN5627/2019
PB2	A/Dk/Vietnam/HN5705/2019	H6	A/duck/Vietnam/HN5705/2019
PB2	A/Dk/Vietnam/HN5773/2019	H6	A/duck/Vietnam/HN5773/2019;A/duck/Vietnam/HN5775/2019;A/duck/Vietnam/HN5779/2019;A/duck/Vietnam/HN5780/2019
PB2	A/Dk/Vietnam/HN5912/2019	H6	A/duck/Vietnam/HN5912/2019;A/duck/Vietnam/HN5917/2019;A/duck/Vietnam/HN5919/2019
PB2	A/Dk/Vietnam/HN6039/2019	H6	A/duck/Vietnam/HN6039/2019
PB2	A/Dk/Vietnam/HN6121/2020	H6	A/duck/Vietnam/HN6121/2020;A/duck/Vietnam/HN6122/2020
PB2	A/Dk/Vietnam/HN6123/2020	H6	A/duck/Vietnam/HN6123/2020
PB2	A/Dk/Vietnam/HN6126/2020	H6	A/duck/Vietnam/HN6126/2020
PB2	A/Dk/Vietnam/HN6128/2020	H6	A/duck/Vietnam/HN6128/2020
PB2	A/Dk/Vietnam/HN6261/2020	H6	A/duck/Vietnam/HN6261/2020; A/duck/Vietnam/HN6270/2020
PB2	A/Dk/Vietnam/HN6282/2020	H6	A/duck/Vietnam/HN6282/2020
PB2	A/Dk/Vietnam/HN6406/2020	H6	A/duck/Vietnam/HN6406/2020;A/duck/Vietnam/HN6407/2020
PB2	A/Dk/Vietnam/HN6409/2020	H6	A/duck/Vietnam/HN6409/2020
PB2	A/Dk/Vietnam/HN6424/2020	H6	A/duck/Vietnam/HN6424/2020
PB2	A/Dk/Vietnam/HN6474/2020	H6	A/duck/Vietnam/HN6474/2020
PB2	A/MDk/Vietnam/HN6551/2020	H6	A/muscovyduck/Vietnam/HN6551/2020; A/muscovyduck/Vietnam/HN6558/2020
PB2	A/MDk/Vietnam/HN6560/2020	H6	A/muscovyduck/Vietnam/HN6560/2020
PB2	A/Dk/Vietnam/HN6616/2020	H6	A/duck/Vietnam/HN6616/2020
PB2	A/Dk/Vietnam/HN7034/2021	H6	A/duck/Vietnam/HN7034/2021
PB2	A/Dk/Vietnam/HN7056/2021	H6	A/duck/Vietnam/HN7056/2021; A/muscovyduck/Vietnam/HN6973/2021
PB2	A/Dk/Vietnam/HN7059/2021	H6	A/duck/Vietnam/HN7059/2021
PB2	A/Dk/Vietnam/HN7124/2021	H6	A/duck/Vietnam/HN7124/2021
PB2	A/Dk/Vietnam/HN7194/2021	H6	A/duck/Vietnam/HN7194/2021;A/duck/Vietnam/HN7199/2021; A/duck/Vietnam/HN6986/2021
PB2	A/MDk/Vietnam/HN7231/2021	H6	A/muscovyduck/Vietnam/HN7231/2021;A/muscovyduck/Vietnam/HN7237/2021;A/muscovyduck/Vietnam/HN7239/2021
PB2	A/MDk/Vietnam/HN7238/2021	H6	A/muscovyduck/Vietnam/HN7238/2021
PB2	A/Dk/Vietnam/HN7262/2021	H6	A/duck/Vietnam/HN7262/2021
PB2	A/MDk/Vietnam/HN7464/2021	H6	A/muscovyduck/Vietnam/HN7464/2021
PB2	A/MDk/Vietnam/HN7465/2021	H6	A/muscovyduck/Vietnam/HN7465/2021
PB2	A/MDk/Vietnam/HN7467/2021	H6	A/muscovyduck/Vietnam/HN7467/2021
PB2	A/MDk/Vietnam/HN7468/2021	H6	A/muscovyduck/Vietnam/HN7468/2021; A/duck/Vietnam/HN7471/2021
PB2	A/MDk/Vietnam/HN7469/2021	H6	A/muscovyduck/Vietnam/HN7469/2021
PB2	A/Dk/Vietnam/HN7473/2021	H6	A/duck/Vietnam/HN7473/2021
PB2	A/Dk/Vietnam/HN7474/2021	H6	A/duck/Vietnam/HN7474/2021
PB2	A/Dk/Vietnam/HN7477/2021	H6	A/duck/Vietnam/HN7477/2021
PB2	A/Dk/Vietnam/HN7663/2021	H6	A/duck/Vietnam/HN7663/2021
PB2	A/Dk/Vietnam/QN5098/2018	H6	A/duck/Vietnam/QN5098/2018
PB2	A/MDk/Vietnam/QN5711/2019	H6	A/muscovyduck/Vietnam/QN5711/2019;A/duck/Vietnam/QN5726/2019;A/duck/Vietnam/QN5727/2019; A/duck/Vietnam/QN5731/2019; A/duck/Vietnam/QN5732/2019; A/duck/Vietnam/QN5734/2019; A/duck/Vietnam/QN5739/2019;A/duck/Vietnam/QN5740/2019;A/duck/Vietnam/QN5728/2019;A/duck/Vietnam/QN5729/2019;A/duck/Vietnam/QN5736/2019;A/duck/Vietnam/QN5737/2019
PB2	A/Dk/Vietnam/QN5735/2019	H6	A/duck/Vietnam/QN5735/2019
PB2	A/MDk/Vietnam/QN5933/2019	H6	A/muscovyduck/Vietnam/QN5933/2019; A/muscovyduck/Vietnam/QN5935/2019
PB2	A/MDk/Vietnam/QN5934/2019	H6	A/muscovyduck/Vietnam/QN5934/2019
PB2	A/Dk/Vietnam/QN5936/2019	H6	A/duck/Vietnam/QN5936/2019
PB2	A/Dk/Vietnam/QN5938/2019	H6	A/duck/Vietnam/QN5938/2019
PB2	A/Dk/Vietnam/QN5939/2019	H6	A/duck/Vietnam/QN5939/2019
PB2	A/Dk/Vietnam/QN5944/2019	H6	A/duck/Vietnam/QN5944/2019
PB2	A/Dk/Vietnam/QN6076/2020	H6	A/duck/Vietnam/QN6076/2020
PB2	A/Dk/Vietnam/QN6085/2020	H6	A/duck/Vietnam/QN6085/2020
PB2	A/MDk/Vietnam/QN6144/2020	H6	A/muscovyduck/Vietnam/QN6144/2020
PB2	A/Dk/Vietnam/QN6149/2020	H6	A/duck/Vietnam/QN6149/2020
PB2	A/Dk/Vietnam/QN6150/2020	H6	A/duck/Vietnam/QN6150/2020
PB2	A/MDk/Vietnam/QN6304/2020	H6	A/muscovyduck/Vietnam/QN6304/2020
PB2	A/MDk/Vietnam/QN6928/2021	H6	A/muscovyduck/Vietnam/QN6928/2021; A/duck/Vietnam/QN6869/2021; A/muscovyduck/Vietnam/QN6932/2021
PB2	A/MDk/Vietnam/QN6931/2021	H6	A/muscovyduck/Vietnam/QN6931/2021
PB2	A/MDk/Vietnam/QN6935/2021	H6	A/muscovyduck/Vietnam/QN6935/2021
PB2	A/Dk/Vietnam/QN7076/2021	H6	A/duck/Vietnam/QN7076/2021
PB2	A/Dk/Vietnam/QN7085/2021	H6	A/duck/Vietnam/QN7085/2021
PB2	A/MDk/Vietnam/QN7206/2021	H6	A/muscovyduck/Vietnam/QN7206/2021; A/duck/Vietnam/QN7643/2021; A/duck/Vietnam/HN7669/2021
PB2	A/MDk/Vietnam/QN7214/2021	H6	A/muscovyduck/Vietnam/QN7214/2021; A/duck/Vietnam/HN7263/2021
PB2	A/MDk/Vietnam/QN7215/2021	H6	A/muscovyduck/Vietnam/QN7215/2021; A/muscovyduck/Vietnam/HN7240/2021; A/duck/Vietnam/HN7261/2021

## Sheet: PB1
Segment	Virus name in phylogenetic tree	HA_Subtype	Viruses with identical nucleotide sequence
PB1	A/MDk/Vietnam/HN4711/2018	H5	A/muscovyduck/Vietnam/HN4711/2018;A/muscovyduck/Vietnam/HN4719/2018;A/muscovyduck/Vietnam/HN4720/2018;A/duck/Vietnam/HN4721/2018;A/muscovyduck/Vietnam/HN4713/2018;A/muscovyduck/Vietnam/HN4714/2018;A/muscovyduck/Vietnam/HN4715/2018;A/muscovyduck/Vietnam/HN4716/2018;A/muscovyduck/Vietnam/HN4718/2018
PB1	A/MDk/Vietnam/HN4856/2018	H5	A/muscovyduck/Vietnam/HN4856/2018
PB1	A/MDk/Vietnam/HN4857/2018	H5	A/muscovyduck/Vietnam/HN4857/2018; A/muscovyduck/Vietnam/HN4858/2018
PB1	A/MDk/Vietnam/HN5046/2018	H5	A/muscovyduck/Vietnam/HN5046/2018;A/muscovyduck/Vietnam/HN5047/2018;A/muscovyduck/Vietnam/HN5048/2018;A/muscovyduck/Vietnam/HN5049/2018
PB1	A/Dk/Vietnam/HN5080/2018	H5	A/duck/Vietnam/HN5080/2018
PB1	A/MDk/Vietnam/HN5132/2018	H5	A/muscovyduck/Vietnam/HN5132/2018;A/muscovyduck/Vietnam/HN5135/2018;A/muscovyduck/Vietnam/HN5137/2018;A/muscovyduck/Vietnam/HN5138/2018
PB1	A/MDk/Vietnam/HN5139/2018	H5	A/muscovyduck/Vietnam/HN5139/2018
PB1	A/Dk/Vietnam/HN5141/2018	H5	A/duck/Vietnam/HN5141/2018;A/duck/Vietnam/HN5142/2018;A/duck/Vietnam/HN5143/2018;A/duck/Vietnam/HN5145/2018;A/duck/Vietnam/HN5147/2018;A/duck/Vietnam/HN5148/2018
PB1	A/Dk/Vietnam/HN5144/2018	H5	A/duck/Vietnam/HN5144/2018;A/duck/Vietnam/HN5149/2018
PB1	A/MDk/Vietnam/HN6111/2020	H5	A/muscovyduck/Vietnam/HN6111/2020;A/muscovyduck/Vietnam/HN6119/2020;A/muscovyduck/Vietnam/HN6120/2020;A/muscovyduck/Vietnam/HN6113/2020;A/muscovyduck/Vietnam/HN6114/2020;A/muscovyduck/Vietnam/HN6115/2020
PB1	A/MDk/Vietnam/HN6606/2020	H5	A/muscovyduck/Vietnam/HN6606/2020
PB1	A/MDk/Vietnam/HN6607/2020	H5	A/muscovyduck/Vietnam/HN6607/2020;A/muscovyduck/Vietnam/HN6609/2020;A/muscovyduck/Vietnam/HN6610/2020
PB1	A/MDk/Vietnam/HN6608/2020	H5	A/muscovyduck/Vietnam/HN6608/2020;A/duck/Vietnam/HN6611/2020
PB1	A/MDk/Vietnam/HN6692/2020	H5	A/muscovyduck/Vietnam/HN6692/2020
PB1	A/MDk/Vietnam/HN6881/2021	H5	A/muscovyduck/Vietnam/HN6881/2021;A/duck/Vietnam/HN6896/2021
PB1	A/MDk/Vietnam/HN6890/2021	H5	A/muscovyduck/Vietnam/HN6890/2021;A/muscovyduck/Vietnam/HN6884/2021;A/duck/Vietnam/HN6893/2021;A/duck/Vietnam/HN6894/2021;A/duck/Vietnam/HN6897/2021;A/duck/Vietnam/HN6898/2021
PB1	A/Dk/Vietnam/HN7664/2021	H5	A/duck/Vietnam/HN7664/2021_H5N1;A/duck/Vietnam/HN7665/2021_H5N1;A/duck/Vietnam/HN7666/2021_H5N1
PB1	A/Dk/Vietnam/QN6519/2020	H5	A/duck/Vietnam/QN6519/2020
PB1	A/Dk/Vietnam/QN6658/2020	H5	A/duck/Vietnam/QN6658/2020
PB1	A/Dk/Vietnam/QN6661/2020	H5	A/duck/Vietnam/QN6661/2020;A/duck/Vietnam/QN6660/2020;A/duck/Vietnam/QN6739/2020;A/duck/Vietnam/QN6730/2020
PB1	A/Dk/Vietnam/QN6798/2020	H5	A/duck/Vietnam/QN6798/2020;A/duck/Vietnam/QN6796/2020;A/duck/Vietnam/QN6800/2020;A/duck/Vietnam/QN6805/2020;A/duck/Vietnam/QN6808/2020
PB1	A/Dk/Vietnam/QN6799/2020	H5	A/duck/Vietnam/QN6799/2020
PB1	A/Dk/Vietnam/QN6801/2020	H5	A/duck/Vietnam/QN6801/2020
PB1	A/Dk/Vietnam/QN6804/2020	H5	A/duck/Vietnam/QN6804/2020
PB1	A/Dk/Vietnam/QN6806/2020	H5	A/duck/Vietnam/QN6806/2020
PB1	A/Dk/Vietnam/QN7151/2021	H5	A/duck/Vietnam/QN7151/2021;A/duck/Vietnam/HN7174/2021;A/duck/Vietnam/HN7176/2021
PB1	A/Dk/Vietnam/QN7154/2021	H5	A/duck/Vietnam/QN7154/2021;A/duck/Vietnam/HN7172/2021
PB1	A/MDk/Vietnam/HN4691/2018	H6	A/muscovyduck/Vietnam/HN4691/2018;A/muscovyduck/Vietnam/HN4692/2018; A/muscovyduck/Vietnam/HN4693/2018; A/muscovyduck/Vietnam/HN4694/2018
PB1	A/Dk/Vietnam/HN4723/2018	H6	A/duck/Vietnam/HN4723/2018;A/duck/Vietnam/HN4726/2018
PB1	A/Dk/Vietnam/HN4771/2018	H6	A/duck/Vietnam/HN4771/2018; A/duck/Vietnam/HN4776/2018;A/duck/Vietnam/HN4780/2018
PB1	A/Dk/Vietnam/HN4800/2018	H6	A/duck/Vietnam/HN4800/2018;A/duck/Vietnam/HN4794/2018
PB1	A/Dk/Vietnam/HN4919/2018	H6	A/duck/Vietnam/HN4919/2018
PB1	A/MDk/Vietnam/HN4928/2018	H6	A/muscovyduck/Vietnam/HN4928/2018
PB1	A/Dk/Vietnam/HN5009/2018	H6	A/duck/Vietnam/HN5009/2018
PB1	A/MDk/Vietnam/HN5182/2018	H6	A/muscovyduck/Vietnam/HN5182/2018;A/muscovyduck/Vietnam/HN5185/2018;A/muscovyduck/Vietnam/HN5187/2018
PB1	A/MDk/Vietnam/HN5184/2018	H6	A/muscovyduck/Vietnam/HN5184/2018
PB1	A/MDk/Vietnam/HN5201/2019	H6	A/muscovyduck/Vietnam/HN5201/2019;
PB1	A/MDk/Vietnam/HN5203/2019	H6	A/muscovyduck/Vietnam/HN5203/2019
PB1	A/MDk/Vietnam/HN5204/2019	H6	A/muscovyduck/Vietnam/HN5204/2019;A/muscovyduck/Vietnam/HN5209/2019
PB1	A/MDk/Vietnam/HN5210/2019	H6	A/muscovyduck/Vietnam/HN5210/2019;A/muscovyduck/Vietnam/HN5206/2019
PB1	A/MDk/Vietnam/HN5342/2019	H6	A/muscovyduck/Vietnam/HN5342/2019
PB1	A/MDk/Vietnam/HN5343/2019	H6	A/muscovyduck/Vietnam/HN5343/2019; A/muscovyduck/Vietnam/HN5349/2019;A/muscovyduck/Vietnam/HN5345/2019;A/muscovyduck/Vietnam/HN5348/2019
PB1	A/Dk/Vietnam/HN5473/2019	H6	A/duck/Vietnam/HN5473/2019
PB1	A/Dk/Vietnam/HN5480/2019	H6	A/duck/Vietnam/HN5480/2019
PB1	A/MDk/Vietnam/HN5483/2019	H6	A/muscovyduck/Vietnam/HN5483/2019
PB1	A/Dk/Vietnam/HN5568/2019	H6	A/duck/Vietnam/HN5568/2019
PB1	A/Dk/Vietnam/HN5570/2019	H6	A/duck/Vietnam/HN5570/2019; A/muscovyduck/Vietnam/HN5622/2019;A/muscovyduck/Vietnam/HN5630/2019;A/duck/Vietnam/HN5564/2019; A/muscovyduck/Vietnam/HN5627/2019
PB1	A/MDk/Vietnam/HN5602/2019	H6	A/muscovyduck/Vietnam/HN5602/2019; A/muscovyduck/Vietnam/HN5606/2019;A/muscovyduck/Vietnam/HN5607/2019
PB1	A/Dk/Vietnam/HN5705/2019	H6	A/duck/Vietnam/HN5705/2019
PB1	A/Dk/Vietnam/HN5779/2019	H6	A/duck/Vietnam/HN5779/2019;A/duck/Vietnam/HN5773/2019;A/duck/Vietnam/HN5775/2019
PB1	A/Dk/Vietnam/HN5780/2019	H6	A/duck/Vietnam/HN5780/2019;
PB1	A/Dk/Vietnam/HN5912/2019	H6	A/duck/Vietnam/HN5912/2019
PB1	A/Dk/Vietnam/HN5917/2019	H6	A/duck/Vietnam/HN5917/2019;A/duck/Vietnam/HN5919/2019;
PB1	A/Dk/Vietnam/HN6039/2019	H6	A/duck/Vietnam/HN6039/2019
PB1	A/Dk/Vietnam/HN6121/2020	H6	A/duck/Vietnam/HN6121/2020;A/duck/Vietnam/HN6122/2020
PB1	A/Dk/Vietnam/HN6123/2020	H6	A/duck/Vietnam/HN6123/2020
PB1	A/Dk/Vietnam/HN6126/2020	H6	A/duck/Vietnam/HN6126/2020
PB1	A/Dk/Vietnam/HN6128/2020	H6	A/duck/Vietnam/HN6128/2020
PB1	A/Dk/Vietnam/HN6261/2020	H6	A/duck/Vietnam/HN6261/2020
PB1	A/Dk/Vietnam/HN6270/2020	H6	A/duck/Vietnam/HN6270/2020
PB1	A/Dk/Vietnam/HN6282/2020	H6	A/duck/Vietnam/HN6282/2020
PB1	A/Dk/Vietnam/HN6406/2020	H6	A/duck/Vietnam/HN6406/2020;A/duck/Vietnam/HN6407/2020
PB1	A/Dk/Vietnam/HN6409/2020	H6	A/duck/Vietnam/HN6409/2020
PB1	A/Dk/Vietnam/HN6424/2020	H6	A/duck/Vietnam/HN6424/2020
PB1	A/Dk/Vietnam/HN6474/2020	H6	A/duck/Vietnam/HN6474/2020
PB1	A/MDk/Vietnam/HN6551/2020	H6	A/muscovyduck/Vietnam/HN6551/2020; A/muscovyduck/Vietnam/HN6560/2020
PB1	A/MDk/Vietnam/HN6558/2020	H6	A/muscovyduck/Vietnam/HN6558/2020
PB1	A/Dk/Vietnam/HN6616/2020	H6	A/duck/Vietnam/HN6616/2020
PB1	A/MDk/Vietnam/HN6973/2021	H6	A/muscovyduck/Vietnam/HN6973/2021
PB1	A/Dk/Vietnam/HN7034/2021	H6	A/duck/Vietnam/HN7034/2021
PB1	A/Dk/Vietnam/HN7056/2021	H6	A/duck/Vietnam/HN7056/2021; A/duck/Vietnam/HN6986/2021
PB1	A/Dk/Vietnam/HN7059/2021	H6	A/duck/Vietnam/HN7059/2021
PB1	A/Dk/Vietnam/HN7124/2021	H6	A/duck/Vietnam/HN7124/2021
PB1	A/Dk/Vietnam/HN7194/2021	H6	A/duck/Vietnam/HN7194/2021
PB1	A/Dk/Vietnam/HN7199/2021	H6	A/duck/Vietnam/HN7199/2021
PB1	A/Dk/Vietnam/HN7262/2021	H6	A/duck/Vietnam/HN7262/2021
PB1	A/MDk/Vietnam/HN7464/2021	H6	A/muscovyduck/Vietnam/HN7464/2021
PB1	A/MDk/Vietnam/HN7465/2021	H6	A/muscovyduck/Vietnam/HN7465/2021
PB1	A/MDk/Vietnam/HN7467/2021	H6	A/muscovyduck/Vietnam/HN7467/2021
PB1	A/MDk/Vietnam/HN7468/2021	H6	A/muscovyduck/Vietnam/HN7468/2021; A/muscovyduck/Vietnam/HN7469/2021; A/duck/Vietnam/HN7471/2021;A/duck/Vietnam/HN7473/2021;A/duck/Vietnam/HN7477/2021
PB1	A/Dk/Vietnam/HN7474/2021	H6	A/duck/Vietnam/HN7474/2021
PB1	A/Dk/Vietnam/HN7663/2021	H6	A/duck/Vietnam/HN7663/2021
PB1	A/Dk/Vietnam/HN7669/2021	H6	A/duck/Vietnam/HN7669/2021
PB1	A/Dk/Vietnam/QN5098/2018	H6	A/duck/Vietnam/QN5098/2018
PB1	A/MDk/Vietnam/QN5711/2019	H6	A/muscovyduck/Vietnam/QN5711/2019;A/duck/Vietnam/QN5726/2019;A/duck/Vietnam/QN5727/2019; A/duck/Vietnam/QN5731/2019; A/duck/Vietnam/QN5732/2019; A/duck/Vietnam/QN5734/2019; A/duck/Vietnam/QN5739/2019;A/duck/Vietnam/QN5740/2019;A/duck/Vietnam/QN5728/2019;A/duck/Vietnam/QN5729/2019;A/duck/Vietnam/QN5735/2019;A/duck/Vietnam/QN5736/2019;A/duck/Vietnam/QN5737/2019
PB1	A/MDk/Vietnam/QN5933/2019	H6	A/muscovyduck/Vietnam/QN5933/2019; A/duck/Vietnam/QN5936/2019
PB1	A/MDk/Vietnam/QN5934/2019	H6	A/muscovyduck/Vietnam/QN5934/2019
PB1	A/MDk/Vietnam/QN5935/2019	H6	A/muscovyduck/Vietnam/QN5935/2019
PB1	A/Dk/Vietnam/QN5938/2019	H6	A/duck/Vietnam/QN5938/2019
PB1	A/Dk/Vietnam/QN5939/2019	H6	A/duck/Vietnam/QN5939/2019
PB1	A/Dk/Vietnam/QN5944/2019	H6	A/duck/Vietnam/QN5944/2019
PB1	A/Dk/Vietnam/QN6076/2020	H6	A/duck/Vietnam/QN6076/2020
PB1	A/Dk/Vietnam/QN6085/2020	H6	A/duck/Vietnam/QN6085/2020
PB1	A/MDk/Vietnam/QN6144/2020	H6	A/muscovyduck/Vietnam/QN6144/2020
PB1	A/Dk/Vietnam/QN6149/2020	H6	A/duck/Vietnam/QN6149/2020
PB1	A/Dk/Vietnam/QN6150/2020	H6	A/duck/Vietnam/QN6150/2020
PB1	A/MDk/Vietnam/QN6304/2020	H6	A/muscovyduck/Vietnam/QN6304/2020
PB1	A/MDk/Vietnam/QN6931/2021	H6	A/muscovyduck/Vietnam/QN6931/2021;A/duck/Vietnam/QN6869/2021
PB1	A/MDk/Vietnam/QN6928/2021	H6	A/muscovyduck/Vietnam/QN6928/2021; A/muscovyduck/Vietnam/QN6932/2021;A/muscovyduck/Vietnam/QN6935/2021
PB1	A/Dk/Vietnam/QN7076/2021	H6	A/duck/Vietnam/QN7076/2021
PB1	A/Dk/Vietnam/QN7085/2021	H6	A/duck/Vietnam/QN7085/2021
PB1	A/MDk/Vietnam/QN7206/2021	H6	A/muscovyduck/Vietnam/QN7206/2021
PB1	A/MDk/Vietnam/QN7214/2021	H6	A/muscovyduck/Vietnam/QN7214/2021; A/duck/Vietnam/HN7263/2021;A/muscovyduck/Vietnam/HN7237/2021;A/muscovyduck/Vietnam/HN7238/2021;A/muscovyduck/Vietnam/HN7231/2021;A/muscovyduck/Vietnam/HN7239/2021
PB1	A/MDk/Vietnam/QN7215/2021	H6	A/muscovyduck/Vietnam/QN7215/2021; A/muscovyduck/Vietnam/HN7240/2021; A/duck/Vietnam/HN7261/2021
PB1	A/Dk/Vietnam/QN7643/2021	H6	A/duck/Vietnam/QN7643/2021

## Sheet: PA
Segment	Virus name in phylogenetic tree	HA_Subtype	Viruses with identical nucleotide sequence
PA	A/MDk/Vietnam/HN4711/2018	H5	A/muscovyduck/Vietnam/HN4711/2018
PA	A/MDk/Vietnam/HN4719/2018	H5	A/muscovyduck/Vietnam/HN4719/2018;A/duck/Vietnam/HN4721/2018;A/muscovyduck/Vietnam/HN4713/2018;A/muscovyduck/Vietnam/HN4714/2018;A/muscovyduck/Vietnam/HN4715/2018;A/muscovyduck/Vietnam/HN4718/2018
PA	A/MDk/Vietnam/HN4720/2018	H5	A/muscovyduck/Vietnam/HN4720/2018;A/muscovyduck/Vietnam/HN4716/2018;
PA	A/MDk/Vietnam/HN4856/2018	H5	A/muscovyduck/Vietnam/HN4856/2018;A/muscovyduck/Vietnam/HN4857/2018; A/muscovyduck/Vietnam/HN4858/2018
PA	A/MDk/Vietnam/HN5046/2018	H5	A/muscovyduck/Vietnam/HN5046/2018;A/muscovyduck/Vietnam/HN5047/2018;A/muscovyduck/Vietnam/HN5048/2018;A/muscovyduck/Vietnam/HN5049/2018
PA	A/Dk/Vietnam/HN5080/2018	H5	A/duck/Vietnam/HN5080/2018
PA	A/MDk/Vietnam/HN5132/2018	H5	A/muscovyduck/Vietnam/HN5132/2018;A/muscovyduck/Vietnam/HN5135/2018;A/muscovyduck/Vietnam/HN5137/2018;A/muscovyduck/Vietnam/HN5138/2018;A/muscovyduck/Vietnam/HN5139/2018
PA	A/Dk/Vietnam/HN5141/2018	H5	A/duck/Vietnam/HN5141/2018;A/duck/Vietnam/HN5142/2018;A/duck/Vietnam/HN5143/2018;A/duck/Vietnam/HN5144/2018;A/duck/Vietnam/HN5148/2018
PA	A/Dk/Vietnam/HN5145/2018	H5	A/duck/Vietnam/HN5145/2018
PA	A/Dk/Vietnam/HN5147/2018	H5	A/duck/Vietnam/HN5147/2018;A/duck/Vietnam/HN5149/2018
PA	A/MDk/Vietnam/HN6111/2020	H5	A/muscovyduck/Vietnam/HN6111/2020;A/muscovyduck/Vietnam/HN6119/2020;A/muscovyduck/Vietnam/HN6120/2020;A/muscovyduck/Vietnam/HN6115/2020
PA	A/MDk/Vietnam/HN6113/2020	H5	A/muscovyduck/Vietnam/HN6113/2020
PA	A/MDk/Vietnam/HN6114/2020	H5	A/muscovyduck/Vietnam/HN6114/2020;
PA	A/MDk/Vietnam/HN6606/2020	H5	A/muscovyduck/Vietnam/HN6606/2020;A/muscovyduck/Vietnam/HN6607/2020;A/muscovyduck/Vietnam/HN6608/2020; A/muscovyduck/Vietnam/HN6609/2020;A/muscovyduck/Vietnam/HN6610/2020;A/duck/Vietnam/HN6611/2020
PA	A/MDk/Vietnam/HN6692/2020	H5	A/muscovyduck/Vietnam/HN6692/2020
PA	A/MDk/Vietnam/HN6881/2021	H5	A/muscovyduck/Vietnam/HN6881/2021;A/muscovyduck/Vietnam/HN6884/2021;A/muscovyduck/Vietnam/HN6890/2021;A/duck/Vietnam/HN6896/2021;A/duck/Vietnam/HN6897/2021;A/duck/Vietnam/HN6898/2021
PA	A/Dk/Vietnam/HN6893/2021	H5	A/duck/Vietnam/HN6893/2021;A/duck/Vietnam/HN6894/2021
PA	A/Dk/Vietnam/HN7172/2021	H5	A/duck/Vietnam/HN7172/2021
PA	A/Dk/Vietnam/QN6519/2020	H5	A/duck/Vietnam/QN6519/2020
PA	A/Dk/Vietnam/QN6658/2020	H5	A/duck/Vietnam/QN6658/2020
PA	A/Dk/Vietnam/QN6661/2020	H5	A/duck/Vietnam/QN6661/2020
PA	A/Dk/Vietnam/QN6730/2020	H5	A/duck/Vietnam/QN6730/2020;A/duck/Vietnam/QN6739/2020;A/duck/Vietnam/QN6659/2020;A/duck/Vietnam/QN6660/2020
PA	A/Dk/Vietnam/QN6796/2020	H5	A/duck/Vietnam/QN6796/2020;A/duck/Vietnam/QN6798/2020;A/duck/Vietnam/QN6799/2020;A/duck/Vietnam/QN6801/2020;A/duck/Vietnam/QN6805/2020;A/duck/Vietnam/QN6806/2020;A/duck/Vietnam/QN6808/2020
PA	A/Dk/Vietnam/QN6800/2020	H5	A/duck/Vietnam/QN6800/2020
PA	A/Dk/Vietnam/QN6804/2020	H5	A/duck/Vietnam/QN6804/2020
PA	A/Dk/Vietnam/QN7151/2021	H5	A/duck/Vietnam/QN7151/2021;A/duck/Vietnam/HN7174/2021;A/duck/Vietnam/HN7176/2021
PA	A/Dk/Vietnam/QN7154/2021	H5	A/duck/Vietnam/QN7154/2021
PA	A/Dk/Vietnam/HN7664/2021	H5	A/duck/Vietnam/HN7664/2021_H5N1;A/duck/Vietnam/HN7665/2021_H5N1;A/duck/Vietnam/HN7666/2021_H5N1
PA	A/MDk/Vietnam/HN4691/2018	H6	A/muscovyduck/Vietnam/HN4691/2018;A/muscovyduck/Vietnam/HN4692/2018; A/muscovyduck/Vietnam/HN4693/2018; A/muscovyduck/Vietnam/HN4694/2018
PA	A/Dk/Vietnam/HN4723/2018	H6	A/duck/Vietnam/HN4723/2018;A/duck/Vietnam/HN4726/2018
PA	A/Dk/Vietnam/HN4771/2018	H6	A/duck/Vietnam/HN4771/2018; A/duck/Vietnam/HN4776/2018;A/duck/Vietnam/HN4780/2018
PA	A/Dk/Vietnam/HN4800/2018	H6	A/duck/Vietnam/HN4800/2018;A/duck/Vietnam/HN4794/2018
PA	A/Dk/Vietnam/HN4919/2018	H6	A/duck/Vietnam/HN4919/2018
PA	A/MDk/Vietnam/HN4928/2018	H6	A/muscovyduck/Vietnam/HN4928/2018
PA	A/Dk/Vietnam/HN5009/2018	H6	A/duck/Vietnam/HN5009/2018
PA	A/MDk/Vietnam/HN5182/2018	H6	A/muscovyduck/Vietnam/HN5182/2018;A/muscovyduck/Vietnam/HN5185/2018
PA	A/MDk/Vietnam/HN5184/2018	H6	A/muscovyduck/Vietnam/HN5184/2018
PA	A/MDk/Vietnam/HN5187/2018	H6	A/muscovyduck/Vietnam/HN5187/2018
PA	A/MDk/Vietnam/HN5201/2019	H6	A/muscovyduck/Vietnam/HN5201/2019;A/muscovyduck/Vietnam/HN5203/2019;A/muscovyduck/Vietnam/HN5204/2019;A/muscovyduck/Vietnam/HN5209/2019
PA	A/MDk/Vietnam/HN5206/2019	H6	A/muscovyduck/Vietnam/HN5206/2019;A/muscovyduck/Vietnam/HN5210/2019
PA	A/MDk/Vietnam/HN5342/2019	H6	A/muscovyduck/Vietnam/HN5342/2019
PA	A/MDk/Vietnam/HN5343/2019	H6	A/muscovyduck/Vietnam/HN5343/2019; A/muscovyduck/Vietnam/HN5345/2019; A/muscovyduck/Vietnam/HN5348/2019; A/muscovyduck/Vietnam/HN5349/2019
PA	A/Dk/Vietnam/HN5473/2019	H6	A/duck/Vietnam/HN5473/2019
PA	A/Dk/Vietnam/HN5480/2019	H6	A/duck/Vietnam/HN5480/2019
PA	A/MDk/Vietnam/HN5483/2019	H6	A/muscovyduck/Vietnam/HN5483/2019
PA	A/Dk/Vietnam/HN5568/2019	H6	A/duck/Vietnam/HN5568/2019
PA	A/Dk/Vietnam/HN5570/2019	H6	A/duck/Vietnam/HN5570/2019
PA	A/MDk/Vietnam/HN5602/2019	H6	A/muscovyduck/Vietnam/HN5602/2019;A/muscovyduck/Vietnam/HN5607/2019
PA	A/MDk/Vietnam/HN5606/2019	H6	A/muscovyduck/Vietnam/HN5606/2019
PA	A/MDk/Vietnam/HN5622/2019	H6	A/muscovyduck/Vietnam/HN5622/2019
PA	A/MDk/Vietnam/HN5627/2019	H6	A/muscovyduck/Vietnam/HN5627/2019
PA	A/MDk/Vietnam/HN5630/2019	H6	A/muscovyduck/Vietnam/HN5630/2019;A/duck/Vietnam/HN5564/2019
PA	A/Dk/Vietnam/HN5705/2019	H6	A/duck/Vietnam/HN5705/2019
PA	A/Dk/Vietnam/HN5773/2019	H6	A/duck/Vietnam/HN5779/2019;A/duck/Vietnam/HN5780/2019;A/duck/Vietnam/HN5773/2019;A/duck/Vietnam/HN5775/2019;
PA	A/Dk/Vietnam/HN5912/2019	H6	A/duck/Vietnam/HN5912/2019;A/duck/Vietnam/HN5919/2019
PA	A/Dk/Vietnam/HN5917/2019	H6	A/duck/Vietnam/HN5917/2019
PA	A/Dk/Vietnam/HN6039/2019	H6	A/duck/Vietnam/HN6039/2019
PA	A/Dk/Vietnam/HN6121/2020	H6	A/duck/Vietnam/HN6121/2020;A/duck/Vietnam/HN6122/2020
PA	A/Dk/Vietnam/HN6123/2020	H6	A/duck/Vietnam/HN6123/2020
PA	A/Dk/Vietnam/HN6126/2020	H6	A/duck/Vietnam/HN6126/2020
PA	A/Dk/Vietnam/HN6128/2020	H6	A/duck/Vietnam/HN6128/2020
PA	A/Dk/Vietnam/HN6261/2020	H6	A/duck/Vietnam/HN6261/2020; A/duck/Vietnam/HN6270/2020
PA	A/Dk/Vietnam/HN6282/2020	H6	A/duck/Vietnam/HN6282/2020
PA	A/Dk/Vietnam/HN6406/2020	H6	A/duck/Vietnam/HN6406/2020;A/duck/Vietnam/HN6407/2020;A/duck/Vietnam/HN6409/2020
PA	A/Dk/Vietnam/HN6424/2020	H6	A/duck/Vietnam/HN6424/2020
PA	A/Dk/Vietnam/HN6474/2020	H6	A/duck/Vietnam/HN6474/2020
PA	A/MDk/Vietnam/HN6551/2020	H6	A/muscovyduck/Vietnam/HN6551/2020; A/muscovyduck/Vietnam/HN6558/2020;A/muscovyduck/Vietnam/HN6560/2020
PA	A/Dk/Vietnam/HN6616/2020	H6	A/duck/Vietnam/HN6616/2020
PA	A/MDk/Vietnam/HN6973/2021	H6	A/muscovyduck/Vietnam/HN6973/2021
PA	A/Dk/Vietnam/HN6986/2021	H6	A/duck/Vietnam/HN6986/2021
PA	A/Dk/Vietnam/HN7034/2021	H6	A/duck/Vietnam/HN7034/2021
PA	A/Dk/Vietnam/HN7056/2021	H6	A/duck/Vietnam/HN7056/2021;A/duck/Vietnam/HN7059/2021
PA	A/Dk/Vietnam/HN7124/2021	H6	A/duck/Vietnam/HN7124/2021
PA	A/Dk/Vietnam/HN7194/2021	H6	A/duck/Vietnam/HN7194/2021;A/duck/Vietnam/HN7199/2021
PA	A/MDk/Vietnam/HN7231/2021	H6	A/muscovyduck/Vietnam/HN7231/2021
PA	A/MDk/Vietnam/HN7238/2021	H6	A/muscovyduck/Vietnam/HN7238/2021
PA	A/Dk/Vietnam/HN7261/2021	H6	A/duck/Vietnam/HN7261/2021
PA	A/Dk/Vietnam/HN7262/2021	H6	A/duck/Vietnam/HN7262/2021
PA	A/Dk/Vietnam/HN7263/2021	H6	A/duck/Vietnam/HN7263/2021
PA	A/MDk/Vietnam/HN7464/2021	H6	A/muscovyduck/Vietnam/HN7464/2021
PA	A/MDk/Vietnam/HN7465/2021	H6	A/muscovyduck/Vietnam/HN7465/2021
PA	A/MDk/Vietnam/HN7467/2021	H6	A/muscovyduck/Vietnam/HN7467/2021;A/muscovyduck/Vietnam/HN7468/2021; A/muscovyduck/Vietnam/HN7469/2021;A/duck/Vietnam/HN7477/2021
PA	A/Dk/Vietnam/HN7471/2021	H6	A/duck/Vietnam/HN7471/2021
PA	A/Dk/Vietnam/HN7473/2021	H6	A/duck/Vietnam/HN7473/2021
PA	A/Dk/Vietnam/HN7474/2021	H6	A/duck/Vietnam/HN7474/2021
PA	A/Dk/Vietnam/HN7663/2021	H6	A/duck/Vietnam/HN7663/2021
PA	A/Dk/Vietnam/HN7669/2021	H6	A/duck/Vietnam/HN7669/2021
PA	A/Dk/Vietnam/QN5098/2018	H6	A/duck/Vietnam/QN5098/2018
PA	A/MDk/Vietnam/QN5711/2019	H6	A/muscovyduck/Vietnam/QN5711/2019;A/duck/Vietnam/QN5726/2019;A/duck/Vietnam/QN5727/2019; A/duck/Vietnam/QN5731/2019; A/duck/Vietnam/QN5732/2019; A/duck/Vietnam/QN5734/2019; A/duck/Vietnam/QN5739/2019;A/duck/Vietnam/QN5740/2019;A/duck/Vietnam/QN5728/2019;A/duck/Vietnam/QN5729/2019;A/duck/Vietnam/QN5735/2019;A/duck/Vietnam/QN5737/2019
PA	A/Dk/Vietnam/QN5736/2019	H6	A/duck/Vietnam/QN5736/2019
PA	A/MDk/Vietnam/QN5933/2019	H6	A/muscovyduck/Vietnam/QN5933/2019; A/muscovyduck/Vietnam/QN5934/2019;A/muscovyduck/Vietnam/QN5935/2019;A/duck/Vietnam/QN5936/2019;A/duck/Vietnam/QN5938/2019
PA	A/Dk/Vietnam/QN5939/2019	H6	A/duck/Vietnam/QN5939/2019
PA	A/Dk/Vietnam/QN5944/2019	H6	A/duck/Vietnam/QN5944/2019
PA	A/Dk/Vietnam/QN6076/2020	H6	A/duck/Vietnam/QN6076/2020;A/duck/Vietnam/QN6085/2020
PA	A/MDk/Vietnam/QN6144/2020	H6	A/muscovyduck/Vietnam/QN6144/2020
PA	A/Dk/Vietnam/QN6149/2020	H6	A/duck/Vietnam/QN6149/2020
PA	A/Dk/Vietnam/QN6150/2020	H6	A/duck/Vietnam/QN6150/2020
PA	A/MDk/Vietnam/QN6304/2020	H6	A/muscovyduck/Vietnam/QN6304/2020
PA	A/MDk/Vietnam/QN6928/2021	H6	A/muscovyduck/Vietnam/QN6928/2021; A/muscovyduck/Vietnam/QN6935/2021;A/duck/Vietnam/QN6869/2021
PA	A/MDk/Vietnam/QN6931/2021	H6	A/muscovyduck/Vietnam/QN6931/2021
PA	A/MDk/Vietnam/QN6932/2021	H6	A/muscovyduck/Vietnam/QN6932/2021
PA	A/Dk/Vietnam/QN7076/2021	H6	A/duck/Vietnam/QN7076/2021
PA	A/Dk/Vietnam/QN7085/2021	H6	A/duck/Vietnam/QN7085/2021
PA	A/MDk/Vietnam/QN7206/2021	H6	A/muscovyduck/Vietnam/QN7206/2021
PA	A/MDk/Vietnam/QN7214/2021	H6	A/muscovyduck/Vietnam/QN7214/2021;A/muscovyduck/Vietnam/HN7237/2021; A/muscovyduck/Vietnam/HN7239/2021
PA	A/MDk/Vietnam/QN7215/2021	H6	A/muscovyduck/Vietnam/QN7215/2021; A/muscovyduck/Vietnam/HN7240/2021
PA	A/Dk/Vietnam/QN7643/2021	H6	A/duck/Vietnam/QN7643/2021

## Sheet: HA_H6
Segment	Virus name in phylogenetic tree	HA_Subtype	Viruses with identical nucleotide sequence
HA_H6	A/MDk/Vietnam/HN4691/2018	H6	A/muscovyduck/Vietnam/HN4691/2018;A/muscovyduck/Vietnam/HN4692/2018;
HA_H6	A/MDk/Vietnam/HN4693/2018	H6	A/muscovyduck/Vietnam/HN4693/2018; A/muscovyduck/Vietnam/HN4694/2018
HA_H6	A/Dk/Vietnam/HN4723/2018	H6	A/duck/Vietnam/HN4723/2018;A/duck/Vietnam/HN4726/2018
HA_H6	A/Dk/Vietnam/HN4771/2018	H6	A/duck/Vietnam/HN4771/2018; A/duck/Vietnam/HN4776/2018;A/duck/Vietnam/HN4780/2018
HA_H6	A/Dk/Vietnam/HN4800/2018	H6	A/duck/Vietnam/HN4800/2018;A/duck/Vietnam/HN4794/2018
HA_H6	A/Dk/Vietnam/HN4919/2018	H6
HA_H6	A/MDk/Vietnam/HN4928/2018	H6
HA_H6	A/Dk/Vietnam/HN5009/2018	H6
HA_H6	A/MDk/Vietnam/HN5182/2018	H6	A/muscovyduck/Vietnam/HN5182/2018;A/muscovyduck/Vietnam/HN5184/2018;A/muscovyduck/Vietnam/HN5185/2018;A/muscovyduck/Vietnam/HN5187/2018
HA_H6	A/MDk/Vietnam/HN5201/2019	H6	A/muscovyduck/Vietnam/HN5201/2019;A/muscovyduck/Vietnam/HN5206/2019;A/muscovyduck/Vietnam/HN5210/2019
HA_H6	A/MDk/Vietnam/HN5203/2019	H6
HA_H6	A/MDk/Vietnam/HN5204/2019	H6	A/muscovyduck/Vietnam/HN5204/2019;A/muscovyduck/Vietnam/HN5209/2019
HA_H6	A/MDk/Vietnam/HN5342/2019	H6
HA_H6	A/MDk/Vietnam/HN5343/2019	H6
HA_H6	A/MDk/Vietnam/HN5345/2019	H6
HA_H6	A/MDk/Vietnam/HN5348/2019	H6
HA_H6	A/MDk/Vietnam/HN5349/2019	H6
HA_H6	A/Dk/Vietnam/HN5473/2019	H6
HA_H6	A/Dk/Vietnam/HN5480/2019	H6
HA_H6	A/MDk/Vietnam/HN5483/2019	H6
HA_H6	A/Dk/Vietnam/HN5570/2019	H6	A/duck/Vietnam/HN5570/2019;A/duck/Vietnam/HN5564/2019; A/duck/Vietnam/HN5568/201
HA_H6	A/MDk/Vietnam/HN5602/2019	H6
HA_H6	A/MDk/Vietnam/HN5606/2019	H6	A/muscovyduck/Vietnam/HN5606/2019;A/muscovyduck/Vietnam/HN5607/2019
HA_H6	A/MDk/Vietnam/HN5622/2019	H6
HA_H6	A/MDk/Vietnam/HN5627/2019	H6
HA_H6	A/MDk/Vietnam/HN5630/2019	H6
HA_H6	A/Dk/Vietnam/HN5705/2019	H6
HA_H6	A/Dk/Vietnam/HN5779/2019	H6	A/duck/Vietnam/HN5779/2019;A/duck/Vietnam/HN5773/2019;A/duck/Vietnam/HN5775/2019;A/duck/Vietnam/HN5779/2019;A/duck/Vietnam/HN5780/2019
HA_H6	A/Dk/Vietnam/HN5912/2019	H6
HA_H6	A/Dk/Vietnam/HN5919/2019	H6	A/duck/Vietnam/HN5919/2019;A/duck/Vietnam/HN5917/2019
HA_H6	A/Dk/Vietnam/HN6039/2019	H6
HA_H6	A/Dk/Vietnam/HN6121/2020	H6	A/duck/Vietnam/HN6121/2020;A/duck/Vietnam/HN6122/2020
HA_H6	A/Dk/Vietnam/HN6123/2020	H6
HA_H6	A/Dk/Vietnam/HN6126/2020	H6
HA_H6	A/Dk/Vietnam/HN6128/2020	H6
HA_H6	A/Dk/Vietnam/HN6261/2020	H6
HA_H6	A/duck/Vietnam/HN6270/2020	H6
HA_H6	A/Dk/Vietnam/HN6282/2020	H6
HA_H6	A/Dk/Vietnam/HN6424/2020	H6
HA_H6	A/Dk/Vietnam/HN6474/2020	H6
HA_H6	A/MDk/Vietnam/HN6551/2020	H6	A/muscovyduck/Vietnam/HN6551/2020; A/muscovyduck/Vietnam/HN6558/2020; A/muscovyduck/Vietnam/HN6560/2020
HA_H6	A/Dk/Vietnam/HN6616/2020	H6
HA_H6	A/MDk/Vietnam/HN6973/2021	H6
HA_H6	A/Dk/Vietnam/HN7034/2021	H6
HA_H6	A/Dk/Vietnam/HN7056/2021	H6	A/duck/Vietnam/HN7056/2021;A/duck/Vietnam/HN7124/2021;A/duck/Vietnam/HN7194/2021;A/duck/Vietnam/HN7199/2021; A/duck/Vietnam/HN6986/2021
HA_H6	A/Dk/Vietnam/HN7059/2021	H6
HA_H6	A/MDk/Vietnam/HN7231/2021	H6	A/muscovyduck/Vietnam/HN7231/2021;A/muscovyduck/Vietnam/HN7237/2021;A/muscovyduck/Vietnam/HN7238/2021;A/muscovyduck/Vietnam/HN7239/2021;; A/duck/Vietnam/HN7263/2021
HA_H6	A/Dk/Vietnam/HN7262/2021	H6
HA_H6	A/MDk/Vietnam/HN7464/2021	H6
HA_H6	A/MDk/Vietnam/HN7467/2021	H6	A/muscovyduck/Vietnam/HN7467/2021;A/muscovyduck/Vietnam/HN7468/2021; A/duck/Vietnam/HN7471/2021; A/duck/Vietnam/HN7473/2021;A/duck/Vietnam/HN7474/2021
HA_H6	A/MDk/Vietnam/HN7469/2021	H6	A/muscovyduck/Vietnam/HN7469/2021; A/duck/Vietnam/HN7477/2021
HA_H6	A/Dk/Vietnam/HN7663/2021	H6
HA_H6	A/Dk/Vietnam/HN7669/2021	H6
HA_H6	A/Dk/Vietnam/QN5098/2018	H6
HA_H6	A/MDk/Vietnam/QN5711/2019	H6	A/muscovyduck/Vietnam/QN5711/2019;A/duck/Vietnam/QN5726/2019;A/duck/Vietnam/QN5727/2019; A/duck/Vietnam/QN5731/2019; A/duck/Vietnam/QN5732/2019; A/duck/Vietnam/QN5734/2019; A/duck/Vietnam/QN5735/2019; A/duck/Vietnam/QN5739/2019;A/duck/Vietnam/QN5740/2019;A/duck/Vietnam/QN5728/2019;A/duck/Vietnam/QN5729/2019;A/duck/Vietnam/QN5736/2019
HA_H6	A/Dk/Vietnam/QN5737/2019	H6
HA_H6	A/MDk/Vietnam/QN5933/2019	H6	A/muscovyduck/Vietnam/QN5933/2019; A/muscovyduck/Vietnam/QN5935/2019
HA_H6	A/MDk/Vietnam/QN5934/2019	H6
HA_H6	A/Dk/Vietnam/QN5936/2019	H6
HA_H6	A/Dk/Vietnam/QN5938/2019	H6
HA_H6	A/Dk/Vietnam/QN5939/2019	H6
HA_H6	A/Dk/Vietnam/QN5944/2019	H6
HA_H6	A/Dk/Vietnam/QN6076/2020	H6
HA_H6	A/Dk/Vietnam/QN6085/2020	H6
HA_H6	A/MDk/Vietnam/QN6144/2020	H6
HA_H6	A/Dk/Vietnam/QN6149/2020	H6
HA_H6	A/Dk/Vietnam/QN6150/2020	H6
HA_H6	A/MDk/Vietnam/QN6304/2020	H6	A/muscovyduck/Vietnam/QN6304/2020;A/duck/Vietnam/HN6409/2020;A/duck/Vietnam/HN6406/2020;A/duck/Vietnam/HN6407/2020
HA_H6	A/Dk/Vietnam/QN6869/202	H6
HA_H6	A/MDk/Vietnam/QN6928/2021	H6	A/muscovyduck/Vietnam/QN6928/2021;A/muscovyduck/Vietnam/QN6932/2021
HA_H6	A/MDk/Vietnam/QN6931/2021	H6
HA_H6	A/MDk/Vietnam/QN6935/2021	H6
HA_H6	A/Dk/Vietnam/QN7076/2021	H6
HA_H6	A/Dk/Vietnam/QN7085/2021	H6
HA_H6	A/MDk/Vietnam/QN7206/2021	H6	A/muscovyduck/Vietnam/QN7206/2021;A/muscovyduck/Vietnam/HN7465/2021
HA_H6	A/MDk/Vietnam/QN7214/2021	H6
HA_H6	A/MDk/Vietnam/QN7215/2021	H6	A/muscovyduck/Vietnam/QN7215/2021; A/muscovyduck/Vietnam/HN7240/2021; A/duck/Vietnam/HN7261/2021
HA_H6	A/Dk/Vietnam/QN7643/2021	H6

## Sheet: NP
Segment	Virus name in phylogenetic tree	HA_Subtype	Viruses with identical nucleotide sequence
NP	A/MDk/Vietnam/HN4711/2018	H5	A/muscovyduck/Vietnam/HN4711/2018;A/muscovyduck/Vietnam/HN4719/2018;A/muscovyduck/Vietnam/HN4720/2018;A/duck/Vietnam/HN4721/2018;A/muscovyduck/Vietnam/HN4713/2018;A/muscovyduck/Vietnam/HN4714/2018;A/muscovyduck/Vietnam/HN4715/2018;A/muscovyduck/Vietnam/HN4716/2018;A/muscovyduck/Vietnam/HN4718/2018
NP	A/MDk/Vietnam/HN4856/2018	H5	A/muscovyduck/Vietnam/HN4856/2018;A/muscovyduck/Vietnam/HN4857/2018; A/muscovyduck/Vietnam/HN4858/2018
NP	A/MDk/Vietnam/HN5046/2018	H5	A/muscovyduck/Vietnam/HN5046/2018
NP	A/MDk/Vietnam/HN5047/2018	H5	A/muscovyduck/Vietnam/HN5047/2018;A/muscovyduck/Vietnam/HN5048/2018;A/muscovyduck/Vietnam/HN5049/2018
NP	A/Dk/Vietnam/HN5080/2018	H5	A/duck/Vietnam/HN5080/2018
NP	A/MDk/Vietnam/HN5132/2018	H5	A/muscovyduck/Vietnam/HN5132/2018;A/muscovyduck/Vietnam/HN5137/2018;A/muscovyduck/Vietnam/HN5138/2018;A/muscovyduck/Vietnam/HN5139/2018
NP	A/MDk/Vietnam/HN5135/2018	H5	A/muscovyduck/Vietnam/HN5135/2018
NP	A/Dk/Vietnam/HN5141/2018	H5	A/duck/Vietnam/HN5141/2018;A/duck/Vietnam/HN5142/2018;A/duck/Vietnam/HN5143/2018;A/duck/Vietnam/HN5144/2018;A/duck/Vietnam/HN5145/2018;A/duck/Vietnam/HN5147/2018;A/duck/Vietnam/HN5148/2018;A/duck/Vietnam/HN5149/2018
NP	A/MDk/Vietnam/HN6111/2020	H5	A/muscovyduck/Vietnam/HN6111/2020;A/muscovyduck/Vietnam/HN6119/2020;A/muscovyduck/Vietnam/HN6120/2020;A/muscovyduck/Vietnam/HN6113/2020;A/muscovyduck/Vietnam/HN6114/2020;A/muscovyduck/Vietnam/HN6115/2020
NP	A/MDk/Vietnam/HN6606/2020	H5	A/muscovyduck/Vietnam/HN6606/2020;A/muscovyduck/Vietnam/HN6607/2020;A/muscovyduck/Vietnam/HN6608/2020; A/muscovyduck/Vietnam/HN6609/2020;A/muscovyduck/Vietnam/HN6610/2020;A/duck/Vietnam/HN6611/2020
NP	A/MDk/Vietnam/HN6692/2020	H5	A/muscovyduck/Vietnam/HN6692/2020
NP	A/MDk/Vietnam/HN6881/2021	H5	A/muscovyduck/Vietnam/HN6881/2021;A/muscovyduck/Vietnam/HN6884/2021;A/muscovyduck/Vietnam/HN6890/2021;A/duck/Vietnam/HN6893/2021;A/duck/Vietnam/HN6894/2021;A/duck/Vietnam/HN6896/2021; A/duck/Vietnam/HN6897/2021;A/duck/Vietnam/HN6898/2021
NP	A/Dk/Vietnam/HN7664/2021	H5	A/duck/Vietnam/HN7664/2021_H5N1
NP	A/Dk/Vietnam/HN7665/2021	H5	A/duck/Vietnam/HN7665/2021_H5N1;A/duck/Vietnam/HN7666/2021_H5N1
NP	A/Dk/Vietnam/QN6519/2020	H5	A/duck/Vietnam/QN6519/2020
NP	A/Dk/Vietnam/QN6659/2020	H5	A/duck/Vietnam/QN6659/2020
NP	A/Dk/Vietnam/QN6660/2020	H5	A/duck/Vietnam/QN6660/2020
NP	A/Dk/Vietnam/QN6661/2020	H5	A/duck/Vietnam/QN6661/2020;A/duck/Vietnam/QN6658/2020;A/duck/Vietnam/QN6730/2020;A/duck/Vietnam/QN6739/2020
NP	A/Dk/Vietnam/QN6796/2020	H5	A/duck/Vietnam/QN6796/2020;A/duck/Vietnam/QN6800/2020;A/duck/Vietnam/QN6801/2020;A/duck/Vietnam/QN6804/2020;A/duck/Vietnam/QN6805/2020;A/duck/Vietnam/QN6808/2020
NP	A/Dk/Vietnam/QN6798/2020	H5	A/duck/Vietnam/QN6798/2020;A/duck/Vietnam/QN6799/2020
NP	A/Dk/Vietnam/QN6806/2020	H5	A/duck/Vietnam/QN6806/2020
NP	A/Dk/Vietnam/QN7151/2021	H5	A/duck/Vietnam/QN7151/2021
NP	A/Dk/Vietnam/QN7154/2021	H5	A/duck/Vietnam/QN7154/2021;A/duck/Vietnam/HN7172/2021;A/duck/Vietnam/HN7174/2021;A/duck/Vietnam/HN7176/2021
NP	A/MDk/Vietnam/HN4691/2018	H6	A/muscovyduck/Vietnam/HN4691/2018;A/muscovyduck/Vietnam/HN4692/2018; A/muscovyduck/Vietnam/HN4693/2018; A/muscovyduck/Vietnam/HN4694/2018
NP	A/Dk/Vietnam/HN4723/2018	H6	A/duck/Vietnam/HN4723/2018;A/duck/Vietnam/HN4726/2018
NP	A/Dk/Vietnam/HN4771/2018	H6	A/duck/Vietnam/HN4771/2018; A/duck/Vietnam/HN4776/2018;A/duck/Vietnam/HN4780/2018
NP	A/Dk/Vietnam/HN4800/2018	H6	A/duck/Vietnam/HN4800/2018;A/duck/Vietnam/HN4794/2018
NP	A/Dk/Vietnam/HN4919/2018	H6	A/duck/Vietnam/HN4919/2018
NP	A/MDk/Vietnam/HN4928/2018	H6	A/muscovyduck/Vietnam/HN4928/2018
NP	A/Dk/Vietnam/HN5009/2018	H6	A/duck/Vietnam/HN5009/2018
NP	A/MDk/Vietnam/HN5182/2018	H6	A/muscovyduck/Vietnam/HN5182/2018;A/muscovyduck/Vietnam/HN5185/2018;A/muscovyduck/Vietnam/HN5187/2018
NP	A/MDk/Vietnam/HN5184/2018	H6	A/muscovyduck/Vietnam/HN5184/2018
NP	A/MDk/Vietnam/HN5201/2019	H6	A/muscovyduck/Vietnam/HN5201/2019;A/muscovyduck/Vietnam/HN5203/2019;A/muscovyduck/Vietnam/HN5204/2019;A/muscovyduck/Vietnam/HN5209/2019;A/muscovyduck/Vietnam/HN5206/2019;A/muscovyduck/Vietnam/HN5210/2019
NP	A/MDk/Vietnam/HN5342/2019	H6	A/muscovyduck/Vietnam/HN5342/2019;A/muscovyduck/Vietnam/HN5343/2019; A/muscovyduck/Vietnam/HN5349/2019;A/muscovyduck/Vietnam/HN5345/2019;A/muscovyduck/Vietnam/HN5348/2019
NP	A/Dk/Vietnam/HN5473/2019	H6	A/duck/Vietnam/HN5473/2019
NP	A/Dk/Vietnam/HN5480/2019	H6	A/duck/Vietnam/HN5480/2019
NP	A/MDk/Vietnam/HN5483/2019	H6	A/muscovyduck/Vietnam/HN5483/2019
NP	A/Dk/Vietnam/HN5564/2019	H6	A/duck/Vietnam/HN5564/2019
NP	A/Dk/Vietnam/HN5568/2019	H6	A/duck/Vietnam/HN5568/2019
NP	A/Dk/Vietnam/HN5570/2019	H6	A/duck/Vietnam/HN5570/2019
NP	A/MDk/Vietnam/HN5602/2019	H6	A/muscovyduck/Vietnam/HN5602/2019; A/muscovyduck/Vietnam/HN5606/2019;A/muscovyduck/Vietnam/HN5607/2019
NP	A/MDk/Vietnam/HN5622/2019	H6	A/muscovyduck/Vietnam/HN5622/2019
NP	A/MDk/Vietnam/HN5627/2019	H6	A/muscovyduck/Vietnam/HN5627/2019
NP	A/MDk/Vietnam/HN5630/2019	H6	A/muscovyduck/Vietnam/HN5630/2019
NP	A/Dk/Vietnam/HN5705/2019	H6	A/duck/Vietnam/HN5705/2019
NP	A/Dk/Vietnam/HN5773/2019	H6	A/duck/Vietnam/HN5773/2019
NP	A/Dk/Vietnam/HN5775/2019	H6	A/duck/Vietnam/HN5775/2019
NP	A/Dk/Vietnam/HN5779/2019	H6	A/duck/Vietnam/HN5779/2019
NP	A/Dk/Vietnam/HN5780/2019	H6	A/duck/Vietnam/HN5780/2019
NP	A/Dk/Vietnam/HN5912/2019	H6	A/duck/Vietnam/HN5912/2019
NP	A/Dk/Vietnam/HN5917/2019	H6	A/duck/Vietnam/HN5917/2019;A/duck/Vietnam/HN5919/2019;
NP	A/Dk/Vietnam/HN6039/2019	H6	A/duck/Vietnam/HN6039/2019
NP	A/Dk/Vietnam/HN6121/2020	H6	A/duck/Vietnam/HN6121/2020;A/duck/Vietnam/HN6122/2020;A/duck/Vietnam/HN6128/2020
NP	A/Dk/Vietnam/HN6123/2020	H6	A/duck/Vietnam/HN6123/2020
NP	A/Dk/Vietnam/HN6126/2020	H6	A/duck/Vietnam/HN6126/2020
NP	A/Dk/Vietnam/HN6261/2020	H6	A/duck/Vietnam/HN6261/2020; A/duck/Vietnam/HN6270/2020
NP	A/Dk/Vietnam/HN6282/2020	H6	A/duck/Vietnam/HN6282/2020
NP	A/Dk/Vietnam/HN6406/2020	H6	A/duck/Vietnam/HN6406/2020;A/duck/Vietnam/HN6407/2020;A/duck/Vietnam/HN6409/2020
NP	A/Dk/Vietnam/HN6424/2020	H6	A/duck/Vietnam/HN6424/2020
NP	A/Dk/Vietnam/HN6474/2020	H6	A/duck/Vietnam/HN6474/2020
NP	A/MDk/Vietnam/HN6551/2020	H6	A/muscovyduck/Vietnam/HN6551/2020; A/muscovyduck/Vietnam/HN6558/2020;A/muscovyduck/Vietnam/HN6560/2020
NP	A/Dk/Vietnam/HN6616/2020	H6	A/duck/Vietnam/HN6616/2020
NP	A/Dk/Vietnam/HN6986/2021	H6	A/duck/Vietnam/HN6986/2021
NP	A/Dk/Vietnam/HN7034/2021	H6	A/duck/Vietnam/HN7034/2021
NP	A/Dk/Vietnam/HN7056/2021	H6	A/duck/Vietnam/HN7056/2021;A/duck/Vietnam/HN7059/2021;A/muscovyduck/Vietnam/HN6973/2021
NP	A/Dk/Vietnam/HN7124/2021	H6	A/duck/Vietnam/HN7124/2021
NP	A/Dk/Vietnam/HN7194/2021	H6	A/duck/Vietnam/HN7194/2021;A/duck/Vietnam/HN7199/2021
NP	A/Dk/Vietnam/HN7262/2021	H6	A/duck/Vietnam/HN7262/2021
NP	A/MDk/Vietnam/HN7465/2021	H6	A/muscovyduck/Vietnam/HN7465/2021
NP	A/MDk/Vietnam/HN7467/2021	H6	A/muscovyduck/Vietnam/HN7467/2021;A/muscovyduck/Vietnam/HN7468/2021
NP	A/Dk/Vietnam/HN7471/2021	H6	A/duck/Vietnam/HN7471/2021;A/duck/Vietnam/HN7473/2021;A/duck/Vietnam/HN7477/2021; A/muscovyduck/Vietnam/HN7469/2021;A/duck/Vietnam/HN7474/2021
NP	A/Dk/Vietnam/HN7663/2021	H6	A/duck/Vietnam/HN7663/2021
NP	A/Dk/Vietnam/QN5098/2018	H6	A/duck/Vietnam/QN5098/2018
NP	A/MDk/Vietnam/QN5711/2019	H6	A/muscovyduck/Vietnam/QN5711/2019;A/duck/Vietnam/QN5726/2019;A/duck/Vietnam/QN5727/2019; A/duck/Vietnam/QN5731/2019; A/duck/Vietnam/QN5732/2019; A/duck/Vietnam/QN5734/2019; A/duck/Vietnam/QN5739/2019;A/duck/Vietnam/QN5740/2019;A/duck/Vietnam/QN5728/2019;A/duck/Vietnam/QN5735/2019;A/duck/Vietnam/QN5736/2019;A/duck/Vietnam/QN5737/2019
NP	A/Dk/Vietnam/QN5729/2019	H6	A/duck/Vietnam/QN5729/2019
NP	A/MDk/Vietnam/QN5933/2019	H6	A/muscovyduck/Vietnam/QN5933/2019; A/muscovyduck/Vietnam/QN5934/2019;A/muscovyduck/Vietnam/QN5935/2019;A/duck/Vietnam/QN5936/2019;A/duck/Vietnam/QN5939/2019
NP	A/Dk/Vietnam/QN5938/2019	H6	A/duck/Vietnam/QN5938/2019
NP	A/Dk/Vietnam/QN5944/2019	H6	A/duck/Vietnam/QN5944/2019
NP	A/Dk/Vietnam/QN6076/2020	H6	A/duck/Vietnam/QN6076/2020;A/duck/Vietnam/QN6085/2020
NP	A/MDk/Vietnam/QN6144/2020	H6	A/muscovyduck/Vietnam/QN6144/2020
NP	A/Dk/Vietnam/QN6149/2020	H6	A/duck/Vietnam/QN6149/2020
NP	A/Dk/Vietnam/QN6150/2020	H6	A/duck/Vietnam/QN6150/2020
NP	A/MDk/Vietnam/QN6304/2020	H6	A/muscovyduck/Vietnam/QN6304/2020
NP	A/MDk/Vietnam/QN6928/2021	H6	A/muscovyduck/Vietnam/QN6928/2021; A/muscovyduck/Vietnam/QN6931/2021; A/duck/Vietnam/QN6869/2021
NP	A/MDk/Vietnam/QN6932/2021	H6	A/muscovyduck/Vietnam/QN6932/2021
NP	A/MDk/Vietnam/QN6935/2021	H6	A/muscovyduck/Vietnam/QN6935/2021
NP	A/Dk/Vietnam/QN7076/2021	H6	A/duck/Vietnam/QN7076/2021;A/duck/Vietnam/QN7085/2021
NP	A/MDk/Vietnam/QN7206/2021	H6	A/muscovyduck/Vietnam/QN7206/2021;A/muscovyduck/Vietnam/HN7464/2021;A/duck/Vietnam/QN7643/2021;A/duck/Vietnam/HN7669/2021
NP	A/MDk/Vietnam/QN7214/2021	H6	A/muscovyduck/Vietnam/QN7214/2021;A/muscovyduck/Vietnam/QN6931/2021;A/muscovyduck/Vietnam/HN7237/2021; A/muscovyduck/Vietnam/HN7238/2021;A/muscovyduck/Vietnam/HN7239/2021;A/duck/Vietnam/HN7263/2021
NP	A/MDk/Vietnam/QN7215/2021	H6	A/muscovyduck/Vietnam/QN7215/2021; A/muscovyduck/Vietnam/HN7240/2021; A/duck/Vietnam/HN7261/2021

## Sheet: NA_N6
Segment	Virus name in phylogenetic tree	HA_Subtype	Viruses with identical nucleotide sequence
NA_N6	A/MDk/Vietnam/HN4711/2018	H5	A/muscovyduck/Vietnam/HN4711/2018;A/muscovyduck/Vietnam/HN4719/2018;A/muscovyduck/Vietnam/HN4720/2018;A/muscovyduck/Vietnam/HN4716/2018;A/duck/Vietnam/HN4721/2018;A/muscovyduck/Vietnam/HN4713/2018;A/muscovyduck/Vietnam/HN4714/2018;A/muscovyduck/Vietnam/HN4715/2018;A/muscovyduck/Vietnam/HN4718/2018
NA_N6	A/MDk/Vietnam/HN4856/2018	H5	A/muscovyduck/Vietnam/HN4856/2018;A/muscovyduck/Vietnam/HN4857/2018; A/muscovyduck/Vietnam/HN4858/2018
NA_N6	A/MDk/Vietnam/HN5046/2018	H5	A/muscovyduck/Vietnam/HN5046/2018
NA_N6	A/MDk/Vietnam/HN5047/2018	H5	A/muscovyduck/Vietnam/HN5047/2018
NA_N6	A/MDk/Vietnam/HN5048/2018	H5	A/muscovyduck/Vietnam/HN5048/2018;A/muscovyduck/Vietnam/HN5049/2018
NA_N6	A/Dk/Vietnam/HN5080/2018	H5	A/duck/Vietnam/HN5080/2018
NA_N6	A/MDk/Vietnam/HN5132/2018	H5	A/muscovyduck/Vietnam/HN5132/2018;A/muscovyduck/Vietnam/HN5135/2018;A/muscovyduck/Vietnam/HN5137/2018;A/muscovyduck/Vietnam/HN5138/2018;A/muscovyduck/Vietnam/HN5139/2018
NA_N6	A/Dk/Vietnam/HN5141/2018	H5	A/duck/Vietnam/HN5141/2018;A/duck/Vietnam/HN5142/2018;A/duck/Vietnam/HN5143/2018;A/duck/Vietnam/HN5144/2018;A/duck/Vietnam/HN5148/2018
NA_N6	A/Dk/Vietnam/HN5145/2018	H5	A/duck/Vietnam/HN5145/2018; A/duck/Vietnam/HN5147/2018;A/duck/Vietnam/HN5149/2018
NA_N6	A/MDk/Vietnam/HN6111/2020	H5	A/muscovyduck/Vietnam/HN6111/2020;A/muscovyduck/Vietnam/HN6119/2020;A/muscovyduck/Vietnam/HN6120/2020;A/muscovyduck/Vietnam/HN6115/2020;A/muscovyduck/Vietnam/HN6113/2020;A/muscovyduck/Vietnam/HN6114/2020
NA_N6	A/MDk/Vietnam/HN6609/2020	H5	A/muscovyduck/Vietnam/HN6609/2020;A/muscovyduck/Vietnam/HN6606/2020;A/muscovyduck/Vietnam/HN6607/2020;A/muscovyduck/Vietnam/HN6608/2020; A/muscovyduck/Vietnam/HN6610/2020;A/duck/Vietnam/HN6611/2020
NA_N6	A/MDk/Vietnam/HN6692/2020	H5	A/muscovyduck/Vietnam/HN6692/2020
NA_N6	A/MDk/Vietnam/HN6881/2021	H5	A/muscovyduck/Vietnam/HN6881/2021;A/muscovyduck/Vietnam/HN6884/2021;A/duck/Vietnam/HN6893/2021;A/muscovyduck/Vietnam/HN6890/2021;A/duck/Vietnam/HN6896/2021;A/duck/Vietnam/HN6897/2021;A/duck/Vietnam/HN6898/2021
NA_N6	A/Dk/Vietnam/HN6894/2021	H5	A/duck/Vietnam/HN6894/2021
NA_N6	A/Dk/Vietnam/HN7174/2021	H5	A/duck/Vietnam/HN7174/2021;A/duck/Vietnam/HN7176/2021
NA_N6	A/Dk/Vietnam/QN6519/2020	H5	A/duck/Vietnam/QN6519/2020
NA_N6	A/Dk/Vietnam/QN6658/2020	H5	A/duck/Vietnam/QN6658/2020
NA_N6	A/Dk/Vietnam/QN6659/2020	H5	A/duck/Vietnam/QN6659/2020
NA_N6	A/Dk/Vietnam/QN6660/2020	H5	A/duck/Vietnam/QN6660/2020
NA_N6	A/Dk/Vietnam/QN6661/2020	H5	A/duck/Vietnam/QN6661/2020
NA_N6	A/Dk/Vietnam/QN6730/2020	H5	A/duck/Vietnam/QN6730/2020
NA_N6	A/Dk/Vietnam/QN6739/2020	H5	A/duck/Vietnam/QN6739/2020
NA_N6	A/Dk/Vietnam/QN6796/2020	H5	A/duck/Vietnam/QN6796/2020;A/duck/Vietnam/QN6798/2020;A/duck/Vietnam/QN6799/2020;A/duck/Vietnam/QN6801/2020;A/duck/Vietnam/QN6805/2020;A/duck/Vietnam/QN6806/2020;A/duck/Vietnam/QN6808/2020;A/duck/Vietnam/QN6804/2020;A/duck/Vietnam/QN6800/2020
NA_N6	A/Dk/Vietnam/QN7151/2021	H5	A/duck/Vietnam/QN7151/2021
NA_N6	A/Dk/Vietnam/QN7154/2021	H5	A/duck/Vietnam/QN7154/2021; A/duck/Vietnam/HN7172/2021
NA_N6	A/MDk/Vietnam/HN4691/2018	H6	A/muscovyduck/Vietnam/HN4691/2018;A/muscovyduck/Vietnam/HN4692/2018; A/muscovyduck/Vietnam/HN4694/2018
NA_N6	A/MDk/Vietnam/HN4693/2018	H6	A/muscovyduck/Vietnam/HN4693/2018
NA_N6	A/Dk/Vietnam/HN4723/2018	H6	A/duck/Vietnam/HN4723/2018;A/duck/Vietnam/HN4726/2018
NA_N6	A/Dk/Vietnam/HN4771/2018	H6	A/duck/Vietnam/HN4771/2018; A/duck/Vietnam/HN4776/2018;A/duck/Vietnam/HN4780/2018
NA_N6	A/Dk/Vietnam/HN4800/2018	H6	A/duck/Vietnam/HN4800/2018;A/duck/Vietnam/HN4794/2018
NA_N6	A/Dk/Vietnam/HN4919/2018	H6	A/duck/Vietnam/HN4919/2018
NA_N6	A/MDk/Vietnam/HN4928/2018	H6	A/muscovyduck/Vietnam/HN4928/2018
NA_N6	A/Dk/Vietnam/HN5009/2018	H6	A/duck/Vietnam/HN5009/2018
NA_N6	A/MDk/Vietnam/HN5182/2018	H6	A/muscovyduck/Vietnam/HN5182/2018
NA_N6	A/MDk/Vietnam/HN5184/2018	H6	A/muscovyduck/Vietnam/HN5184/2018
NA_N6	A/MDk/Vietnam/HN5185/2018	H6	A/muscovyduck/Vietnam/HN5185/2018;A/muscovyduck/Vietnam/HN5187/2018
NA_N6	A/MDk/Vietnam/HN5201/2019	H6	A/muscovyduck/Vietnam/HN5201/2019; A/muscovyduck/Vietnam/HN5206/2019;A/muscovyduck/Vietnam/HN5210/2019
NA_N6	A/MDk/Vietnam/HN5203/2019	H6	A/muscovyduck/Vietnam/HN5203/2019
NA_N6	A/MDk/Vietnam/HN5204/2019	H6	A/muscovyduck/Vietnam/HN5204/2019;A/muscovyduck/Vietnam/HN5209/2019
NA_N6	A/MDk/Vietnam/HN5342/2019	H6	A/muscovyduck/Vietnam/HN5342/2019;A/muscovyduck/Vietnam/HN5345/2019; A/muscovyduck/Vietnam/HN5348/2019; A/muscovyduck/Vietnam/HN5349/2019
NA_N6	A/MDk/Vietnam/HN5343/2019	H6	A/muscovyduck/Vietnam/HN5343/2019
NA_N6	A/Dk/Vietnam/HN5473/2019	H6	A/duck/Vietnam/HN5473/2019
NA_N6	A/Dk/Vietnam/HN5480/2019	H6	A/duck/Vietnam/HN5480/2019
NA_N6	A/MDk/Vietnam/HN5483/2019	H6	A/muscovyduck/Vietnam/HN5483/2019
NA_N6	A/Dk/Vietnam/HN5564/2019	H6	A/duck/Vietnam/HN5564/2019
NA_N6	A/Dk/Vietnam/HN5570/2019	H6	A/duck/Vietnam/HN5570/2019;A/duck/Vietnam/HN5568/2019
NA_N6	A/MDk/Vietnam/HN5602/2019	H6	A/muscovyduck/Vietnam/HN5602/2019
NA_N6	A/MDk/Vietnam/HN5606/2019	H6	A/muscovyduck/Vietnam/HN5606/2019;A/muscovyduck/Vietnam/HN5607/2019
NA_N6	A/MDk/Vietnam/HN5622/2019	H6	A/muscovyduck/Vietnam/HN5622/2019
NA_N6	A/MDk/Vietnam/HN5630/2019	H6	A/muscovyduck/Vietnam/HN5630/2019;A/muscovyduck/Vietnam/HN5627/2019
NA_N6	A/Dk/Vietnam/HN5705/2019	H6	A/duck/Vietnam/HN5705/2019
NA_N6	A/Dk/Vietnam/HN5779/2019	H6	A/duck/Vietnam/HN5779/2019;A/duck/Vietnam/HN5780/2019;A/duck/Vietnam/HN5773/2019;A/duck/Vietnam/HN5775/2019;
NA_N6	A/Dk/Vietnam/HN5912/2019	H6	A/duck/Vietnam/HN5912/2019
NA_N6	A/Dk/Vietnam/HN5919/2019	H6	A/duck/Vietnam/HN5919/2019;A/duck/Vietnam/HN5917/2019
NA_N6	A/Dk/Vietnam/HN6039/2019	H6	A/duck/Vietnam/HN6039/2019
NA_N6	A/Dk/Vietnam/HN6121/2020	H6	A/duck/Vietnam/HN6121/2020;A/duck/Vietnam/HN6122/2020
NA_N6	A/Dk/Vietnam/HN6123/2020	H6	A/duck/Vietnam/HN6123/2020
NA_N6	A/Dk/Vietnam/HN6126/2020	H6	A/duck/Vietnam/HN6126/2020
NA_N6	A/Dk/Vietnam/HN6128/2020	H6	A/duck/Vietnam/HN6128/2020
NA_N6	A/Dk/Vietnam/HN6261/2020	H6	A/duck/Vietnam/HN6261/2020; A/duck/Vietnam/HN6270/2020
NA_N6	A/Dk/Vietnam/HN6282/2020	H6	A/duck/Vietnam/HN6282/2020
NA_N6	A/Dk/Vietnam/HN6407/2020	H6	A/duck/Vietnam/HN6407/2020_surveillanc
NA_N6	A/Dk/Vietnam/HN6409/2020	H6	A/duck/Vietnam/HN6409/2020;A/duck/Vietnam/HN6406/2020
NA_N6	A/Dk/Vietnam/HN6424/2020	H6	A/duck/Vietnam/HN6424/2020
NA_N6	A/Dk/Vietnam/HN6474/2020	H6	A/duck/Vietnam/HN6474/2020
NA_N6	A/MDk/Vietnam/HN6551/2020	H6	A/muscovyduck/Vietnam/HN6551/2020; A/muscovyduck/Vietnam/HN6558/2020;A/muscovyduck/Vietnam/HN6560/2020
NA_N6	A/Dk/Vietnam/HN6616/2020	H6	A/duck/Vietnam/HN6616/2020
NA_N6	A/Dk/Vietnam/HN6986/2021	H6	A/duck/Vietnam/HN6986/2021
NA_N6	A/Dk/Vietnam/HN7034/2021	H6	A/duck/Vietnam/HN7034/2021
NA_N6	A/Dk/Vietnam/HN7056/2021	H6	A/duck/Vietnam/HN7056/2021
NA_N6	A/Dk/Vietnam/HN7059/2021	H6	A/duck/Vietnam/HN7059/2021;A/muscovyduck/Vietnam/HN6973/2021
NA_N6	A/Dk/Vietnam/HN7124/2021	H6	A/duck/Vietnam/HN7124/2021
NA_N6	A/Dk/Vietnam/HN7194/2021	H6	A/duck/Vietnam/HN7194/2021
NA_N6	A/Dk/Vietnam/HN7199/2021	H6	A/duck/Vietnam/HN7199/2021
NA_N6	A/Dk/Vietnam/HN7261/2021	H6	A/duck/Vietnam/HN7261/2021;A/muscovyduck/Vietnam/HN7240/2021
NA_N6	A/Dk/Vietnam/HN7262/2021	H6	A/duck/Vietnam/HN7262/2021
NA_N6	A/MDk/Vietnam/HN7465/2021	H6	A/muscovyduck/Vietnam/HN7465/2021;A/duck/Vietnam/QN7643/2021
NA_N6	A/MDk/Vietnam/HN7467/2021	H6	A/muscovyduck/Vietnam/HN7467/2021;A/duck/Vietnam/HN7477/2021
NA_N6	A/MDk/Vietnam/HN7468/2021	H6	A/muscovyduck/Vietnam/HN7468/2021; A/muscovyduck/Vietnam/HN7469/2021;A/duck/Vietnam/HN7473/2021;A/duck/Vietnam/HN7474/2021
NA_N6	A/Dk/Vietnam/HN7471/2021	H6	A/duck/Vietnam/HN7471/2021
NA_N6	A/Dk/Vietnam/HN7663/2021	H6	A/duck/Vietnam/HN7663/2021
NA_N6	A/Dk/Vietnam/HN7669/2021	H6	A/duck/Vietnam/HN7669/2021
NA_N6	A/Dk/Vietnam/QN5098/2018	H6	A/duck/Vietnam/QN5098/2018
NA_N6	A/MDk/Vietnam/QN5711/2019	H6	A/muscovyduck/Vietnam/QN5711/2019;A/duck/Vietnam/QN5726/2019;A/duck/Vietnam/QN5727/2019; A/duck/Vietnam/QN5731/2019; A/duck/Vietnam/QN5732/2019; A/duck/Vietnam/QN5734/2019; A/duck/Vietnam/QN5739/2019;A/duck/Vietnam/QN5740/2019;A/duck/Vietnam/QN5728/2019;A/duck/Vietnam/QN5729/2019;A/duck/Vietnam/QN5735/2019;A/duck/Vietnam/QN5736/2019;A/duck/Vietnam/QN5737/2019
NA_N6	A/MDk/Vietnam/QN5933/2019	H6	A/muscovyduck/Vietnam/QN5933/2019; A/duck/Vietnam/QN5939/2019
NA_N6	A/MDk/Vietnam/QN5934/2019	H6	A/muscovyduck/Vietnam/QN5934/2019
NA_N6	A/MDk/Vietnam/QN5935/2019	H6	A/muscovyduck/Vietnam/QN5935/2019;A/duck/Vietnam/QN5936/2019
NA_N6	A/Dk/Vietnam/QN5938/2019	H6	A/duck/Vietnam/QN5938/2019
NA_N6	A/Dk/Vietnam/QN5944/2019	H6	A/duck/Vietnam/QN5944/2019
NA_N6	A/MDk/Vietnam/QN6144/2020	H6	A/muscovyduck/Vietnam/QN6144/2020
NA_N6	A/Dk/Vietnam/QN6149/2020	H6	A/duck/Vietnam/QN6149/2020
NA_N6	A/Dk/Vietnam/QN6150/2020	H6	A/duck/Vietnam/QN6150/2020
NA_N6	A/MDk/Vietnam/QN6304/2020	H6	A/muscovyduck/Vietnam/QN6304/2020
NA_N6	A/MDk/Vietnam/QN6928/2021	H6	A/muscovyduck/Vietnam/QN6928/2021; A/muscovyduck/Vietnam/QN6935/2021;A/duck/Vietnam/QN6869/2021;A/muscovyduck/Vietnam/QN6931/2021;A/muscovyduck/Vietnam/QN6932/2021
NA_N6	A/Dk/Vietnam/QN7076/2021	H6	A/duck/Vietnam/QN7076/2021
NA_N6	A/Dk/Vietnam/QN7085/2021	H6	A/duck/Vietnam/QN7085/2021
NA_N6	A/MDk/Vietnam/QN7206/2021	H6	A/muscovyduck/Vietnam/QN7206/2021;A/muscovyduck/Vietnam/HN7464/2021
NA_N6	A/MDk/Vietnam/QN7214/2021	H6	A/muscovyduck/Vietnam/QN7214/2021;A/muscovyduck/Vietnam/HN7231/2021;A/muscovyduck/Vietnam/HN7237/2021;A/muscovyduck/Vietnam/HN7238/2021;A/muscovyduck/Vietnam/HN7239/2021;A/duck/Vietnam/HN7263/2021
NA_N6	A/MDk/Vietnam/QN7215/2021	H6	A/muscovyduck/Vietnam/QN7215/2021

## Sheet: M
Segment	Virus name in phylogenetic tree	HA_Subtype	Viruses with identical nucleotide sequence
MP	A/MDk/Vietnam/HN4711/2018	H5	A/muscovyduck/Vietnam/HN4711/2018;A/muscovyduck/Vietnam/HN4719/2018;A/muscovyduck/Vietnam/HN4720/2018;A/duck/Vietnam/HN4721/2018;A/muscovyduck/Vietnam/HN4713/2018;A/muscovyduck/Vietnam/HN4714/2018;A/muscovyduck/Vietnam/HN4715/2018;A/muscovyduck/Vietnam/HN4716/2018;A/muscovyduck/Vietnam/HN4718/2018
MP	A/MDk/Vietnam/HN4856/2018	H5	A/muscovyduck/Vietnam/HN4856/2018;A/muscovyduck/Vietnam/HN4857/2018; A/muscovyduck/Vietnam/HN4858/2018
MP	A/MDk/Vietnam/HN5046/2018	H5	A/muscovyduck/Vietnam/HN5046/2018
MP	A/MDk/Vietnam/HN5047/2018	H5	A/muscovyduck/Vietnam/HN5047/2018;A/muscovyduck/Vietnam/HN5048/2018;A/muscovyduck/Vietnam/HN5049/2018
MP	A/Dk/Vietnam/HN5080/2018	H5	A/duck/Vietnam/HN5080/2018
MP	A/MDk/Vietnam/HN5132/2018	H5	A/muscovyduck/Vietnam/HN5132/2018;A/muscovyduck/Vietnam/HN5135/2018; A/muscovyduck/Vietnam/HN5137/2018;A/muscovyduck/Vietnam/HN5138/2018;A/muscovyduck/Vietnam/HN5139/2018
MP	A/Dk/Vietnam/HN5141/2018	H5	A/duck/Vietnam/HN5141/2018;A/duck/Vietnam/HN5142/2018;A/duck/Vietnam/HN5143/2018;A/duck/Vietnam/HN5144/2018;A/duck/Vietnam/HN5145/2018;A/duck/Vietnam/HN5147/2018;A/duck/Vietnam/HN5148/2018;A/duck/Vietnam/HN5149/2018
MP	A/MDk/Vietnam/HN6111/2020	H5	A/muscovyduck/Vietnam/HN6111/2020;A/muscovyduck/Vietnam/HN6113/2020;A/muscovyduck/Vietnam/HN6114/2020
MP	A/MDk/Vietnam/HN6119/2020	H5	A/muscovyduck/Vietnam/HN6119/2020;A/muscovyduck/Vietnam/HN6120/2020;A/muscovyduck/Vietnam/HN6115/2020
MP	A/MDk/Vietnam/HN6608/2020	H5	A/muscovyduck/Vietnam/HN6608/2020
MP	A/MDk/Vietnam/HN6606/2020	H5	A/muscovyduck/Vietnam/HN6606/2020;A/muscovyduck/Vietnam/HN6607/2020; A/muscovyduck/Vietnam/HN6609/2020;A/muscovyduck/Vietnam/HN6610/2020;A/duck/Vietnam/HN6611/2020
MP	A/MDk/Vietnam/HN6881/2021	H5	A/muscovyduck/Vietnam/HN6881/2021;A/muscovyduck/Vietnam/HN6884/2021;A/muscovyduck/Vietnam/HN6890/2021;A/duck/Vietnam/HN6893/2021;A/duck/Vietnam/HN6894/2021;A/duck/Vietnam/HN6896/2021; A/duck/Vietnam/HN6897/2021;A/duck/Vietnam/HN6898/2021
MP	A/Dk/Vietnam/QN6519/2020	H5	A/duck/Vietnam/QN6519/2020
MP	A/Dk/Vietnam/QN6659/2020	H5	A/duck/Vietnam/QN6659/2020
MP	A/Dk/Vietnam/QN6661/2020	H5	A/duck/Vietnam/QN6661/2020;A/duck/Vietnam/QN6660/2020;A/duck/Vietnam/QN6730/2020;A/duck/Vietnam/QN6658/2020;A/duck/Vietnam/QN6800/2020;A/muscovyduck/Vietnam/HN6692/2020
MP	A/Dk/Vietnam/QN6739/2020	H5	A/duck/Vietnam/QN6739/2020
MP	A/Dk/Vietnam/QN6796/2020	H5	A/duck/Vietnam/QN6796/2020;A/duck/Vietnam/QN6800/2020;A/duck/Vietnam/QN6801/2020;A/duck/Vietnam/QN6804/2020;A/duck/Vietnam/QN6805/2020;A/duck/Vietnam/QN6808/2020;A/duck/Vietnam/QN6798/2020;A/duck/Vietnam/QN6799/2020;A/duck/Vietnam/QN6806/2020
MP	A/Dk/Vietnam/QN7151/2021	H5	A/duck/Vietnam/QN7151/2021;A/duck/Vietnam/HN7174/2021;A/duck/Vietnam/HN7176/2021
MP	A/Dk/Vietnam/QN7154/2021	H5	A/duck/Vietnam/QN7154/2021;A/duck/Vietnam/HN7172/2021
MP	A/Dk/Vietnam/HN7664/2021	H5	A/duck/Vietnam/HN7664/2021_H5N1;A/duck/Vietnam/HN7665/2021_H5N1;A/duck/Vietnam/HN7666/2021_H5N1
MP	A/MDk/Vietnam/HN4691/2018	H6	A/muscovyduck/Vietnam/HN4691/2018;A/muscovyduck/Vietnam/HN4692/2018; A/muscovyduck/Vietnam/HN4693/2018; A/muscovyduck/Vietnam/HN4694/2018
MP	A/Dk/Vietnam/HN4723/2018	H6	A/duck/Vietnam/HN4723/2018;A/duck/Vietnam/HN4726/2018
MP	A/Dk/Vietnam/HN4771/2018	H6	A/duck/Vietnam/HN4771/2018; A/duck/Vietnam/HN4776/2018;A/duck/Vietnam/HN4780/2018
MP	A/Dk/Vietnam/HN4800/2018	H6	A/duck/Vietnam/HN4800/2018;A/duck/Vietnam/HN4794/2018
MP	A/Dk/Vietnam/HN4919/2018	H6	A/duck/Vietnam/HN4919/2018
MP	A/MDk/Vietnam/HN4928/2018	H6	A/muscovyduck/Vietnam/HN4928/2018;A/duck/Vietnam/HN5009/2018
MP	A/MDk/Vietnam/HN5182/2018	H6	A/muscovyduck/Vietnam/HN5182/2018;A/muscovyduck/Vietnam/HN5185/2018;A/muscovyduck/Vietnam/HN5187/2018
MP	A/MDk/Vietnam/HN5184/2018	H6	A/muscovyduck/Vietnam/HN5184/2018
MP	A/MDk/Vietnam/HN5201/2019	H6	A/muscovyduck/Vietnam/HN5201/2019
MP	A/MDk/Vietnam/HN5203/2019	H6	A/muscovyduck/Vietnam/HN5203/2019;A/muscovyduck/Vietnam/HN5206/2019;A/muscovyduck/Vietnam/HN5210/2019;A/muscovyduck/Vietnam/HN5204/2019;A/muscovyduck/Vietnam/HN5209/2019
MP	A/MDk/Vietnam/HN5342/2019	H6	A/muscovyduck/Vietnam/HN5342/2019; A/muscovyduck/Vietnam/HN5343/2019; A/muscovyduck/Vietnam/HN5345/2019; A/muscovyduck/Vietnam/HN5348/2019; A/muscovyduck/Vietnam/HN5349/2019
MP	A/Dk/Vietnam/HN5473/2019	H6	A/duck/Vietnam/HN5473/2019
MP	A/Dk/Vietnam/HN5480/2019	H6	A/duck/Vietnam/HN5480/2019
MP	A/MDk/Vietnam/HN5483/2019	H6	A/muscovyduck/Vietnam/HN5483/2019
MP	A/Dk/Vietnam/HN5568/2019	H6	A/duck/Vietnam/HN5568/2019
MP	A/Dk/Vietnam/HN5570/2019	H6	A/duck/Vietnam/HN5570/2019;A/muscovyduck/Vietnam/HN5630/2019;A/duck/Vietnam/HN5779/2019;A/duck/Vietnam/HN5780/2019;A/duck/Vietnam/HN5912/2019;A/duck/Vietnam/HN5919/2019;A/duck/Vietnam/HN5564/2019;A/muscovyduck/Vietnam/HN5627/2019;A/duck/Vietnam/HN5773/2019;A/duck/Vietnam/HN5775/2019;A/duck/Vietnam/HN5917/2019
MP	A/MDk/Vietnam/HN5602/2019	H6	A/muscovyduck/Vietnam/HN5602/2019; A/muscovyduck/Vietnam/HN5606/2019
MP	A/MDk/Vietnam/HN5607/2019	H6	A/muscovyduck/Vietnam/HN5607/2019
MP	A/MDk/Vietnam/HN5622/2019	H6	A/muscovyduck/Vietnam/HN5622/2019
MP	A/Dk/Vietnam/HN5705/2019	H6	A/duck/Vietnam/HN5705/2019
MP	A/Dk/Vietnam/HN6039/2019	H6	A/duck/Vietnam/HN6039/2019
MP	A/Dk/Vietnam/HN6121/2020	H6	A/duck/Vietnam/HN6121/2020;A/duck/Vietnam/HN6122/2020
MP	A/Dk/Vietnam/HN6123/2020	H6	A/duck/Vietnam/HN6123/2020
MP	A/Dk/Vietnam/HN6126/2020	H6	A/duck/Vietnam/HN6126/2020;A/duck/Vietnam/HN6128/2020
MP	A/Dk/Vietnam/HN6261/2020	H6	A/duck/Vietnam/HN6261/2020;A/duck/Vietnam/HN6270/2020
MP	A/Dk/Vietnam/HN6282/2020	H6	A/duck/Vietnam/HN6282/2020
MP	A/Dk/Vietnam/HN6406/2020	H6	A/duck/Vietnam/HN6406/2020;A/duck/Vietnam/HN6407/2020;A/duck/Vietnam/HN6409/2020
MP	A/Dk/Vietnam/HN6424/2020	H6	A/duck/Vietnam/HN6424/2020
MP	A/Dk/Vietnam/HN6474/2020	H6	A/duck/Vietnam/HN6474/2020
MP	A/MDk/Vietnam/HN6551/2020	H6	A/muscovyduck/Vietnam/HN6551/2020; A/muscovyduck/Vietnam/HN6558/2020;A/muscovyduck/Vietnam/HN6560/2020
MP	A/Dk/Vietnam/HN6616/2020	H6	A/duck/Vietnam/HN6616/2020;A/muscovyduck/Vietnam/HN6973/2021;A/duck/Vietnam/HN6986/2021;A/duck/Vietnam/HN7059/2021;A/duck/Vietnam/HN7194/2021;A/duck/Vietnam/HN7199/2021
MP	A/Dk/Vietnam/HN7034/2021	H6	A/duck/Vietnam/HN7034/2021;A/duck/Vietnam/QN7076/2021;A/duck/Vietnam/QN7085/2021
MP	A/Dk/Vietnam/HN7056/2021	H6	A/duck/Vietnam/HN7056/2021
MP	A/Dk/Vietnam/HN7124/2021	H6	A/duck/Vietnam/HN7124/2021
MP	A/Dk/Vietnam/HN7262/2021	H6	A/duck/Vietnam/HN7262/2021
MP	A/MDk/Vietnam/HN7464/2021	H6	A/muscovyduck/Vietnam/HN7464/2021
MP	A/MDk/Vietnam/HN7467/2021	H6	A/muscovyduck/Vietnam/HN7467/2021; A/muscovyduck/Vietnam/HN7469/2021;A/duck/Vietnam/HN7471/2021;A/duck/Vietnam/HN7474/2021
MP	A/MDk/Vietnam/HN7468/2021	H6	A/muscovyduck/Vietnam/HN7468/2021;A/duck/Vietnam/HN7473/2021;A/duck/Vietnam/HN7477/2021
MP	A/Dk/Vietnam/HN7663/2021	H6	A/duck/Vietnam/HN7663/2021
MP	A/Dk/Vietnam/QN5098/2018	H6	A/duck/Vietnam/QN5098/2018
MP	A/MDk/Vietnam/QN5711/2019	H6	A/muscovyduck/Vietnam/QN5711/2019;A/duck/Vietnam/QN5726/2019;A/duck/Vietnam/QN5727/2019; A/duck/Vietnam/QN5729/2019; A/duck/Vietnam/QN5731/2019; A/duck/Vietnam/QN5732/2019; A/duck/Vietnam/QN5734/2019; A/duck/Vietnam/QN5739/2019;A/duck/Vietnam/QN5740/2019;A/duck/Vietnam/QN5728/2019;A/duck/Vietnam/QN5735/2019;A/duck/Vietnam/QN5736/2019;A/duck/Vietnam/QN5737/2019
MP	A/MDk/Vietnam/QN5933/2019	H6	A/muscovyduck/Vietnam/QN5933/2019; A/muscovyduck/Vietnam/QN5934/2019;A/muscovyduck/Vietnam/QN5935/2019;A/duck/Vietnam/QN5936/2019;A/duck/Vietnam/QN5938/2019;A/duck/Vietnam/QN5939/2019
MP	A/Dk/Vietnam/QN5944/2019	H6	A/duck/Vietnam/QN5944/2019
MP	A/Dk/Vietnam/QN6076/2020	H6	A/duck/Vietnam/QN6076/2020
MP	A/Dk/Vietnam/QN6085/2020	H6	A/duck/Vietnam/QN6085/2020
MP	A/MDk/Vietnam/QN6144/2020	H6	A/muscovyduck/Vietnam/QN6144/2020;A/duck/Vietnam/QN6149/2020;A/duck/Vietnam/QN6150/2020
MP	A/MDk/Vietnam/QN6304/2020	H6	A/muscovyduck/Vietnam/QN6304/2020
MP	A/MDk/Vietnam/QN6928/2021	H6	A/muscovyduck/Vietnam/QN6928/2021; A/duck/Vietnam/QN6869/2021;A/muscovyduck/Vietnam/QN6932/2021;A/muscovyduck/Vietnam/QN6935/2021
MP	A/MDk/Vietnam/QN6931/2021	H6	A/muscovyduck/Vietnam/QN6931/2021
MP	A/MDk/Vietnam/QN7206/2021	H6	A/muscovyduck/Vietnam/QN7206/2021;A/muscovyduck/Vietnam/HN7465/2021;A/duck/Vietnam/QN7643/2021;A/duck/Vietnam/HN7669/2021
MP	A/MDk/Vietnam/QN7214/2021	H6	A/muscovyduck/Vietnam/QN7214/2021;A/muscovyduck/Vietnam/QN6931/2021;A/muscovyduck/Vietnam/HN7237/2021; A/muscovyduck/Vietnam/HN7238/2021;A/muscovyduck/Vietnam/HN7239/2021;A/duck/Vietnam/HN7263/2021
MP	A/MDk/Vietnam/QN7215/2021	H6	A/muscovyduck/Vietnam/QN7215/2021; A/muscovyduck/Vietnam/HN7240/2021; A/duck/Vietnam/HN7261/2021

## Sheet: NS
Segment	Virus name in phylogenetic tree	HA_Subtype	Viruses with identical nucleotide sequence
NS	A/MDk/Vietnam/HN4711/2018	H5	A/muscovyduck/Vietnam/HN4711/2018;A/muscovyduck/Vietnam/HN4719/2018;A/muscovyduck/Vietnam/HN4720/2018;A/duck/Vietnam/HN4721/2018;A/muscovyduck/Vietnam/HN4713/2018;A/muscovyduck/Vietnam/HN4714/2018;A/muscovyduck/Vietnam/HN4715/2018;A/muscovyduck/Vietnam/HN4716/2018;A/muscovyduck/Vietnam/HN4718/2018
NS	A/MDk/Vietnam/HN4856/2018	H5	A/muscovyduck/Vietnam/HN4856/2018;A/muscovyduck/Vietnam/HN4857/2018; A/muscovyduck/Vietnam/HN4858/2018
NS	A/MDk/Vietnam/HN5046/2018	H5	A/muscovyduck/Vietnam/HN5046/2018;A/muscovyduck/Vietnam/HN5047/2018;A/muscovyduck/Vietnam/HN5048/2018;A/muscovyduck/Vietnam/HN5049/2018
NS	A/Dk/Vietnam/HN5080/2018	H5	A/duck/Vietnam/HN5080/2018
NS	A/MDk/Vietnam/HN5132/2018	H5	A/muscovyduck/Vietnam/HN5132/2018;A/muscovyduck/Vietnam/HN5135/2018;A/muscovyduck/Vietnam/HN5137/2018;A/muscovyduck/Vietnam/HN5138/2018
NS	A/MDk/Vietnam/HN5139/2018	H5	A/muscovyduck/Vietnam/HN5139/2018
NS	A/Dk/Vietnam/HN5141/2018	H5	A/duck/Vietnam/HN5141/2018;A/duck/Vietnam/HN5142/2018;A/duck/Vietnam/HN5143/2018;A/duck/Vietnam/HN5145/2018;A/duck/Vietnam/HN5147/2018;A/duck/Vietnam/HN5144/2018;A/duck/Vietnam/HN5148/2018;A/duck/Vietnam/HN5149/2018
NS	A/MDk/Vietnam/HN6111/2020	H5	A/muscovyduck/Vietnam/HN6111/2020;A/muscovyduck/Vietnam/HN6119/2020;A/muscovyduck/Vietnam/HN6120/2020;A/muscovyduck/Vietnam/HN6113/2020;A/muscovyduck/Vietnam/HN6114/2020;A/muscovyduck/Vietnam/HN6115/2020
NS	A/MDk/Vietnam/HN6606/2020	H5	A/muscovyduck/Vietnam/HN6606/2020;A/muscovyduck/Vietnam/HN6607/2020;A/muscovyduck/Vietnam/HN6608/2020; A/muscovyduck/Vietnam/HN6609/2020;A/muscovyduck/Vietnam/HN6610/2020;A/duck/Vietnam/HN6611/2020
NS	A/MDk/Vietnam/HN6881/2021	H5	A/muscovyduck/Vietnam/HN6881/2021;A/muscovyduck/Vietnam/HN6884/2021;A/muscovyduck/Vietnam/HN6890/2021;A/duck/Vietnam/HN6893/2021;A/duck/Vietnam/HN6894/2021;A/duck/Vietnam/HN6896/2021; A/duck/Vietnam/HN6897/2021;A/duck/Vietnam/HN6898/2021
NS	A/Dk/Vietnam/HN7172/2021	H5	A/duck/Vietnam/HN7172/2021
NS	A/Dk/Vietnam/HN7664/2021	H5	A/duck/Vietnam/HN7664/2021_H5N1;A/duck/Vietnam/HN7665/2021_H5N1;A/duck/Vietnam/HN7666/2021_H5N1
NS	A/Dk/Vietnam/QN6519/2020	H5	A/duck/Vietnam/QN6519/2020
NS	A/Dk/Vietnam/QN6661/2020	H5	A/duck/Vietnam/QN6661/2020;A/muscovyduck/Vietnam/HN6692/2020;A/duck/Vietnam/QN6796/2020;A/duck/Vietnam/QN6801/2020;A/duck/Vietnam/QN6804/2020;A/duck/Vietnam/QN6658/2020;A/duck/Vietnam/QN6659/2020;A/duck/Vietnam/QN6660/2020;A/duck/Vietnam/QN6798/2020;A/duck/Vietnam/QN6799/2020;A/duck/Vietnam/QN6800/2020;A/duck/Vietnam/QN6805/2020;A/duck/Vietnam/QN6806/2020;A/duck/Vietnam/QN6808/2020
NS	A/Dk/Vietnam/QN6730/2020	H5	A/duck/Vietnam/QN6730/2020;A/duck/Vietnam/QN6739/2020
NS	A/Dk/Vietnam/QN7151/2021	H5	A/duck/Vietnam/QN7151/2021;A/duck/Vietnam/HN7174/2021;A/duck/Vietnam/HN7176/2021
NS	A/Dk/Vietnam/QN7154/2021	H5	A/duck/Vietnam/QN7154/2021
NS	A/MDk/Vietnam/HN4691/2018	H6	A/muscovyduck/Vietnam/HN4691/2018;A/muscovyduck/Vietnam/HN4692/2018; A/muscovyduck/Vietnam/HN4693/2018; A/muscovyduck/Vietnam/HN4694/2018
NS	A/Dk/Vietnam/HN4723/2018	H6	A/duck/Vietnam/HN4723/2018;A/duck/Vietnam/HN4726/2018
NS	A/Dk/Vietnam/HN4771/2018	H6	A/duck/Vietnam/HN4771/2018; A/duck/Vietnam/HN4776/2018;A/duck/Vietnam/HN4780/2018
NS	A/Dk/Vietnam/HN4800/2018	H6	A/duck/Vietnam/HN4800/2018;A/duck/Vietnam/HN4794/2018
NS	A/Dk/Vietnam/HN4919/2018	H6	A/duck/Vietnam/HN4919/2018
NS	A/MDk/Vietnam/HN4928/2018	H6	A/muscovyduck/Vietnam/HN4928/2018
NS	A/Dk/Vietnam/HN5009/2018	H6	A/duck/Vietnam/HN5009/2018
NS	A/MDk/Vietnam/HN5182/2018	H6	A/muscovyduck/Vietnam/HN5182/2018;A/muscovyduck/Vietnam/HN5185/2018;A/muscovyduck/Vietnam/HN5187/2018
NS	A/MDk/Vietnam/HN5184/2018	H6	A/muscovyduck/Vietnam/HN5184/2018
NS	A/MDk/Vietnam/HN5201/2019	H6	A/muscovyduck/Vietnam/HN5201/2019;A/muscovyduck/Vietnam/HN5203/2019;A/muscovyduck/Vietnam/HN5206/2019;A/muscovyduck/Vietnam/HN5210/2019;A/muscovyduck/Vietnam/HN5204/2019;A/muscovyduck/Vietnam/HN5209/2019
NS	A/MDk/Vietnam/HN5342/2019	H6	A/muscovyduck/Vietnam/HN5342/2019; A/muscovyduck/Vietnam/HN5343/2019; A/muscovyduck/Vietnam/HN5345/2019; A/muscovyduck/Vietnam/HN5349/2019
NS	A/MDk/Vietnam/HN5343/2019	H6	A/muscovyduck/Vietnam/HN5343/2019
NS	A/Dk/Vietnam/HN5473/2019	H6	A/duck/Vietnam/HN5473/2019;A/muscovyduck/Vietnam/HN5602/2019
NS	A/Dk/Vietnam/HN5480/2019	H6	A/duck/Vietnam/HN5480/2019
NS	A/MDk/Vietnam/HN5483/2019	H6	A/muscovyduck/Vietnam/HN5483/2019
NS	A/Dk/Vietnam/HN5564/2019	H6	A/duck/Vietnam/HN5564/2019;A/duck/Vietnam/HN5568/2019;A/duck/Vietnam/HN5570/2019
NS	A/MDk/Vietnam/HN5606/2019	H6	A/muscovyduck/Vietnam/HN5606/2019;A/muscovyduck/Vietnam/QN5933/2019;A/muscovyduck/Vietnam/QN5934/2019;A/muscovyduck/Vietnam/QN5935/2019;A/duck/Vietnam/QN5936/2019;A/duck/Vietnam/QN5938/2019
NS	A/MDk/Vietnam/HN5607/2019	H6	A/muscovyduck/Vietnam/HN5607/2019
NS	A/MDk/Vietnam/HN5622/2019	H6	A/muscovyduck/Vietnam/HN5622/2019
NS	A/MDk/Vietnam/HN5627/2019	H6	A/muscovyduck/Vietnam/HN5627/2019;A/muscovyduck/Vietnam/HN5630/2019
NS	A/Dk/Vietnam/HN5705/2019	H6	A/duck/Vietnam/HN5705/2019
NS	A/Dk/Vietnam/HN5773/2019	H6	A/duck/Vietnam/HN5773/2019;A/duck/Vietnam/HN5775/2019;A/duck/Vietnam/HN5779/2019;A/duck/Vietnam/HN5780/2019
NS	A/Dk/Vietnam/HN5912/2019	H6	A/duck/Vietnam/HN5912/2019;A/duck/Vietnam/HN5917/2019;A/duck/Vietnam/HN5919/2019
NS	A/Dk/Vietnam/HN6039/2019	H6	A/duck/Vietnam/HN6039/2019
NS	A/Dk/Vietnam/HN6121/2020	H6	A/duck/Vietnam/HN6121/2020;A/duck/Vietnam/HN6122/2020
NS	A/Dk/Vietnam/HN6123/2020	H6	A/duck/Vietnam/HN6123/2020;A/duck/Vietnam/HN6126/2020
NS	A/Dk/Vietnam/HN6128/2020	H6	A/duck/Vietnam/HN6128/2020
NS	A/Dk/Vietnam/HN6261/2020	H6	A/duck/Vietnam/HN6261/2020
NS	A/Dk/Vietnam/HN6270/2020	H6	A/duck/Vietnam/HN6270/2020
NS	A/Dk/Vietnam/HN6282/2020	H6	A/duck/Vietnam/HN6282/2020
NS	A/Dk/Vietnam/HN6406/2020	H6	A/duck/Vietnam/HN6406/2020;A/duck/Vietnam/HN6407/2020;A/duck/Vietnam/HN6409/2020;A/muscovyduck/Vietnam/QN6304/2020
NS	A/Dk/Vietnam/HN6424/2020	H6	A/duck/Vietnam/HN6424/2020
NS	A/Dk/Vietnam/HN6474/2020	H6	A/duck/Vietnam/HN6474/2020
NS	A/MDk/Vietnam/HN6551/2020	H6	A/muscovyduck/Vietnam/HN6551/2020;A/muscovyduck/Vietnam/HN6558/2020;A/muscovyduck/Vietnam/HN6560/2020
NS	A/Dk/Vietnam/HN6616/2020	H6	A/duck/Vietnam/HN6616/2020
NS	A/MDk/Vietnam/HN6973/2021	H6	A/muscovyduck/Vietnam/HN6973/2021
NS	A/Dk/Vietnam/HN6986/2021	H6	A/duck/Vietnam/HN6986/2021;A/duck/Vietnam/HN7056/2021;A/duck/Vietnam/HN7059/2021;A/duck/Vietnam/HN7124/2021;A/duck/Vietnam/HN7194/2021;A/duck/Vietnam/HN7199/2021
NS	A/Dk/Vietnam/HN7034/2021	H6	A/duck/Vietnam/HN7034/2021
NS	A/MDk/Vietnam/HN7231/2021	H6	A/muscovyduck/Vietnam/HN7231/2021;A/muscovyduck/Vietnam/HN7238/2021;A/muscovyduck/Vietnam/HN7239/2021;A/duck/Vietnam/HN7263/2021
NS	A/MDk/Vietnam/HN7237/2021	H6	A/muscovyduck/Vietnam/HN7237/2021;A/muscovyduck/Vietnam/QN7214/2021
NS	A/MDk/Vietnam/QN7215/2021	H6	A/muscovyduck/Vietnam/QN7215/2021; A/muscovyduck/Vietnam/HN7240/2021; A/duck/Vietnam/HN7261/2021
NS	A/Dk/Vietnam/HN7262/2021	H6	A/duck/Vietnam/HN7262/2021
NS	A/MDk/Vietnam/HN7464/2021	H6	A/muscovyduck/Vietnam/HN7464/2021;A/muscovyduck/Vietnam/HN7465/2021;A/duck/Vietnam/HN7663/2021;A/duck/Vietnam/HN7669/2021;A/duck/Vietnam/QN7643/2021
NS	A/MDk/Vietnam/HN7467/2021	H6	A/muscovyduck/Vietnam/HN7467/2021;A/muscovyduck/Vietnam/HN7468/2021;A/duck/Vietnam/HN7471/2021;A/duck/Vietnam/HN7473/2021
NS	A/MDk/Vietnam/HN7469/2021	H6	A/muscovyduck/Vietnam/HN7469/2021
NS	A/Dk/Vietnam/HN7474/2021	H6	A/duck/Vietnam/HN7474/2021
NS	A/Dk/Vietnam/HN7477/2021	H6	A/duck/Vietnam/HN7477/2021
NS	A/Dk/Vietnam/QN5098/2018	H6	A/duck/Vietnam/QN5098/2018
NS	A/MDk/Vietnam/QN5711/2019	H6	A/muscovyduck/Vietnam/QN5711/2019;A/duck/Vietnam/QN5726/2019;A/duck/Vietnam/QN5727/2019; A/duck/Vietnam/QN5729/2019; A/duck/Vietnam/QN5731/2019; A/duck/Vietnam/QN5732/2019; A/duck/Vietnam/QN5734/2019; A/duck/Vietnam/QN5739/2019;A/duck/Vietnam/QN5740/2019;A/duck/Vietnam/QN5728/2019;A/duck/Vietnam/QN5735/2019;A/duck/Vietnam/QN5736/2019;A/duck/Vietnam/QN5737/2019
NS	A/Dk/Vietnam/QN5939/2019	H6	A/duck/Vietnam/QN5939/2019
NS	A/Dk/Vietnam/QN5944/2019	H6	A/duck/Vietnam/QN5944/2019
NS	A/Dk/Vietnam/QN6076/2020	H6	A/duck/Vietnam/QN6076/2020
NS	A/Dk/Vietnam/QN6085/2020	H6	A/duck/Vietnam/QN6085/2020
NS	A/MDk/Vietnam/QN6144/2020	H6	A/muscovyduck/Vietnam/QN6144/2020
NS	A/Dk/Vietnam/QN6149/2020	H6	A/duck/Vietnam/QN6149/2020;A/duck/Vietnam/QN6150/2020
NS	A/Dk/Vietnam/QN6869/2021	H6	A/duck/Vietnam/QN6869/2021;A/muscovyduck/Vietnam/QN6931/2021
NS	A/MDk/Vietnam/QN6928/2021	H6	A/muscovyduck/Vietnam/QN6928/2021;A/muscovyduck/Vietnam/QN6935/2021
NS	A/MDk/Vietnam/QN6932/2021	H6	A/muscovyduck/Vietnam/QN6932/2021
NS	A/Dk/Vietnam/QN7076/2021	H6	A/duck/Vietnam/QN7076/2021
NS	A/Dk/Vietnam/QN7085/2021	H6	A/duck/Vietnam/QN7085/2021
NS	A/MDk/Vietnam/QN7206/2021	H6	A/muscovyduck/Vietnam/QN7206/2021
