# Supplementary material for: Avian H6 Influenza Viruses in Vietnamese Live Bird Markets during 2018–2021
Source: Viruses. 2024 Feb 27;16(3):367. doi: 10.3390/v16030367 (PMC10975462; doi:10.3390/v16030367)
Supplement: Supplementary file 1 [file viruses-16-00367-s001.zip › Supplementary files/Suppl. Table 5 (Subpopulations) - 01-05-24.xlsx]

## Sheet: PB2_SNPs
Virus	Subtype	Amino acid position	Consensus Amino Acid	Minority Amino Acid	Percentage of Consensus Amino Acid	Percentage of Minority Amino Acid
A/duck/Vietnam/HN5570/2019	H6N6	12	S	*	0.94	0.058
A/muscovy-duck/Vietnam/HN5203/2019	H6N6	123	E	G	0.923	0.076
A/muscovy-duck/Vietnam/HN4692/2018	H6N6	154	L	I	0.967	0.033
A/duck/Vietnam/HN6424/2020	H6N6	195	D	N	0.907	0.093
A/muscovy-duck/Vietnam/QN7211/2021	H6N6	199	A	T	0.794	0.204
A/muscovy-duck/Vietnam/HN7231/2021	H6N6	199	A	T	0.803	0.195
A/muscovy-duck/Vietnam/HN4928/2018	H6N6	261	I	T	0.616	0.383
A/muscovy-duck/Vietnam/HN6558/2020	H6N6	266	I	L	0.967	0.033
A/duck/Vietnam/HN7124/2021	H6N6	294	M	I	0.951	0.044
A/duck/Vietnam/HN6474/2020	H6N6	344	V	M	0.963	0.036
A/duck/Vietnam/HN6406/2020	H6N6	350	Q	L	0.956	0.043
A/duck/Vietnam/HN6409/2020	H6N6	350	Q	L	0.969	0.03
A/muscovy-duck/Vietnam/HN4692/2018	H6N6	382	I	V	0.831	0.169
A/duck/Vietnam/QN5731/2019	H6N6	401	A	S	0.908	0.092
A/muscovy-duck/Vietnam/QN5934/2019	H6N6	465	S	P	0.968	0.032
A/muscovy-duck/Vietnam/HN5203/2019	H6N6	470	S	R	0.66	0.339
A/muscovy-duck/Vietnam/QN6932/2021	H6N6	493	R	K	0.802	0.198
A/muscovy-duck/Vietnam/HN5184/2018	H6N6	510	N	K	0.902	0.098
A/muscovy-duck/Vietnam/QN6144/2020	H6N6	520	E	*	0.959	0.041
A/duck/Vietnam/HN6130/2020	H6N6	520	E	*	0.967	0.032
A/muscovy-duck/Vietnam/HN6551/2020	H6N6	526	R	K	0.576	0.424
A/muscovy-duck/Vietnam/QN5934/2019	H6N6	607	L	Q	0.767	0.233
A/duck/Vietnam/QN5938/2019	H6N6	611	N	D	0.919	0.08
A/muscovy-duck/Vietnam/QN5935/2019	H6N6	611	N	D	0.958	0.042
A/muscovy-duck/Vietnam/QN5934/2019	H6N6	611	N	D	0.969	0.031
A/duck/Vietnam/HN6424/2020	H6N6	637	T	A	0.961	0.036
A/muscovy-duck/Vietnam/HN7467/2021	H6N6	642	E	G	0.963	0.035
A/duck/Vietnam/HN6474/2020	H6N6	657	N	H	0.961	0.039
A/muscovy-duck/Vietnam/QN6144/2020	H6N6	657	N	H	0.965	0.033
A/duck/Vietnam/QN5734/2019	H6N6	658	Y	D	0.958	0.042
A/duck/Vietnam/HN5705/2019	H6N6	662	T	N	0.58	0.416
A/duck/Vietnam/QN5936/2019	H6N6	703	R	I	0.945	0.055
A/duck/Vietnam/HN5780/2019	H6N6	723	N	D	0.961	0.039

## Sheet: PB1_SNPs
Virus	Subtype	Amino acid position	Consensus Amino Acid	Minority Amino Acid	Percentage of Consensus Amino Acid	Percentage of Minority Amino Acid
A/muscovy-duck/Vietnam/HN4694/2018	H6N6	40	M	V	0.882	0.114
A/muscovy-duck/Vietnam/QN5935/2019	H6N6	114	V	I	0.965	0.034
A/duck/Vietnam/QN5938/2019	H6N6	191	V	I	0.903	0.096
A/duck/Vietnam/QN5936/2019	H6N6	191	I	V	0.928	0.071
A/muscovy-duck/Vietnam/QN5711/2019	H6N6	329	Q	H	0.886	0.111
A/muscovy-duck/Vietnam/HN6551/2020	H6N6	334	R	K	0.839	0.161
A/duck/Vietnam/HN6039/2019	H6N6	503	A	T	0.956	0.044
A/duck/Vietnam/QN6869/2021	H6N6	574	F	C	0.969	0.03
A/muscovy-duck/Vietnam/HN6551/2020	H6N6	644	V	A	0.617	0.383
A/duck/Vietnam/HN5780/2019	H6N6	665	S	Y	0.957	0.042

## Sheet: PB1_F2_SNPs
Virus	Subtype	Amino acid position	Consensus Amino Acid	Minority Amino Acid	Percentage of Consensus Amino Acid	Percentage of Minority Amino Acid
A/muscovy-duck/Vietnam/HN5348/2019	H6N6	21	G	E	0.964	0.033
A/duck/Vietnam/QN5938/2019	H6N6	81	R	K	0.841	0.159

## Sheet: A_PA_SNPs
Virus	Subtype	Amino acid position	Consensus Amino Acid	Minority Amino Acid	Percentage of Consensus Amino Acid	Percentage of Minority Amino Acid
A/duck/Vietnam/HN7473/2021	H6N6	45	C	R	96.20%,96.30%*	3.50%,3.60%
A/duck/Vietnam/HN7473/2021	H6N6	46	F	L	0.964	0.034
A/muscovy-duck/Vietnam/QN7215/2021	H6N6	48	Y	F	0.947	0.048
A/duck/Vietnam/HN7473/2021	H6N6	48	Y	H	0.732	0.039
A/duck/Vietnam/HN7473/2021	H6N6	51	F	L	0.731	0.036
A/duck/Vietnam/QN7085/2021	H6N6	65	S	Y	0.968	0.03
A/duck/Vietnam/HN4776/2018	H6N6	98	I	T	0.826	0.174
A/duck/Vietnam/HN4780/2018	H6N6	98	I	T	0.911	0.083
A/muscovy-duck/Vietnam/HN5345/2019	H6N6	99	G	R	0.842	0.158
A/muscovy-duck/Vietnam/HN7468/2021	H6N6	110	Y	H	0.908	0.087
A/muscovy-duck/Vietnam/HN7468/2021	H6N6	116	R	C	90.80%,90.80%	9.20%,9.20%
A/muscovy-duck/Vietnam/HN7468/2021	H6N6	119	E	V	0.906	0.093
A/muscovy-duck/Vietnam/HN7468/2021	H6N6	120	I	F	90.60%,90.90%	9.10%,9.10%
A/muscovy-duck/Vietnam/HN7468/2021	H6N6	122	V	F	90.70%,90.80%	9.20%,9.30%
A/duck/Vietnam/HN5780/2019	H6N6	122	V	A	0.962	0.037
A/muscovy-duck/Vietnam/HN7468/2021	H6N6	123	T	S	0.907	0.093
A/muscovy-duck/Vietnam/HN5345/2019	H6N6	159	A	T	0.82	0.18
A/duck/Vietnam/QN7643/2021	H6N6	160	D	G	0.959	0.038
A/muscovy-duck/Vietnam/HN4692/2018	H6N6	212	R	H	0.846	0.154
A/duck/Vietnam/HN5919/2019	H6N6	220	P	T	0.949	0.051
A/muscovy-duck/Vietnam/HN7237/2021	H6N6	223	F	L	0.892	0.108
A/duck/Vietnam/HN5779/2019	H6N6	247	S	F	0.941	0.059
A/muscovy-duck/Vietnam/HN5348/2019	H6N6	272	D	G	0.95	0.049
A/muscovy-duck/Vietnam/QN6304/2020	H6N6	296	N	S	0.758	0.241
A/duck/Vietnam/HN5773/2019	H6N6	296	S	N	0.969	0.031
A/duck/Vietnam/HN5919/2019	H6N6	337	A	T	0.683	0.317
A/muscovy-duck/Vietnam/HN5345/2019	H6N6	365	Q	K	0.814	0.186
A/muscovy-duck/Vietnam/HN5209/2019	H6N6	373	N	S	0.965	0.035
A/duck/Vietnam/HN7261/2021	H6N6	374	T	M	0.911	0.089
A/muscovy-duck/Vietnam/QN7211/2021	H6N6	407	I	V	0.97	0.03
A/muscovy-duck/Vietnam/HN4691/2018	H6N6	418	T	A	0.966	0.034
A/duck/Vietnam/HN5775/2019	H6N6	425	L	I	0.865	0.134
A/muscovy-duck/Vietnam/HN5627/2019	H6N6	425	L	F	0.96	0.039
A/muscovy-duck/Vietnam/HN6560/2020	H6N6	451	S	Y	0.918	0.081
A/duck/Vietnam/HN6123/2020	H6N6	451	S	Y	0.947	0.052
A/muscovy-duck/Vietnam/HN6551/2020	H6N6	451	S	Y	0.952	0.048
A/muscovy-duck/Vietnam/HN6558/2020	H6N6	451	S	Y	0.956	0.044
A/muscovy-duck/Vietnam/QN7215/2021	H6N6	451	S	Y	0.969	0.031
A/muscovy-duck/Vietnam/HN5187/2018	H6N6	452	Q	H	0.6	0.399
A/duck/Vietnam/HN6424/2020	H6N6	458	Y	F	0.964	0.033
A/muscovy-duck/Vietnam/HN5345/2019	H6N6	504	I	T	0.856	0.144
A/muscovy-duck/Vietnam/QN7211/2021	H6N6	547	D	E	0.846	0.152
A/muscovy-duck/Vietnam/QN6932/2021	H6N6	607	I	M	0.822	0.171
A/muscovy-duck/Vietnam/HN7464/2021	H6N6	631	G	C	0.956	0.04
A/duck/Vietnam/HN6039/2019	H6N6	632	S	P	0.742	0.255
A/muscovy-duck/Vietnam/HN5483/2019	H6N6	649	L	I	0.937	0.062
A/muscovy-duck/Vietnam/HN4694/2018	H6N6	652	S	L	0.969	0.031
A/muscovy-duck/Vietnam/HN4691/2018	H6N6	652	S	L	0.969	0.03
A/duck/Vietnam/HN6986/2021	H6N6	668	I	T	0.963	0.037
A/muscovy-duck/Vietnam/HN7237/2021	H6N6	673	R	G	0.942	0.057
A/muscovy-duck/Vietnam/HN7237/2021	H6N6	675	N	S	0.95	0.047
A/muscovy-duck/Vietnam/QN7211/2021	H6N6	677	E	V	0.891	0.105
A/duck/Vietnam/QN5732/2019	H6N6	682	D	N	0.967	0.032
A/duck/Vietnam/QN6149/2020	H6N6	696	N	S	0.945	0.054
A/duck/Vietnam/HN7263/2021	H6N6	706	W	*	0.959	0.041
*Listed are the percentages of two different nucleotide changes that resulted in the same amino acid replacement

## Sheet: PA-X_SNPs
Virus	Subtype	Amino acid position	Consensus Amino Acid	Minority Amino Acid	Percentage of Consensus Amino Acid	Percentage of Minority Amino Acid
A/duck/Vietnam/HN7473/2021	H6N6	45	C	R	96.20%,96.3%*	3.50%,3.60%
A/duck/Vietnam/HN7473/2021	H6N6	46	F	L	0.964	0.034
A/muscovy-duck/Vietnam/QN7215/2021	H6N6	48	Y	F	0.947	0.048
A/duck/Vietnam/HN7473/2021	H6N6	48	Y	H	0.732	0.039
A/duck/Vietnam/HN7473/2021	H6N6	51	F	L	0.731	0.036
A/duck/Vietnam/QN7085/2021	H6N6	65	S	Y	0.968	0.03
A/duck/Vietnam/HN4776/2018	H6N6	98	I	T	0.826	0.174
A/duck/Vietnam/HN4780/2018	H6N6	98	I	T	0.911	0.083
A/muscovy-duck/Vietnam/HN5345/2019	H6N6	99	G	R	0.842	0.158
A/muscovy-duck/Vietnam/HN7468/2021	H6N6	110	Y	H	0.908	0.087
A/muscovy-duck/Vietnam/HN7468/2021	H6N6	116	R	C	90.80%,90.8%	9.20%,9.20%
A/muscovy-duck/Vietnam/HN7468/2021	H6N6	119	E	V	0.906	0.093
A/muscovy-duck/Vietnam/HN7468/2021	H6N6	120	I	F	90.60%,90.9%	9.10%,9.10%
A/muscovy-duck/Vietnam/HN7468/2021	H6N6	122	V	F	90.70%,90.8%	9.20%,9.30%
A/duck/Vietnam/HN5780/2019	H6N6	122	V	A	0.962	0.037
A/muscovy-duck/Vietnam/HN7468/2021	H6N6	123	T	S	0.907	0.093
A/muscovy-duck/Vietnam/HN5345/2019	H6N6	159	A	T	0.82	0.18
A/duck/Vietnam/QN7643/2021	H6N6	160	D	G	0.959	0.038
A/duck/Vietnam/HN6270/2020	H6N6	208	Q	L	0.96	0.036
A/muscovy-duck/Vietnam/HN4692/2018	H6N6	212	A	T	0.846	0.154
A/duck/Vietnam/HN5779/2019	H6N6	247	L	F	0.941	0.059
*Listed are the percentages of two different nucleotide changes that resulted in the same amino acid replacement

## Sheet: HA_SNPs
Virus	Subtype	Amino acid position	Amino acid position (based on Ni et al., 2015*)	Consensus Amino Acid	Minority Amino Acid	Percentage of Consensus Amino Acid	Percentage of Minority Amino Acid
A/muscovy-duck/Vietnam/HN7469/2021	H6N6	12	n/a	A	T	0.955	0.042
A/duck/Vietnam/HN5919/2019	H6N6	19	13	I	V	0.841	0.159
A/muscovy-duck/Vietnam/HN6558/2020	H6N6	26	20	N	D	0.949	0.051
A/duck/Vietnam/QN5936/2019	H6N6	46	40	I	V	0.704	0.296
A/duck/Vietnam/HN4776/2018	H6N6	53	47	K	R	0.955	0.045
A/duck/Vietnam/QN5938/2019	H6N6	91	83	N	S	0.853	0.145
A/duck/Vietnam/HN7262/2021	H6N6	99	91	P	H	0.904	0.094
A/duck/Vietnam/HN6474/2020	H6N6	121	112	I	T	0.968	0.032
A/muscovy-duck/Vietnam/HN5209/2019	H6N6	144	132	N	D	0.751	0.248
A/muscovy-duck/Vietnam/HN5187/2018	H6N6	154	142	G	S	0.963	0.036
A/muscovy-duck/Vietnam/QN6928/2021	H6N6	199	186	P	S	0.969	0.031
A/muscovy-duck/Vietnam/HN4928/2018	H6N6	199	186	P	S	0.859	0.14
A/duck/Vietnam/HN6424/2020	H6N6	223	210	N	I	0.939	0.061
A/duck/Vietnam/HN5480/2019	H6N6	230	217	V	I	0.718	0.281
A/duck/Vietnam/QN5740/2019	H6N6	231	218	A	V	0.898	0.102
A/duck/Vietnam/HN6474/2020	H6N6	232	219	L	P	0.75	0.25
A/duck/Vietnam/HN6270/2020	H6N6	274	261	I	V	0.855	0.144
A/duck/Vietnam/HN5919/2019	H6N6	287	274	L	I	0.89	0.11
A/muscovy-duck/Vietnam/HN5345/2019	H6N6	290	277	E	K	0.94	0.06
A/duck/Vietnam/QN5739/2019	H6N6	311	298	N	D	0.935	0.064
A/muscovy-duck/Vietnam/HN7467/2021	H6N6	317	304	I	T	0.945	0.055
A/muscovy-duck/Vietnam/HN5349/2019	H6N6	319	306	K	E	0.909	0.09
A/muscovy-duck/Vietnam/HN5348/2019	H6N6	319	306	E	K	0.95	0.047
A/duck/Vietnam/HN5779/2019	H6N6	324	311	V	A	0.946	0.05
A/duck/Vietnam/HN4723/2018	H6N6	350	337	I	F	0.919	0.08
A/duck/Vietnam/HN6424/2020	H6N6	350	337	I	F	0.92	0.079
A/muscovy-duck/Vietnam/HN6558/2020	H6N6	350	337	I	F	0.93	0.067
A/duck/Vietnam/HN7124/2021_H6N6	H6N6	350	337	I	F	0.944	0.055
A/muscovy-duck/Vietnam/QN7215/2021	H6N6	350	337	I	F	0.945	0.055
A/duck/Vietnam/QN5098/2018	H6N6	350	337	I	F	0.948	0.052
A/duck/Vietnam/HN4726/2018	H6N6	350	337	I	F	0.955	0.045
A/muscovy-duck/Vietnam/QN6144/2020	H6N6	350	337	I	F	0.956	0.043
A/muscovy-duck/Vietnam/HN4694/2018	H6N6	350	337	I	F	0.957	0.04
A/muscovy-duck/Vietnam/HN6551/2020	H6N6	350	337	I	F	0.959	0.04
A/duck/Vietnam/QN6149/2020	H6N6	350	337	I	F	0.96	0.04
A/duck/Vietnam/HN5009/2018	H6N6	350	337	I	F	0.962	0.038
A/muscovy-duck/Vietnam/HN4691/2018	H6N6	350	337	I	F	0.966	0.0344679
A/duck/Vietnam/HN7194/2021	H6N6	350	337	I	F	0.966	0.032
A/duck/Vietnam/HN6616/2020	H6N6	397	384	N	S	0.946	0.053
A/muscovy-duck/Vietnam/QN6931/2021	H6N6	418	405	E	K	0.736	0.263
A/muscovy-duck/Vietnam/HN4691/2018	H6N6	438	425	Y	C	0.942	0.057767
A/duck/Vietnam/HN5917/2019	H6N6	453	440	D	G	0.968	0.03
A/muscovy-duck/Vietnam/HN6551/2020	H6N6	467	454	R	K	0.592	0.408
A/duck/Vietnam/HN6121/2020	H6N6	496	483	V	A	0.95	0.048
A/duck/Vietnam/HN6424/2020	H6N6	497	484	K	R	0.969	0.031
A/muscovy-duck/Vietnam/HN7468/2021	H6N6	509	496	E	G	0.961	0.038
A/muscovy-duck/Vietnam/HN5607/2019	H6N6	510	497	S	I	0.964	0.036
A/muscovy-duck/Vietnam/HN5348/2019	H6N6	516	503	E	K	0.949	0.049
A/duck/Vietnam/HN6270/2020	H6N6	523	510	G	E	0.849	0.15
A/muscovy-duck/Vietnam/HN7239/2021	H6N6	525	512	F	S	0.947	0.052
A/muscovy-duck/Vietnam/QN7214/2021	H6N6	544	531	L	V	0.926	0.072
A/muscovy-duck/Vietnam/HN7239/2021	H6N6	544	531	V	L	0.966	0.033
*Ni et al., PLoS One 10:e0134576, 2015.

## Sheet: NP_SNPs
Virus	Subtype	Amino acid position	Consensus Amino Acid	Minority Amino Acid	Percentage of Consensus Amino Acid	Percentage of Minority Amino Acid
A/duck/Vietnam/HN5919/2019	H6N6	16	G	S	0.863	0.136
A/duck/Vietnam/QN5939/2019	H6N6	20	Q	P	0.961	0.039
A/muscovy-duck/Vietnam/QN5711/2019	H6N6	68	L	I	0.968	0.032
A/muscovy-duck/Vietnam/HN7237/2021	H6N6	81	E	K	0.905	0.094
A/muscovy-duck/Vietnam/HN7231/2021	H6N6	99	R	K	0.795	0.204
A/duck/Vietnam/QN6150/2020	H6N6	153	A	V	0.846	0.153
A/duck/Vietnam/HN7471/2021	H6N6	197	I	M	0.95	0.05
A/muscovy-duck/Vietnam/HN5187/2018	H6N6	291	F	L	0.97	0.03
A/muscovy-duck/Vietnam/HN5342/2019	H6N6	329	V	M	0.952	0.048
A/duck/Vietnam/HN6424/2020	H6N6	359	S	Y	0.967	0.032
A/duck/Vietnam/QN5936/2019	H6N6	371	V	I	0.697	0.302
A/duck/Vietnam/QN5938/2019	H6N6	371	I	V	0.901	0.099
A/duck/Vietnam/QN5729/2019	H6N6	418	I	L	0.505	0.494
A/muscovy-duck/Vietnam/QN6932/2021	H6N6	437	A	T	0.84	0.16
A/muscovy-duck/Vietnam/HN5602/2019	H6N6	449	E	G	0.968	0.031
A/muscovy-duck/Vietnam/QN7214/2021	H6N6	453	P	Q	0.844	0.156
A/muscovy-duck/Vietnam/QN7211/2021	H6N6	474	P	S	0.898	0.102

## Sheet: NA_N2_SNPs
Virus	Subtype	Amino acid position	Consensus Amino Acid	Minority Amino Acid	Percentage of Consensus Amino Acid	Percentage of Minority Amino Acid
A/duck/Vietnam/QN6076/2020	H6N2	362	M	V	0.963	0.034

## Sheet: NA_N6_SNPs
Virus	Subtype	Amino acid position	Consensus Amino Acid	Minority Amino Acid	Percentage of Consensus Amino Acid	Percentage of Minority Amino Acid
A/duck/Vietnam/HN6424/2020	H6N6	8	T	K	0.518	0.482
A/muscovy-duck/Vietnam/HN7237/2021	H6N6	34	G	R	0.858	0.142
A/duck/Vietnam/QN5938/2019	H6N6	46	K	N	0.877	0.122
A/muscovy-duck/Vietnam/HN4928/2018	H6N6	50	M	T	0.609	0.39
A/muscovy-duck/Vietnam/QN6304/2020	H6N6	58	T	K	0.759	0.24
A/duck/Vietnam/QN5938/2019	H6N6	104	N	S	0.968	0.031
A/muscovy-duck/Vietnam/HN5345/2019	H6N6	105	A	T	0.687	0.313
A/muscovy-duck/Vietnam/HN5345/2019	H6N6	111	N	D	0.753	0.247
A/muscovy-duck/Vietnam/HN5345/2019	H6N6	117	T	S	0.729	0.271
A/duck/Vietnam/HN7124/2021_H6N6	H6N6	128	G	R	0.792	0.207
A/muscovy-duck/Vietnam/QN6304/2020	H6N6	155	F	S	0.958	0.04
A/muscovy-duck/Vietnam/HN7239/2021	H6N6	158	L	I	0.964	0.035
A/muscovy-duck/Vietnam/HN5187/2018	H6N6	188	I	M	0.966	0.034
A/duck/Vietnam/HN5705/2019	H6N6	193	I	V	0.943	0.057
A/duck/Vietnam/HN6130/2020	H6N6	210	G	R	0.958	0.039
A/duck/Vietnam/HN7194/2021	H6N6	248	N	T	0.958	0.039
A/duck/Vietnam/HN6424/2020	H6N6	264	Q	H	0.947	0.053
A/muscovy-duck/Vietnam/HN4694/2018	H6N6	272	N	D	0.612	0.388
A/muscovy-duck/Vietnam/HN4691/2018	H6N6	272	N	D	0.678	0.322038
A/muscovy-duck/Vietnam/HN4692/2018	H6N6	272	N	D	0.713	0.287
A/duck/Vietnam/HN5705/2019	H6N6	305	T	I	0.661	0.338
A/muscovy-duck/Vietnam/QN6304/2020	H6N6	310	M	V	0.883	0.115
A/duck/Vietnam/HN6424/2020	H6N6	319	C	S	0.945	0.052
A/duck/Vietnam/QN7085/2021	H6N6	393	S	A	0.958	0.038
A/muscovy-duck/Vietnam/HN4692/2018	H6N6	444	S	N	0.97	0.03

## Sheet: M1_SNPs
Virus	Subtype	Amino acid position	Consensus Amino Acid	Minority Amino Acid	Percentage of Consensus Amino Acid	Percentage of Minority Amino Acid
A/duck/Vietnam/QN7076/2021	H6N6	57	K	R	0.964	0.034
A/muscovy-duck/Vietnam/HN7240/2021	H6N6	168	T	N	0.915	0.084
A/duck/Vietnam/HN5705/2019	H6N6	209	A	T	0.803	0.196

[truncated: 3 more sheets: M2_SNPs, NS1_SNPs, NS2_SNPs]
